# Supplementary material for: Mitochondrial oxidative capacity and NAD+ biosynthesis are reduced in human sarcopenia across ethnicities
Source: Nat Commun. 2019 Dec 20;10:5808. doi: 10.1038/s41467-019-13694-1 (PMC6925228; doi:10.1038/s41467-019-13694-1)
Supplement: Supplementary file 3 — Supplementary Dataset 1 [file 41467_2019_13694_MOESM3_ESM.xlsx]

## Sheet: SSS
Sample	Total number of reads	Number of uniquely mapped reads	Fraction of uniquely mapped reads
Sample 3	77293596	34239977	0.442986	sample excluded because of low number of reads and low fraction of uniquely mapped reads
Sample 13	75093105	44082314	0.587035
Sample 34	83463483	51090743	0.612133
Sample 29	77160376	50245909	0.651188
Sample 9	91842998	61222916	0.666604
Sample 24	89840706	60167191	0.66971
Sample 12	88849182	59734441	0.672313
Sample 31	87733791	59754169	0.681085
Sample 37	85889396	58507777	0.681199
Sample 25	90851506	61919140	0.681542
Sample 11	84677394	58113942	0.686298
Sample 1	101369198	70209178	0.692609
Sample 16	89578948	62682699	0.699748
Sample 17	90520027	63769596	0.704481
Sample 22	90122898	63841510	0.708383
Sample 40	84289377	59908906	0.710753
Sample 30	82646929	58818536	0.711684
Sample 23	96977356	69190753	0.713473
Sample 32	91518081	65490285	0.715599
Sample 15	89233515	64038257	0.717648
Sample 36	89624033	65469621	0.730492
Sample 7	99390137	72689945	0.73136
Sample 10	87304232	63925458	0.732215
Sample 27	78724384	58150471	0.738659
Sample 19	94551998	69870633	0.738965
Sample 6	103990112	77000129	0.740456
Sample 28	83065497	61512141	0.740526
Sample 39	86545021	64206899	0.74189
Sample 2	98779475	73741976	0.746531
Sample 5	87773961	65565305	0.746979
Sample 21	91217512	68488116	0.750822
Sample 33	84930802	64611400	0.760753
Sample 14	95909250	73082015	0.761991
Sample 26	91902186	70150609	0.763318
Sample 20	85112721	65677522	0.771653
Sample 4	94382896	72922604	0.772625
Sample 35	86975248	67264476	0.773375
Sample 8	91495518	71403747	0.780407
Sample 18	85298777	66801786	0.783151
Sample 38	90512133	71835261	0.793653

## Sheet: HSS
Sample	Total number of reads	Number of uniquely mapped reads	Fraction of uniquely mapped reads
Sample 7	96723871	64964232	0.671646
Sample 8	104346414	70445125	0.675108
Sample 30	88920413	61579263	0.692521
Sample 16	96714285	67549709	0.698446
Sample 11	81261749	56961416	0.700962
Sample 40	84851653	61238743	0.721715
Sample 6	94976616	68594055	0.72222
Sample 36	83350191	60770397	0.729097
Sample 1	88631722	64744093	0.730484
Sample 37	82586719	60345596	0.730694
Sample 28	66126917	48765583	0.737454
Sample 29	79849611	58942052	0.738163
Sample 20	101238509	74823021	0.739077
Sample 23	86364501	64229629	0.743704
Sample 18	94131685	70352619	0.747385
Sample 25	51289016	38402702	0.748751
Sample 19	107559751	80537828	0.748773
Sample 27	83570792	62629836	0.749423
Sample 17	93900370	70445686	0.750217
Sample 33	85342995	64191477	0.752159
Sample 26	87723530	66024612	0.752644
Sample 34	87533175	65917649	0.753059
Sample 5	90059038	67913853	0.754104
Sample 15	110181152	83714675	0.759791
Sample 13	93442528	71010890	0.759942
Sample 21	86472972	65858637	0.76161
Sample 10	97598844	74340683	0.761696
Sample 38	76555279	58364120	0.762379
Sample 2	95907956	73234468	0.763591
Sample 39	87623708	67073492	0.765472
Sample 35	79005685	60535099	0.766212
Sample 12	95670058	73455877	0.767804
Sample 32	89960033	69208748	0.769328
Sample 3	105807272	81636127	0.771555
Sample 9	98760814	76272922	0.772299
Sample 14	102485399	79325897	0.774021
Sample 4	96471714	75044284	0.777889
Sample 22	77512896	60459500	0.779993
Sample 31	91511470	71469455	0.780989
Sample 24	79412596	62386796	0.785603

## Sheet: JSS
Sample	Total number of reads	Number of uniquely mapped reads	Fraction of uniquely mapped reads
Sample 30	72042426	50223512	0.697138
Sample 34	84457009	58883508	0.697201
Sample 31	85746982	59863327	0.698139
Sample 25	79542786	56021075	0.704289
Sample 6	54583011	38915970	0.712969
Sample 32	70287438	50295368	0.715567
Sample 10	83316014	60231906	0.722933
Sample 1	84263336	61986262	0.735626
Sample 29	83412081	62079959	0.744256
Sample 37	73845799	55187032	0.747328
Sample 14	80709734	60456128	0.749056
Sample 16	80507642	60321098	0.749259
Sample 39	64395560	48656636	0.75559
Sample 33	79832421	60327422	0.755676
Sample 24	79720093	60701739	0.761436
Sample 22	70132679	53622674	0.764589
Sample 36	80739067	61747487	0.764778
Sample 7	88134344	67507747	0.765964
Sample 21	78424455	60194734	0.767551
Sample 8	72507458	55805705	0.769655
Sample 28	82435882	63540606	0.770788
Sample 9	74150044	57188394	0.771252
Sample 17	71843231	55411397	0.771282
Sample 12	72728194	56423881	0.775819
Sample 18	74754179	58226231	0.778903
Sample 35	76185068	59369081	0.779275
Sample 19	70533364	55292527	0.78392
Sample 15	87143908	68410970	0.785034
Sample 4	76733544	60354921	0.786552
Sample 20	75383188	59401538	0.787995
Sample 38	76612300	60556306	0.790425
Sample 3	87597036	69394411	0.7922
Sample 2	85333882	67732925	0.79374
Sample 13	76852703	61022435	0.794018
Sample 26	83954925	66965750	0.797639
Sample 5	83666071	66826237	0.798726
Sample 11	75217263	61146885	0.812937
Sample 23	82069408	67902403	0.827378
Sample 27	80903333	67239687	0.831111
