# Supplementary material for: Mitochondrial oxidative capacity and NAD+ biosynthesis are reduced in human sarcopenia across ethnicities
Source: Nat Commun. 2019 Dec 20;10:5808. doi: 10.1038/s41467-019-13694-1 (PMC6925228; doi:10.1038/s41467-019-13694-1)
Supplement: Supplementary file 4 — Supplementary Dataset 2 [file 41467_2019_13694_MOESM4_ESM.xlsx]

## Sheet: Sarcopenia
	chr	gene_source	start	end	strand	gene_version	gene_name	gene_biotype	symbol.org.Hs.eg	title.org.Hs.eg	Amean	coef_sarc	modt_sarc	pval_sarc	adjp_sarc
ENSG00000214973	1	havana	27200834	27201473	-	3	CHCHD3P3	processed_pseudogene	NA	NA	2.24637	-0.323329	-5.15401	6.82152e-06	0.0795892
ENSG00000130312	19	ensembl_havana	17292609	17306843	+	5	MRPL34	protein_coding	MRPL34	mitochondrial ribosomal protein L34	4.21882	-0.37314	-4.91411	1.47728e-05	0.0795892
ENSG00000250479	22	ensembl_havana	23765834	23768443	-	7	CHCHD10	protein_coding	NA	NA	6.60199	-0.337239	-4.84335	1.85305e-05	0.0795892
ENSG00000156411	14	ensembl_havana	103912288	103928269	-	8	C14orf2	protein_coding	C14orf2	chromosome 14 open reading frame 2	5.39389	-0.301869	-4.76456	2.38305e-05	0.0795892
ENSG00000146147	6	ensembl_havana	53929982	54266280	+	13	MLIP	protein_coding	MLIP	muscular LMNA interacting protein	6.83293	0.276915	4.71351	2.80356e-05	0.0795892
ENSG00000130649	10	ensembl_havana	133520406	133561220	+	8	CYP2E1	protein_coding	CYP2E1	cytochrome P450 family 2 subfamily E member 1	0.326116	0.564841	4.57911	4.29214e-05	0.0795892
ENSG00000185880	15	ensembl_havana	44728988	44767829	+	11	TRIM69	protein_coding	NA	NA	4.59626	-0.259428	-4.51746	5.21289e-05	0.0795892
ENSG00000233954	1	ensembl_havana	15807169	15809348	-	6	UQCRHL	protein_coding	UQCRHL	ubiquinol-cytochrome c reductase hinge protein like	4.33904	-0.311173	-4.50046	5.49925e-05	0.0795892
ENSG00000186976	22	ensembl_havana	43528744	43812337	-	13	EFCAB6	protein_coding	EFCAB6	EF-hand calcium binding domain 6	0.251316	0.377649	4.46331	6.17978e-05	0.0795892
ENSG00000175416	5	ensembl_havana	176392455	176416569	-	11	CLTB	protein_coding	CLTB	clathrin light chain B	5.57141	-0.15962	-4.46268	6.19199e-05	0.0795892
ENSG00000127184	5	ensembl_havana	86617904	86620962	+	9	COX7C	protein_coding	MIR3607	microRNA 3607	6.88618	-0.324578	-4.46209	6.20353e-05	0.0795892
ENSG00000113845	3	ensembl_havana	119498532	119525090	+	8	TIMMDC1	protein_coding	TIMMDC1	translocase of inner mitochondrial membrane domain containing 1	5.27029	-0.218864	-4.44773	6.48917e-05	0.0795892
ENSG00000243147	2	ensembl_havana	27771717	27988087	+	6	MRPL33	protein_coding	MRPL33	mitochondrial ribosomal protein L33	5.14527	-0.257807	-4.44259	6.59467e-05	0.0795892
ENSG00000006695	17	ensembl_havana	14069496	14208677	+	9	COX10	protein_coding	COX10	COX10, heme A:farnesyltransferase cytochrome c oxidase assembly factor	4.52332	-0.272209	-4.42874	6.88699e-05	0.0795892
ENSG00000172586	10	ensembl_havana	73782047	73783652	+	7	CHCHD1	protein_coding	CHCHD1	coiled-coil-helix-coiled-coil-helix domain containing 1	3.22751	-0.217035	-4.38011	8.01754e-05	0.0795892
ENSG00000154518	2	ensembl_havana	175176258	175184607	-	8	ATP5G3	protein_coding	ATP5G3	ATP synthase, H+ transporting, mitochondrial Fo complex subunit C3 (subunit 9)	6.17068	-0.431527	-4.3231	9.57586e-05	0.0795892
ENSG00000109390	4	ensembl_havana	139266880	139302551	-	10	NDUFC1	protein_coding	NDUFC1	NADH:ubiquinone oxidoreductase subunit C1	5.50272	-0.337084	-4.29334	0.00010503	0.0795892
ENSG00000230148	17	havana	48543551	48551250	+	7	HOXB-AS1	antisense	HOXB-AS1	HOXB cluster antisense RNA 1	0.651604	-0.468037	-4.29312	0.000105104	0.0795892
ENSG00000163995	4	ensembl_havana	7965310	8158832	-	17	ABLIM2	protein_coding	ABLIM2	actin binding LIM protein family member 2	6.36864	0.312882	4.26686	0.000114019	0.0795892
ENSG00000270112	18	havana	46756487	46764408	+	3	RP11-742D12.2	processed_transcript	NA	NA	0.751089	-0.786858	-4.26649	0.000114148	0.0795892
ENSG00000127774	17	ensembl_havana	3668815	3669668	+	6	EMC6	protein_coding	EMC6	ER membrane protein complex subunit 6	3.67963	-0.214045	-4.24732	0.000121124	0.0795892
ENSG00000184863	7	ensembl_havana	155644451	155781485	+	9	RBM33	protein_coding	RBM33	RNA binding motif protein 33	5.83622	0.214506	4.23372	0.000126326	0.0795892
ENSG00000075336	18	ensembl_havana	74148511	74160530	+	10	TIMM21	protein_coding	TIMM21	translocase of inner mitochondrial membrane 21	4.4637	-0.246939	-4.23346	0.000126429	0.0795892
ENSG00000106554	7	ensembl_havana	132784868	133082088	-	10	CHCHD3	protein_coding	CHCHD3	coiled-coil-helix-coiled-coil-helix domain containing 3	6.87801	-0.22944	-4.22641	0.000129213	0.0795892
ENSG00000128654	2	ensembl_havana	176269395	176338025	+	12	MTX2	protein_coding	MTX2	metaxin 2	4.01129	-0.263732	-4.19959	0.000140361	0.0795892
ENSG00000162086	16	ensembl_havana	3305406	3318852	+	13	ZNF75A	protein_coding	ZNF75A	zinc finger protein 75a	3.43394	0.201906	4.19086	0.000144184	0.0795892
ENSG00000242485	1	ensembl_havana	1401908	1407313	-	4	MRPL20	protein_coding	MRPL20	mitochondrial ribosomal protein L20	4.76256	-0.140998	-4.17825	0.000149896	0.0795892
ENSG00000167283	11	ensembl_havana	118401154	118431496	+	6	ATP5L	protein_coding	ATP5L	ATP synthase, H+ transporting, mitochondrial Fo complex subunit G	5.74321	-0.298515	-4.17295	0.000152357	0.0795892
ENSG00000107020	9	ensembl_havana	5357973	5437878	-	8	PLGRKT	protein_coding	PLGRKT	plasminogen receptor with a C-terminal lysine	3.24647	-0.230393	-4.15915	0.00015896	0.0795892
ENSG00000186281	2	ensembl_havana	96021946	96039451	-	11	GPAT2	protein_coding	GPAT2	glycerol-3-phosphate acyltransferase 2, mitochondrial	0.966679	-0.533658	-4.15065	0.00016317	0.0795892
ENSG00000176340	11	ensembl_havana	63974607	63976543	+	3	COX8A	protein_coding	COX8A	cytochrome c oxidase subunit 8A	5.79568	-0.317295	-4.14448	0.000166287	0.0795892
ENSG00000076003	2	ensembl_havana	135839626	135876426	-	4	MCM6	protein_coding	MCM6	minichromosome maintenance complex component 6	2.91997	0.194544	4.13917	0.000169019	0.0795892
ENSG00000272391	7	ensembl_havana	75416787	75486271	-	4	POM121C	protein_coding	POM121C	POM121 transmembrane nucleoporin C	3.14831	0.283186	4.11636	0.000181264	0.0795892
ENSG00000111639	12	ensembl_havana	6491886	6493841	-	6	MRPL51	protein_coding	MRPL51	mitochondrial ribosomal protein L51	4.80844	-0.165917	-4.09526	0.000193353	0.0795892
ENSG00000183763	3	ensembl_havana	49828599	49856574	-	7	TRAIP	protein_coding	TRAIP	TRAF interacting protein	-0.571029	0.603503	4.07496	0.000205726	0.0795892
ENSG00000108826	17	ensembl_havana	50367857	50373214	-	14	MRPL27	protein_coding	MRPL27	mitochondrial ribosomal protein L27	4.08172	-0.196278	-4.07362	0.000206564	0.0795892
ENSG00000124006	2	ensembl_havana	219550729	219571859	-	13	OBSL1	protein_coding	OBSL1	obscurin like 1	5.9856	0.264493	4.06857	0.000209773	0.0795892
ENSG00000004779	16	ensembl_havana	23581002	23596356	-	8	NDUFAB1	protein_coding	NDUFAB1	NADH:ubiquinone oxidoreductase subunit AB1	5.66289	-0.325016	-4.06044	0.000215042	0.0795892
ENSG00000184831	X	ensembl_havana	23833353	23907934	-	12	APOO	protein_coding	APOO	apolipoprotein O	2.71754	-0.350585	-4.05275	0.000220138	0.0795892
ENSG00000156467	8	ensembl_havana	96225920	96235634	-	8	UQCRB	protein_coding	UQCRB	ubiquinol-cytochrome c reductase binding protein	7.14633	-0.290302	-4.04685	0.000224133	0.0795892
ENSG00000235449	1	havana	202767229	202767418	-	2	RP11-480I12.2	processed_pseudogene	NA	NA	2.16315	-0.324043	-4.04422	0.000225936	0.0795892
ENSG00000151729	4	ensembl_havana	185143241	185150382	+	9	SLC25A4	protein_coding	SLC25A4	solute carrier family 25 member 4	9.16148	-0.32254	-4.03954	0.000229177	0.0795892
ENSG00000075415	12	ensembl_havana	98593591	98606379	+	11	SLC25A3	protein_coding	SLC25A3	solute carrier family 25 member 3	8.0674	-0.240574	-4.03444	0.000232759	0.0795892
ENSG00000119013	2	ensembl_havana	201071433	201085750	+	7	NDUFB3	protein_coding	NDUFB3	NADH:ubiquinone oxidoreductase subunit B3	5.53037	-0.282637	-4.01621	0.000246024	0.0795892
ENSG00000155380	1	ensembl_havana	112911847	112957013	-	10	SLC16A1	protein_coding	NA	NA	6.37261	-0.364739	-4.01586	0.000246289	0.0795892
ENSG00000164715	7	ensembl_havana	98106885	98209633	+	5	LMTK2	protein_coding	LMTK2	lemur tyrosine kinase 2	5.25044	0.259096	4.00075	0.00025785	0.0795892
ENSG00000154723	21	ensembl_havana	25716503	25735673	-	11	ATP5J	protein_coding	ATP5J	ATP synthase, H+ transporting, mitochondrial Fo complex subunit F6	5.5731	-0.330735	-3.99466	0.000262651	0.0795892
ENSG00000116898	1	ensembl_havana	36455718	36464437	-	10	MRPS15	protein_coding	MRPS15	mitochondrial ribosomal protein S15	5.31909	-0.178512	-3.98889	0.00026729	0.0795892
ENSG00000168938	5	ensembl_havana	123023250	123036741	-	5	PPIC	protein_coding	PPIC	peptidylprolyl isomerase C	3.59638	-0.2609	-3.9867	0.00026907	0.0795892
ENSG00000178982	19	ensembl_havana	38619082	38636955	+	8	EIF3K	protein_coding	NA	NA	6.45185	-0.198422	-3.98497	0.000270479	0.0795892
ENSG00000182512	14	ensembl_havana	95533503	95544724	+	4	GLRX5	protein_coding	GLRX5	glutaredoxin 5	4.81208	-0.312982	-3.98471	0.000270694	0.0795892
ENSG00000149716	11	ensembl_havana	69653076	69675416	-	11	ORAOV1	protein_coding	ORAOV1	oral cancer overexpressed 1	2.6677	0.187209	3.98064	0.000274058	0.0795892
ENSG00000065518	3	ensembl_havana	120596309	120602500	+	7	NDUFB4	protein_coding	NDUFB4	NADH:ubiquinone oxidoreductase subunit B4	5.89826	-0.245859	-3.97851	0.00027583	0.0795892
ENSG00000224660	3	havana	15254184	15264493	+	1	SH3BP5-AS1	antisense	SH3BP5-AS1	SH3BP5 antisense RNA 1	4.21257	0.318255	3.96924	0.000283676	0.0795892
ENSG00000204370	11	ensembl_havana	112086773	112120013	+	7	SDHD	protein_coding	SDHD	succinate dehydrogenase complex subunit D	5.85806	-0.261464	-3.96726	0.000285379	0.0795892
ENSG00000235957	13	havana	49187479	49187670	-	1	COX7CP1	processed_pseudogene	NA	NA	3.19593	-0.283491	-3.96699	0.000285616	0.0795892
ENSG00000165637	10	ensembl_havana	75210154	75231448	+	12	VDAC2	protein_coding	VDAC2	voltage dependent anion channel 2	5.27331	-0.217871	-3.96105	0.000290787	0.0795892
ENSG00000148334	9	ensembl_havana	128120693	128128462	-	13	PTGES2	protein_coding	PTGES2	prostaglandin E synthase 2	4.74642	-0.239642	-3.9606	0.000291187	0.0795892
ENSG00000164919	8	ensembl_havana	99873200	99894062	-	9	COX6C	protein_coding	COX6C	cytochrome c oxidase subunit 6C	6.16232	-0.299815	-3.9599	0.000291802	0.0795892
ENSG00000163541	2	ensembl_havana	84423523	84460045	-	10	SUCLG1	protein_coding	SUCLG1	succinate-CoA ligase alpha subunit	5.86965	-0.246159	-3.95439	0.000296707	0.0795892
ENSG00000259918	16	havana	47598654	47598996	-	1	NDUFA5P11	processed_pseudogene	NA	NA	1.93526	-0.328179	-3.95305	0.000297903	0.0795892
ENSG00000103121	16	ensembl_havana	80966448	81020270	-	7	CMC2	protein_coding	CMC2	C-X9-C motif containing 2	3.80337	-0.239641	-3.95131	0.000299478	0.0795892
ENSG00000110717	11	ensembl_havana	68030617	68036644	+	9	NDUFS8	protein_coding	MIR4691	microRNA 4691	5.81458	-0.22262	-3.94963	0.000300999	0.0795892
ENSG00000090266	7	ensembl_havana	140690777	140722790	+	11	NDUFB2	protein_coding	NDUFB2	NADH:ubiquinone oxidoreductase subunit B2	5.65233	-0.248098	-3.93337	0.000316142	0.0795892
ENSG00000136159	13	ensembl_havana	48037567	48047222	+	3	NUDT15	protein_coding	NUDT15	nudix hydrolase 15	2.28267	-0.271093	-3.92693	0.00032234	0.0795892
ENSG00000184983	22	ensembl_havana	42085525	42090955	-	8	NDUFA6	protein_coding	NA	NA	5.59109	-0.257471	-3.91465	0.000334488	0.0795892
ENSG00000166797	15	ensembl_havana	64072559	64094018	-	9	FAM96A	protein_coding	FAM96A	family with sequence similarity 96 member A	3.85383	-0.345406	-3.91289	0.000336264	0.0795892
ENSG00000178741	15	ensembl_havana	74919791	74938168	-	10	COX5A	protein_coding	COX5A	cytochrome c oxidase subunit 5A	6.41955	-0.285895	-3.91226	0.000336897	0.0795892
ENSG00000112584	6	ensembl_havana	170290703	170407065	+	12	FAM120B	protein_coding	NA	NA	4.55876	0.189755	3.90792	0.000341328	0.0795892
ENSG00000135972	2	ensembl_havana	105037983	105099960	+	7	MRPS9	protein_coding	MRPS9	mitochondrial ribosomal protein S9	4.68481	-0.219046	-3.89857	0.000351066	0.0795892
ENSG00000102554	13	ensembl_havana	73054976	73077542	+	12	KLF5	protein_coding	KLF5	Kruppel like factor 5	3.25074	0.353511	3.89529	0.00035454	0.0795892
ENSG00000173915	10	ensembl_havana	103389041	103396466	-	11	USMG5	protein_coding	MIR1307	microRNA 1307	5.36084	-0.3076	-3.89117	0.000358954	0.0795892
ENSG00000183648	14	ensembl_havana	92116122	92121917	-	8	NDUFB1	protein_coding	NDUFB1	NADH:ubiquinone oxidoreductase subunit B1	4.86938	-0.261546	-3.89044	0.000359751	0.0795892
ENSG00000180785	11	ensembl_havana	4643420	4655488	+	8	OR51E1	protein_coding	OR51E1	olfactory receptor family 51 subfamily E member 1	0.165924	-0.750555	-3.89021	0.000359997	0.0795892
ENSG00000049759	18	ensembl_havana	58044367	58401540	+	15	NEDD4L	protein_coding	NEDD4L	neural precursor cell expressed, developmentally down-regulated 4-like, E3 ubiquitin protein ligase	5.07973	0.195431	3.88815	0.000362227	0.0795892
ENSG00000265354	10	ensembl_havana	45972449	46003734	+	3	TIMM23	protein_coding	TIMM23	translocase of inner mitochondrial membrane 23	4.63258	-0.180269	-3.88119	0.000369882	0.0795892
ENSG00000131730	5	ensembl_havana	81233285	81266397	+	14	CKMT2	protein_coding	CKMT2	creatine kinase, mitochondrial 2	8.30449	-0.470968	-3.87737	0.000374145	0.0795892
ENSG00000112715	6	ensembl_havana	43770184	43786487	+	19	VEGFA	protein_coding	VEGFA	vascular endothelial growth factor A	6.81584	-0.376731	-3.87583	0.000375879	0.0795892
ENSG00000173660	1	ensembl_havana	46303631	46316776	+	10	UQCRH	protein_coding	UQCRH	ubiquinol-cytochrome c reductase hinge protein	5.45971	-0.31389	-3.87418	0.000377736	0.0795892
ENSG00000171421	5	ensembl_havana	1798386	1801366	-	11	MRPL36	protein_coding	MRPL36	mitochondrial ribosomal protein L36	3.35735	-0.192468	-3.8739	0.000378053	0.0795892
ENSG00000267809	19	havana	53223973	53224879	-	1	NDUFV2P1	processed_pseudogene	NA	NA	4.71923	-0.241411	-3.86356	0.000389956	0.0795892
ENSG00000258603	14	havana	73616700	73633941	-	3	RP3-414A15.10	antisense	NA	NA	0.429394	-0.327774	-3.86065	0.000393373	0.0795892
ENSG00000132541	8	ensembl_havana	98102344	98117241	-	9	HRSP12	protein_coding	RIDA	reactive intermediate imine deaminase A homolog	2.92444	-0.196397	-3.85711	0.00039757	0.0795892
ENSG00000205707	12	ensembl_havana	25195216	25209645	+	9	LYRM5	protein_coding	ETFRF1	electron transfer flavoprotein regulatory factor 1	4.47261	-0.207559	-3.85628	0.000398553	0.0795892
ENSG00000151725	4	ensembl_havana	184694618	184734133	-	10	CENPU	protein_coding	CENPU	centromere protein U	-0.898103	0.564497	3.85441	0.000400799	0.0795892
ENSG00000108474	17	ensembl_havana	16217191	16351797	+	15	PIGL	protein_coding	PIGL	phosphatidylinositol glycan anchor biosynthesis class L	2.55126	0.253506	3.84763	0.000409014	0.0798852
ENSG00000173114	7	ensembl_havana	111091006	111125454	+	11	LRRN3	protein_coding	LRRN3	leucine rich repeat neuronal 3	-0.403756	0.691345	3.8434	0.000414216	0.0798852
ENSG00000204308	6	ensembl_havana	32178354	32180793	+	7	RNF5	protein_coding	NA	NA	3.56305	-0.237732	-3.84157	0.000416488	0.0798852
ENSG00000145494	5	ensembl_havana	1801400	1816605	+	10	NDUFS6	protein_coding	NDUFS6	NADH:ubiquinone oxidoreductase subunit S6	4.84876	-0.211661	-3.82643	0.000435763	0.0826432
ENSG00000245532	11	havana	65422774	65445540	+	5	NEAT1	lincRNA	NEAT1	nuclear paraspeckle assembly transcript 1 (non-protein coding)	12.4178	0.237372	3.82058	0.000443433	0.0831635
ENSG00000004777	19	ensembl_havana	35774532	35788822	+	17	ARHGAP33	protein_coding	ARHGAP33	Rho GTPase activating protein 33	0.072403	0.424949	3.81074	0.000456642	0.0846389
ENSG00000050393	6	ensembl_havana	13786557	13814568	-	10	MCUR1	protein_coding	MCUR1	mitochondrial calcium uniporter regulator 1	3.42604	-0.225647	-3.79328	0.000481028	0.0846389
ENSG00000174791	11	ensembl_havana	66330242	66336840	-	9	RIN1	protein_coding	RIN1	Ras and Rab interactor 1	0.748048	0.571221	3.79158	0.000483464	0.0846389
ENSG00000179091	8	ensembl_havana	144095027	144097525	+	4	CYC1	protein_coding	CYC1	cytochrome c1	6.92567	-0.26471	-3.78844	0.000487995	0.0846389
ENSG00000112667	6	ensembl_havana	43225629	43229484	-	11	DNPH1	protein_coding	DNPH1	2'-deoxynucleoside 5'-phosphate N-hydrolase 1	2.65489	-0.265109	-3.78799	0.000488651	0.0846389
ENSG00000254373	5	havana	160258253	160258585	+	1	RP11-34P1.2	processed_pseudogene	NA	NA	2.99986	-0.316615	-3.78527	0.000492626	0.0846389
ENSG00000215244	10	havana	6277687	6335982	+	2	RP11-563J2.2	lincRNA	LOC399715	uncharacterized LOC399715	0.0465222	0.470025	3.78511	0.000492854	0.0846389
ENSG00000235954	22	ensembl_havana	27919376	28008581	+	5	TTC28-AS1	processed_transcript	TTC28-AS1	TTC28 antisense RNA 1	3.30311	0.239668	3.78391	0.000494611	0.0846389
ENSG00000134056	5	ensembl_havana	69217760	69230129	+	10	MRPS36	protein_coding	NA	NA	3.63694	-0.301629	-3.78268	0.000496431	0.0846389
ENSG00000156253	21	ensembl_havana	29004384	29019378	-	5	RWDD2B	protein_coding	RWDD2B	RWD domain containing 2B	4.37607	-0.148875	-3.77136	0.000513416	0.0866595
ENSG00000126432	11	ensembl_havana	64318088	64321811	+	12	PRDX5	protein_coding	PRDX5	peroxiredoxin 5	5.33557	-0.218037	-3.76453	0.000523921	0.0875571
ENSG00000167863	17	ensembl_havana	75038863	75046985	-	10	ATP5H	protein_coding	ATP5H	ATP synthase, H+ transporting, mitochondrial Fo complex subunit D	6.24886	-0.244981	-3.76059	0.000530089	0.0877193
ENSG00000172115	7	ensembl_havana	25120091	25125361	-	7	CYCS	protein_coding	CYCS	cytochrome c, somatic	7.27876	-0.367472	-3.74692	0.000551998	0.0877446
ENSG00000141744	17	ensembl_havana	39667981	39670475	+	3	PNMT	protein_coding	PNMT	phenylethanolamine N-methyltransferase	1.63809	0.345071	3.73878	0.000565477	0.0877446
ENSG00000151806	4	ensembl_havana	44678427	44700926	+	12	GUF1	protein_coding	GUF1	GUF1 homolog, GTPase	5.28884	-0.20212	-3.73756	0.00056752	0.0877446
ENSG00000150768	11	ensembl_havana	112024814	112064390	+	14	DLAT	protein_coding	DLAT	dihydrolipoamide S-acetyltransferase	6.16947	-0.275471	-3.73285	0.00057548	0.0877446
ENSG00000003137	2	ensembl_havana	72129238	72148038	-	7	CYP26B1	protein_coding	CYP26B1	cytochrome P450 family 26 subfamily B member 1	0.97137	0.812231	3.73135	0.000578031	0.0877446
ENSG00000103353	16	ensembl_havana	23557362	23574389	+	14	UBFD1	protein_coding	UBFD1	ubiquitin family domain containing 1	6.28117	0.155879	3.73026	0.000579911	0.0877446
ENSG00000253910	5	havana	141360042	141512979	+	2	PCDHGB2	protein_coding	PCDHGB2	protocadherin gamma subfamily B, 2	1.84583	0.328594	3.72742	0.000584799	0.0877446
ENSG00000137038	9	ensembl_havana	7796490	7888380	-	7	TMEM261	protein_coding	TMEM261	transmembrane protein 261	4.8368	-0.235253	-3.72731	0.000584991	0.0877446
ENSG00000271198	14	havana	99964529	99965378	+	1	VDAC3P1	processed_pseudogene	NA	NA	2.5955	-0.266563	-3.72694	0.000585621	0.0877446
ENSG00000141385	18	ensembl_havana	12328944	12377314	-	8	AFG3L2	protein_coding	AFG3L2	AFG3 like matrix AAA peptidase subunit 2	6.53395	-0.154064	-3.72508	0.000588857	0.0877446
ENSG00000125356	X	ensembl_havana	119871487	119876662	+	6	NDUFA1	protein_coding	NDUFA1	NADH:ubiquinone oxidoreductase subunit A1	5.78248	-0.236647	-3.71297	0.000610292	0.0877446
ENSG00000125166	16	ensembl_havana	58707131	58734357	-	11	GOT2	protein_coding	GOT2	glutamic-oxaloacetic transaminase 2	7.68202	-0.280643	-3.70691	0.000621308	0.0877446
ENSG00000104325	8	ensembl_havana	90001405	90052092	+	5	DECR1	protein_coding	DECR1	2,4-dienoyl-CoA reductase 1, mitochondrial	5.23686	-0.327422	-3.70537	0.000624145	0.0877446
ENSG00000210100	MT	insdc	4263	4331	+	1	MT-TI	Mt_tRNA	NA	NA	5.04079	-0.582202	-3.70405	0.000626566	0.0877446
ENSG00000279088	10	havana	73742995	73744230	-	1	RP11-574K11.24	TEC	NA	NA	0.724588	0.338247	3.70048	0.000633205	0.0877446
ENSG00000198169	8	ensembl_havana	144720907	144756417	-	7	ZNF251	protein_coding	NA	NA	2.99307	0.220972	3.69166	0.000649875	0.0877446
ENSG00000105755	19	ensembl_havana	43506719	43527244	-	6	ETHE1	protein_coding	ETHE1	ETHE1, persulfide dioxygenase	1.83777	-0.234743	-3.69018	0.000652709	0.0877446
ENSG00000241837	21	ensembl_havana	33903453	33915980	-	5	ATP5O	protein_coding	ATP5O	ATP synthase, H+ transporting, mitochondrial F1 complex, O subunit	4.425	-0.267628	-3.68622	0.000660371	0.0877446
ENSG00000140463	15	ensembl_havana	72686179	72738476	+	12	BBS4	protein_coding	BBS4	Bardet-Biedl syndrome 4	3.09897	0.21487	3.68599	0.000660805	0.0877446
ENSG00000124172	20	ensembl_havana	59025467	59032382	-	8	ATP5E	protein_coding	ATP5E	ATP synthase, H+ transporting, mitochondrial F1 complex, epsilon subunit	5.82801	-0.225029	-3.68503	0.000662686	0.0877446
ENSG00000163006	2	ensembl_havana	108786757	108885477	+	10	CCDC138	protein_coding	CCDC138	coiled-coil domain containing 138	1.08486	0.250764	3.68485	0.000663041	0.0877446
ENSG00000125878	20	ensembl_havana	603797	610398	-	5	TCF15	protein_coding	TCF15	transcription factor 15 (basic helix-loop-helix)	1.24109	-0.447861	-3.68451	0.0006637	0.0877446
ENSG00000168273	3	ensembl_havana	52534013	52579237	+	6	SMIM4	protein_coding	SMIM4	small integral membrane protein 4	2.95099	-0.181198	-3.68439	0.000663937	0.0877446
ENSG00000065970	12	ensembl_havana	8032703	8055503	+	7	FOXJ2	protein_coding	FOXJ2	forkhead box J2	4.2732	0.253201	3.68016	0.000672248	0.0877446
ENSG00000131174	X	ensembl_havana	77899438	77907373	+	4	COX7B	protein_coding	COX7B	cytochrome c oxidase subunit 7B	6.84794	-0.267403	-3.67728	0.000677956	0.0877446
ENSG00000116679	1	ensembl_havana	185296388	185317329	-	14	IVNS1ABP	protein_coding	IVNS1ABP	influenza virus NS1A binding protein	4.963	-0.210706	-3.67663	0.000679259	0.0877446
ENSG00000140990	16	ensembl_havana	1959508	1961975	+	13	NDUFB10	protein_coding	NDUFB10	NADH:ubiquinone oxidoreductase subunit B10	6.86266	-0.261352	-3.67599	0.000680532	0.0877446
ENSG00000174173	3	ensembl_havana	101561862	101566446	+	6	TRMT10C	protein_coding	TRMT10C	tRNA methyltransferase 10C, mitochondrial RNase P subunit	3.57962	-0.181411	-3.67424	0.000684044	0.0877446
ENSG00000245958	4	havana	119454791	119552025	+	5	RP11-33B1.1	transcribed_unprocessed_pseudogene	LOC645513	septin 7 pseudogene	3.29572	0.270829	3.67405	0.000684435	0.0877446
ENSG00000164405	5	ensembl_havana	132866560	132868031	+	9	UQCRQ	protein_coding	UQCRQ	ubiquinol-cytochrome c reductase complex III subunit VII	6.18252	-0.267754	-3.66511	0.000702646	0.0877446
ENSG00000186566	17	ensembl_havana	44395284	44503430	-	10	GPATCH8	protein_coding	GPATCH8	G-patch domain containing 8	6.21176	0.193027	3.66491	0.000703061	0.0877446
ENSG00000238084	1	havana	25398721	25399198	+	4	RP3-469D22.1	processed_pseudogene	NA	NA	1.79254	-0.293896	-3.66249	0.000708076	0.0877446
ENSG00000240764	5	ensembl_havana	141489121	141512979	+	3	PCDHGC5	protein_coding	PCDHGC5	protocadherin gamma subfamily C, 5	0.779343	0.417855	3.65914	0.00071507	0.0877446
ENSG00000132964	13	ensembl_havana	26254104	26405238	+	10	CDK8	protein_coding	CDK8	cyclin dependent kinase 8	3.91734	-0.167605	-3.65671	0.000720184	0.0877446
ENSG00000213430	5	havana	21882585	21884310	+	6	HSPD1P1	processed_pseudogene	NA	NA	2.30627	-0.241072	-3.65581	0.000722096	0.0877446
ENSG00000090263	7	ensembl_havana	141002610	141015228	-	14	MRPS33	protein_coding	MRPS33	mitochondrial ribosomal protein S33	4.06075	-0.222901	-3.65546	0.000722838	0.0877446
ENSG00000214810	6	havana	34219439	34220066	+	4	CYCSP55	processed_pseudogene	NA	NA	1.12923	-0.443515	-3.65045	0.000733528	0.0877446
ENSG00000124399	4	havana	43898962	43899351	+	4	RP11-663P9.2	processed_pseudogene	NA	NA	3.27536	-0.261835	-3.64832	0.000738122	0.0877446
ENSG00000132313	2	ensembl_havana	86199355	86213794	+	13	MRPL35	protein_coding	MRPL35	mitochondrial ribosomal protein L35	5.1854	-0.231276	-3.64727	0.000740406	0.0877446
ENSG00000170873	8	ensembl_havana	124550790	124728429	-	17	MTSS1	protein_coding	MTSS1	MTSS1, I-BAR domain containing	5.02619	0.237556	3.64488	0.000745593	0.0877446
ENSG00000146830	7	ensembl_havana	100679507	100689448	-	9	GIGYF1	protein_coding	GIGYF1	GRB10 interacting GYF protein 1	4.94225	0.218218	3.6444	0.00074665	0.0877446
ENSG00000165629	10	ensembl_havana	7788129	7807815	+	18	ATP5C1	protein_coding	ATP5C1	ATP synthase, H+ transporting, mitochondrial F1 complex, gamma polypeptide 1	6.73778	-0.305162	-3.64352	0.000748576	0.0877446
ENSG00000137547	8	ensembl_havana	54135210	54147901	+	7	MRPL15	protein_coding	MRPL15	mitochondrial ribosomal protein L15	4.92439	-0.246156	-3.6404	0.000755443	0.0879387
ENSG00000135469	12	ensembl_havana	56266858	56270966	+	12	COQ10A	protein_coding	COQ10A	coenzyme Q10A	6.20706	-0.267223	-3.63088	0.000776799	0.0892364
ENSG00000165264	9	ensembl_havana	32552999	32573184	-	9	NDUFB6	protein_coding	NDUFB6	NADH:ubiquinone oxidoreductase subunit B6	4.40775	-0.241821	-3.63035	0.000778002	0.0892364
ENSG00000188243	13	ensembl_havana	75525219	75549439	-	11	COMMD6	protein_coding	COMMD6	COMM domain containing 6	2.4533	-0.232551	-3.6284	0.000782451	0.0892364
ENSG00000178057	3	ensembl_havana	49020459	49023495	+	13	NDUFAF3	protein_coding	NDUFAF3	NADH:ubiquinone oxidoreductase complex assembly factor 3	4.31311	-0.145529	-3.6247	0.000790961	0.0894212
ENSG00000214253	7	ensembl_havana	101239458	101252316	-	7	FIS1	protein_coding	FIS1	fission, mitochondrial 1	5.61764	-0.152937	-3.62138	0.000798685	0.0894212
ENSG00000173153	11	ensembl_havana	64305572	64316743	+	12	ESRRA	protein_coding	ESRRA	estrogen related receptor alpha	5.96218	-0.262887	-3.62083	0.000799964	0.0894212
ENSG00000029534	8	ensembl_havana	41653220	41896762	-	18	ANK1	protein_coding	ANK1	ankyrin 1	7.67063	-0.270825	-3.60359	0.000841252	0.0932777
ENSG00000166352	11	ensembl_havana	36594493	36659290	+	14	C11orf74	protein_coding	C11orf74	chromosome 11 open reading frame 74	2.64739	-0.218263	-3.60186	0.000845517	0.0932777
ENSG00000248449	5	havana	141426286	141429158	+	2	PCDHGB8P	unitary_pseudogene	PCDHGB8P	protocadherin gamma subfamily B, 8 pseudogene	2.59286	0.296622	3.59519	0.000862117	0.0944914
ENSG00000135047	9	ensembl_havana	87725519	87731393	+	13	CTSL	protein_coding	CTSL	cathepsin L	4.00096	-0.19169	-3.59224	0.000869556	0.0946918
ENSG00000138668	4	ensembl_havana	82352498	82374503	-	17	HNRNPD	protein_coding	HNRNPD	heterogeneous nuclear ribonucleoprotein D	5.1868	0.151063	3.58943	0.000876697	0.0948575
ENSG00000214194	7	havana	113116718	113118613	-	7	LINC00998	lincRNA	LINC00998	long intergenic non-protein coding RNA 998	4.42097	-0.171242	-3.58675	0.000883577	0.094993
ENSG00000091483	1	ensembl_havana	241497603	241519761	-	6	FH	protein_coding	FH	fumarate hydratase	6.00812	-0.240102	-3.58343	0.000892149	0.0950863
ENSG00000140905	16	ensembl_havana	81081961	81096403	-	8	GCSH	protein_coding	GCSH	glycine cleavage system protein H	0.823611	-0.298374	-3.58206	0.000895712	0.0950863
ENSG00000159199	17	ensembl_havana	48892765	48895871	+	12	ATP5G1	protein_coding	ATP5G1	ATP synthase, H+ transporting, mitochondrial Fo complex subunit C1 (subunit 9)	5.3269	-0.344202	-3.57282	0.000920104	0.0964299
ENSG00000164061	3	ensembl_havana	49554489	49671545	+	4	BSN	protein_coding	BSN	bassoon presynaptic cytomatrix protein	-0.230198	0.479901	3.57246	0.000921072	0.0964299
ENSG00000236618	17	havana	1516931	1518096	+	2	PITPNA-AS1	antisense	PITPNA-AS1	PITPNA antisense RNA 1	1.52159	-0.220248	-3.57052	0.000926282	0.0964299
ENSG00000100347	22	ensembl_havana	43955421	44010531	+	13	SAMM50	protein_coding	SAMM50	SAMM50 sorting and assembly machinery component	5.47559	-0.186887	-3.56625	0.000937848	0.0964299
ENSG00000120053	10	ensembl_havana	99396870	99430624	-	10	GOT1	protein_coding	GOT1	glutamic-oxaloacetic transaminase 1	7.03051	-0.376701	-3.56517	0.000940798	0.0964299
ENSG00000148335	9	ensembl_havana	129608884	129636131	+	13	NTMT1	protein_coding	NTMT1	N-terminal Xaa-Pro-Lys N-methyltransferase 1	3.93146	-0.214505	-3.56449	0.000942647	0.0964299
ENSG00000231013	2	havana	119476448	119487346	+	1	AC013275.2	antisense	NA	NA	-1.71637	-2.6434	-3.56091	0.0009525	0.0968509
ENSG00000140740	16	ensembl_havana	21952660	21983660	+	9	UQCRC2	protein_coding	UQCRC2	ubiquinol-cytochrome c reductase core protein II	7.79441	-0.24235	-3.55568	0.000967055	0.0974977
ENSG00000108561	17	ensembl_havana	5432777	5448830	-	7	C1QBP	protein_coding	C1QBP	complement C1q binding protein	4.83826	-0.165864	-3.55449	0.000970413	0.0974977
ENSG00000004961	X	ensembl_havana	11111301	11123078	+	13	HCCS	protein_coding	HCCS	holocytochrome c synthase	4.02022	-0.204848	-3.55184	0.000977881	0.0976666
ENSG00000249464	4	havana	123650267	123930406	+	4	LINC01091	lincRNA	LINC01091	long intergenic non-protein coding RNA 1091	4.0391	0.705218	3.54873	0.000986754	0.0979011
ENSG00000212743	10	havana	6350316	6352762	+	2	RP11-563J2.3	lincRNA	NA	NA	-0.605305	0.542661	3.54696	0.000991829	0.0979011
ENSG00000270344	12	havana	89525654	89548005	+	2	RP11-734K2.4	antisense	NA	NA	2.85287	0.257558	3.54269	0.00100417	0.0983298
ENSG00000111832	6	ensembl_havana	116571367	116597675	+	11	RWDD1	protein_coding	RWDD1	RWD domain containing 1	5.09325	-0.164591	-3.53993	0.00101223	0.0983298
ENSG00000112695	6	ensembl_havana	75237675	75250323	-	10	COX7A2	protein_coding	COX7A2	cytochrome c oxidase subunit 7A2	4.43918	-0.294647	-3.53944	0.00101365	0.0983298
ENSG00000184076	22	ensembl_havana	29767369	29770413	+	12	UQCR10	protein_coding	UQCR10	ubiquinol-cytochrome c reductase, complex III subunit X	6.17834	-0.283924	-3.53313	0.00103235	0.0990067
ENSG00000234925	12	havana	68642519	68642993	-	2	ATP5HP4	processed_pseudogene	NA	NA	2.02092	-0.30025	-3.53312	0.00103236	0.0990067
ENSG00000007545	16	ensembl_havana	1612325	1677908	+	14	CRAMP1L	protein_coding	CRAMP1	cramped chromatin regulator homolog 1	2.22914	0.208348	3.53046	0.00104034	0.0990146
ENSG00000165775	X	ensembl_havana	155025980	155060303	+	16	FUNDC2	protein_coding	FUNDC2	FUN14 domain containing 2	6.32533	-0.133064	-3.52919	0.00104417	0.0990146
ENSG00000113360	5	ensembl_havana	31400497	31532196	-	15	DROSHA	protein_coding	DROSHA	drosha ribonuclease III	4.46536	0.14176	3.52559	0.00105508	0.0994898
ENSG00000131495	5	ensembl_havana	140638740	140647785	-	7	NDUFA2	protein_coding	NDUFA2	NADH:ubiquinone oxidoreductase subunit A2	4.62134	-0.204897	-3.52114	0.00106876	0.100036
ENSG00000182518	X	ensembl_havana	55143102	55161310	-	12	FAM104B	protein_coding	FAM104B	family with sequence similarity 104 member B	1.74353	-0.235121	-3.51986	0.00107272	0.100036
ENSG00000103064	16	ensembl_havana	68264516	68301823	+	12	SLC7A6	protein_coding	SLC7A6	solute carrier family 7 member 6	5.87407	0.359389	3.51304	0.00109402	0.101084
ENSG00000247572	5	havana	81204084	81301560	-	6	CKMT2-AS1	antisense	CKMT2-AS1	CKMT2 antisense RNA 1	0.303908	0.38062	3.51042	0.00110234	0.101084
ENSG00000242419	5	ensembl_havana	141484997	141512979	+	4	PCDHGC4	protein_coding	NIDDM3	Noninsulin-dependent diabetes mellitus 3	1.22108	0.351107	3.50961	0.00110493	0.101084
ENSG00000131828	X	ensembl_havana	19343893	19361705	+	12	PDHA1	protein_coding	PDHA1	pyruvate dehydrogenase (lipoamide) alpha 1	6.32397	-0.293454	-3.50493	0.00111993	0.101084
ENSG00000158286	1	ensembl_havana	6205475	6221299	+	11	RNF207	protein_coding	RNF207	ring finger protein 207	2.00045	-0.580276	-3.50476	0.00112049	0.101084
ENSG00000123989	2	ensembl_havana	219538947	219543787	-	12	CHPF	protein_coding	CHPF	chondroitin polymerizing factor	1.83481	0.34274	3.50385	0.00112343	0.101084
ENSG00000080823	14	ensembl_havana	102224500	102305200	-	20	MOK	protein_coding	MOK	MOK protein kinase	1.18778	0.398489	3.50309	0.00112589	0.101084
ENSG00000205105	13	havana	46490930	46491121	+	6	COX17P1	processed_pseudogene	NA	NA	2.32192	-0.190559	-3.49882	0.00113982	0.101346
ENSG00000258090	12	havana	76757191	76757914	+	1	RP11-734E19.1	processed_pseudogene	NA	NA	0.181269	-0.299208	-3.49852	0.00114081	0.101346
ENSG00000163964	3	ensembl_havana	196639775	196736007	+	12	PIGX	protein_coding	PIGX	phosphatidylinositol glycan anchor biosynthesis class X	3.21432	-0.182275	-3.49382	0.00115635	0.10144
ENSG00000239521	7	ensembl_havana	100200653	100272218	-	6	GATS	protein_coding	GATS	GATS, stromal antigen 3 opposite strand	6.19306	0.286183	3.49223	0.00116169	0.10144
ENSG00000166228	10	ensembl_havana	70882280	70888784	-	7	PCBD1	protein_coding	PCBD1	pterin-4 alpha-carbinolamine dehydratase 1	3.44949	-0.222852	-3.49148	0.00116419	0.10144
ENSG00000140264	15	ensembl_havana	43777087	43802589	+	18	SERF2	protein_coding	SERF2	small EDRK-rich factor 2	6.08399	-0.18998	-3.49097	0.00116591	0.10144
ENSG00000156504	X	ensembl_havana	134769566	134797232	-	15	FAM122B	protein_coding	FAM122B	family with sequence similarity 122B	1.93705	0.205731	3.48705	0.00117913	0.10177
ENSG00000273437	3	havana	129163606	129163940	-	1	RP11-434H6.7	lincRNA	NA	NA	0.0295498	0.400086	3.48627	0.00118176	0.10177
ENSG00000125355	X	ensembl_havana	120258650	120311556	-	14	TMEM255A	protein_coding	TMEM255A	transmembrane protein 255A	-0.197073	0.427871	3.48357	0.001191	0.101929
ENSG00000117118	1	ensembl_havana	17018722	17054170	-	8	SDHB	protein_coding	SDHB	succinate dehydrogenase complex iron sulfur subunit B	6.36611	-0.258367	-3.482	0.00119636	0.101929
ENSG00000198730	11	ensembl_havana	10750987	10779743	+	6	CTR9	protein_coding	CTR9	CTR9 homolog, Paf1/RNA polymerase II complex component	4.64948	-0.151688	-3.47709	0.00121337	0.101929
ENSG00000189043	7	ensembl_havana	10931951	10940256	-	8	NDUFA4	protein_coding	NDUFA4	NDUFA4, mitochondrial complex associated	7.27478	-0.280633	-3.47664	0.00121494	0.101929
ENSG00000141552	17	ensembl_havana	81890790	81900991	+	16	ANAPC11	protein_coding	ANAPC11	anaphase promoting complex subunit 11	4.49239	-0.170466	-3.47603	0.00121706	0.101929
ENSG00000204568	6	ensembl_havana	30617709	30626395	+	10	MRPS18B	protein_coding	NA	NA	5.53276	-0.213132	-3.47329	0.00122669	0.101929
ENSG00000196312	9	ensembl_havana	96898066	97013580	-	10	HIATL2	protein_coding	MFSD14C	major facilitator superfamily domain containing 14C	2.13362	0.180302	3.47054	0.00123643	0.101929
ENSG00000235105	1	havana	48435967	48437223	+	1	RP11-329A14.1	processed_pseudogene	NA	NA	3.35482	-0.262023	-3.46815	0.00124493	0.101929
ENSG00000169599	2	ensembl_havana	69395750	69437628	-	11	NFU1	protein_coding	NFU1	NFU1 iron-sulfur cluster scaffold	4.30578	-0.148431	-3.46806	0.00124525	0.101929
ENSG00000162687	1	ensembl_havana	196225779	196609225	-	15	KCNT2	protein_coding	KCNT2	potassium sodium-activated channel subfamily T member 2	0.676444	0.458473	3.46529	0.00125518	0.101929
ENSG00000132676	1	ensembl_havana	155687960	155739010	+	14	DAP3	protein_coding	DAP3	death associated protein 3	4.72075	-0.113539	-3.46436	0.00125854	0.101929
ENSG00000253305	5	havana	141408021	141512979	+	2	PCDHGB6	protein_coding	PCDHGB6	protocadherin gamma subfamily B, 6	3.10084	0.261679	3.4624	0.00126565	0.101929
ENSG00000120992	8	ensembl_havana	54046367	54102017	-	16	LYPLA1	protein_coding	LYPLA1	lysophospholipase I	4.81662	-0.286371	-3.46191	0.00126742	0.101929
ENSG00000063169	19	ensembl_havana	47608196	47703277	+	9	GLTSCR1	protein_coding	GLTSCR1	glioma tumor suppressor candidate region gene 1	1.8157	0.357659	3.45918	0.00127738	0.101929
ENSG00000228834	6	havana	108907615	108907873	-	1	RP11-249L21.4	processed_pseudogene	NA	NA	1.4263	-0.347384	-3.45887	0.00127851	0.101929
ENSG00000221838	7	ensembl_havana	100101549	100110345	+	8	AP4M1	protein_coding	AP4M1	adaptor related protein complex 4 mu 1 subunit	1.92195	0.219939	3.4584	0.00128023	0.101929
ENSG00000132763	1	ensembl_havana	45500053	45513382	+	13	MMACHC	protein_coding	MMACHC	methylmalonic aciduria (cobalamin deficiency) cblC type, with homocystinuria	2.98871	-0.284786	-3.45584	0.00128969	0.10205
ENSG00000142599	1	ensembl_havana	8352397	8817643	-	16	RERE	protein_coding	RERE	arginine-glutamic acid dipeptide repeats	6.07754	0.246565	3.45433	0.00129527	0.10205
ENSG00000165983	10	ensembl_havana	16436943	16513745	+	13	PTER	protein_coding	PTER	phosphotriesterase related	3.45382	-0.316979	-3.45196	0.00130409	0.10205
ENSG00000214097	3	ensembl_havana	196506877	196515366	-	4	SMCO1	protein_coding	SMCO1	single-pass membrane protein with coiled-coil domains 1	5.83064	-0.249977	-3.45034	0.00131015	0.10205
ENSG00000168291	3	ensembl_havana	58427630	58433857	-	11	PDHB	protein_coding	PDHB	pyruvate dehydrogenase (lipoamide) beta	6.11768	-0.273564	-3.44986	0.00131197	0.10205
ENSG00000241468	7	ensembl_havana	99448475	99466331	-	6	ATP5J2	protein_coding	ATP5J2	ATP synthase, H+ transporting, mitochondrial Fo complex subunit F2	4.38509	-0.214386	-3.44344	0.00133628	0.102164
ENSG00000164967	9	ensembl_havana	34610486	34612104	-	8	RPP25L	protein_coding	RPP25L	ribonuclease P/MRP subunit p25 like	3.96872	-0.195822	-3.43937	0.00135193	0.102164
ENSG00000186298	12	ensembl_havana	110719680	110742939	-	10	PPP1CC	protein_coding	PPP1CC	protein phosphatase 1 catalytic subunit gamma	6.49479	-0.156233	-3.43774	0.00135827	0.102164
ENSG00000166136	10	ensembl_havana	100523740	100530000	-	14	NDUFB8	protein_coding	NA	NA	3.21337	-0.235128	-3.43758	0.00135889	0.102164
ENSG00000122873	10	ensembl_havana	58269058	58289586	+	10	CISD1	protein_coding	CISD1	CDGSH iron sulfur domain 1	5.14102	-0.246409	-3.43742	0.0013595	0.102164
ENSG00000111906	6	ensembl_havana	125219962	125302078	-	16	HDDC2	protein_coding	HDDC2	HD domain containing 2	4.46097	-0.263612	-3.4368	0.00136194	0.102164
ENSG00000244187	9	ensembl_havana	136791355	136793257	+	6	TMEM141	protein_coding	TMEM141	transmembrane protein 141	1.546	-0.242864	-3.4363	0.00136388	0.102164
ENSG00000224550	1	havana	107505203	107505448	+	1	RP11-270C12.3	processed_pseudogene	NA	NA	4.5519	-0.288807	-3.436	0.00136502	0.102164
ENSG00000145777	5	ensembl_havana	111070062	111078024	+	13	TSLP	protein_coding	TSLP	thymic stromal lymphopoietin	-0.802104	-0.471564	-3.43304	0.00137665	0.102164
ENSG00000136143	13	ensembl_havana	47936487	48001326	-	12	SUCLA2	protein_coding	SUCLA2	succinate-CoA ligase ADP-forming beta subunit	6.49008	-0.229505	-3.43222	0.00137986	0.102164
ENSG00000092978	1	ensembl_havana	217426992	217631082	-	9	GPATCH2	protein_coding	GPATCH2	G-patch domain containing 2	3.04306	0.154588	3.43157	0.00138241	0.102164
ENSG00000133135	X	ensembl_havana	106693794	106796993	+	12	RNF128	protein_coding	RNF128	ring finger protein 128, E3 ubiquitin protein ligase	2.90939	-0.228647	-3.43065	0.00138608	0.102164
ENSG00000116127	2	ensembl_havana	73385758	73610793	+	16	ALMS1	protein_coding	ALMS1	ALMS1, centrosome and basal body associated protein	5.04667	0.167918	3.42599	0.00140464	0.103083
ENSG00000166704	19	ensembl_havana	57977053	58003349	-	10	ZNF606	protein_coding	ZNF606	zinc finger protein 606	3.3923	0.168002	3.42344	0.00141488	0.103385
ENSG00000174917	19	ensembl_havana	5678421	5680896	-	7	C19orf70	protein_coding	C19orf70	chromosome 19 open reading frame 70	4.20812	-0.226374	-3.41741	0.00143947	0.103947
ENSG00000085760	2	ensembl_havana	55236595	55269347	-	13	MTIF2	protein_coding	MTIF2	mitochondrial translational initiation factor 2	4.74848	-0.218556	-3.41672	0.00144228	0.103947
ENSG00000169021	19	ensembl_havana	29205321	29213541	-	5	UQCRFS1	protein_coding	UQCRFS1	ubiquinol-cytochrome c reductase, Rieske iron-sulfur polypeptide 1	6.7933	-0.268662	-3.41479	0.00145023	0.103947
ENSG00000185442	15	ensembl_havana	92617443	92809884	-	11	FAM174B	protein_coding	FAM174B	family with sequence similarity 174 member B	2.56251	0.345823	3.41263	0.0014592	0.103947
ENSG00000217624	X	havana	41675760	41676494	-	2	RP11-204C16.4	processed_pseudogene	NA	NA	-0.508241	0.401564	3.41258	0.00145942	0.103947
ENSG00000244617	2	ensembl_havana	69960089	69962265	-	2	ASPRV1	protein_coding	ASPRV1	aspartic peptidase, retroviral-like 1	0.294004	0.553685	3.41123	0.00146506	0.103947
ENSG00000082146	2	ensembl_havana	201387858	201480846	+	11	STRADB	protein_coding	STRADB	STE20-related kinase adaptor beta	5.09722	-0.205468	-3.41105	0.00146577	0.103947
ENSG00000169020	4	ensembl_havana	672436	674338	-	8	ATP5I	protein_coding	ATP5I	ATP synthase, H+ transporting, mitochondrial Fo complex subunit E	5.53627	-0.2435	-3.4096	0.00147185	0.103947
ENSG00000137210	6	ensembl_havana	10747759	10852753	+	12	TMEM14B	protein_coding	TMEM14B	transmembrane protein 14B	4.23407	-0.147123	-3.40523	0.0014903	0.104081
ENSG00000227725	4	havana	68038544	68039647	+	3	GCOM2	processed_pseudogene	NA	NA	0.589686	-0.281044	-3.40338	0.00149817	0.104081
ENSG00000122034	13	ensembl_havana	27424544	27435823	+	11	GTF3A	protein_coding	GTF3A	general transcription factor IIIA	5.8119	-0.143575	-3.40241	0.00150233	0.104081
ENSG00000102007	X	ensembl_havana	49171926	49175239	+	9	PLP2	protein_coding	PLP2	proteolipid protein 2	2.78519	0.265727	3.40025	0.00151157	0.104081
ENSG00000119705	14	ensembl_havana	77708071	77761104	+	8	SLIRP	protein_coding	SLIRP	SRA stem-loop interacting RNA binding protein	4.34681	-0.18045	-3.40011	0.00151217	0.104081
ENSG00000110435	11	ensembl_havana	34915829	35020591	+	10	PDHX	protein_coding	PDHX	pyruvate dehydrogenase complex component X	5.96436	-0.219076	-3.39923	0.00151598	0.104081
ENSG00000170653	12	ensembl_havana	53507856	53626410	-	17	ATF7	protein_coding	ATF7	activating transcription factor 7	3.95229	0.234549	3.39749	0.00152348	0.104081
ENSG00000110955	12	ensembl_havana	56638175	56646068	-	7	ATP5B	protein_coding	ATP5B	ATP synthase, H+ transporting, mitochondrial F1 complex, beta polypeptide	9.21515	-0.285098	-3.39718	0.00152486	0.104081
ENSG00000174547	11	ensembl_havana	66435075	66466738	-	12	MRPL11	protein_coding	MRPL11	mitochondrial ribosomal protein L11	3.95351	-0.159773	-3.39501	0.00153428	0.104081
ENSG00000072121	14	ensembl_havana	67727374	67816590	-	14	ZFYVE26	protein_coding	ZFYVE26	zinc finger FYVE-type containing 26	5.21456	0.170156	3.39475	0.00153542	0.104081
ENSG00000177098	11	ensembl_havana	118133377	118152888	-	7	SCN4B	protein_coding	SCN4B	sodium voltage-gated channel beta subunit 4	3.57653	-0.512963	-3.39068	0.00155328	0.104871
ENSG00000133226	1	ensembl_havana	24631716	24673267	+	15	SRRM1	protein_coding	SRRM1	serine and arginine repetitive matrix 1	5.46335	0.161776	3.38893	0.00156102	0.104974
ENSG00000033867	3	ensembl_havana	27372721	27484420	-	15	SLC4A7	protein_coding	SLC4A7	solute carrier family 4 member 7	5.08577	-0.429082	-3.38635	0.00157251	0.105208
ENSG00000197620	X	ensembl_havana	149540355	149550510	+	9	CXorf40A	protein_coding	CXorf40A	chromosome X open reading frame 40A	2.52665	-0.26034	-3.38535	0.00157697	0.105208
ENSG00000188786	1	ensembl_havana	37809567	37859620	-	9	MTF1	protein_coding	MTF1	metal regulatory transcription factor 1	3.65531	0.18208	3.37868	0.00160715	0.106024
ENSG00000165886	10	ensembl_havana	97498868	97571209	+	4	UBTD1	protein_coding	UBTD1	ubiquitin domain containing 1	2.76034	0.401145	3.37589	0.00161993	0.106024
ENSG00000047662	4	ensembl_havana	17629306	17781512	-	4	FAM184B	protein_coding	FAM184B	family with sequence similarity 184 member B	2.41119	0.848794	3.37476	0.0016251	0.106024
ENSG00000197448	7	ensembl_havana	143244093	143270854	+	12	GSTK1	protein_coding	GSTK1	glutathione S-transferase kappa 1	5.25086	-0.204905	-3.37456	0.00162605	0.106024
ENSG00000182108	16	ensembl_havana	10928891	10942460	-	8	DEXI	protein_coding	DEXI	Dexi homolog	5.06002	-0.176625	-3.37393	0.00162894	0.106024
ENSG00000104886	19	ensembl_havana	2230084	2237704	-	8	PLEKHJ1	protein_coding	MIR6789	microRNA 6789	3.63265	-0.178592	-3.37255	0.00163533	0.106024
ENSG00000156990	3	ensembl_havana	9837849	9844602	-	13	RPUSD3	protein_coding	RPUSD3	RNA pseudouridylate synthase domain containing 3	3.74343	-0.139442	-3.36896	0.00165205	0.106024
ENSG00000228474	2	ensembl_havana	27070472	27071773	-	4	OST4	protein_coding	OST4	oligosaccharyltransferase complex subunit 4, non-catalytic	4.5179	-0.144182	-3.36625	0.00166477	0.106024
ENSG00000125247	13	ensembl_havana	100603927	100675093	-	14	TMTC4	protein_coding	TMTC4	transmembrane and tetratricopeptide repeat containing 4	3.4586	-0.198298	-3.36618	0.00166515	0.106024
ENSG00000006704	7	ensembl_havana	74453790	74602604	+	9	GTF2IRD1	protein_coding	GTF2IRD1	GTF2I repeat domain containing 1	5.10262	0.252399	3.36583	0.00166677	0.106024
ENSG00000126883	9	ensembl_havana	131125561	131234670	+	15	NUP214	protein_coding	NUP214	nucleoporin 214	4.7413	0.187822	3.3658	0.00166692	0.106024
ENSG00000070770	16	ensembl_havana	58157907	58197920	-	7	CSNK2A2	protein_coding	CSNK2A2	casein kinase 2 alpha 2	3.86476	0.182907	3.36522	0.00166968	0.106024
ENSG00000279131	3	ensembl	115113420	115114210	-	1	AC069063.1	protein_coding	NA	NA	-0.753148	0.584178	3.36497	0.00167085	0.106024
ENSG00000163463	1	ensembl_havana	155169408	155173475	-	10	KRTCAP2	protein_coding	KRTCAP2	keratinocyte associated protein 2	0.110264	0.354456	3.3631	0.00167973	0.106188
ENSG00000148399	9	ensembl_havana	137554904	137578935	-	10	DPH7	protein_coding	DPH7	diphthamide biosynthesis 7	3.01419	0.154585	3.36096	0.00168994	0.106435
ENSG00000166317	10	ensembl_havana	73644881	73663803	-	10	SYNPO2L	protein_coding	SYNPO2L	synaptopodin 2 like	7.0679	0.32788	3.35766	0.00170579	0.107013
ENSG00000264364	17	ensembl_havana	58083415	58095536	+	2	DYNLL2	protein_coding	DYNLL2	dynein light chain LC8-type 2	6.36939	-0.137694	-3.35515	0.00171794	0.107013
ENSG00000172428	2	ensembl_havana	240126563	240136807	-	9	MYEOV2	protein_coding	COPS9	COP9 signalosome subunit 9	3.83925	-0.165084	-3.35474	0.00171993	0.107013
ENSG00000233061	1	havana	83979118	83984300	-	1	TTLL7-IT1	sense_intronic	NA	NA	0.816388	0.451173	3.35381	0.00172448	0.107013
ENSG00000102226	X	ensembl_havana	47232690	47248328	+	8	USP11	protein_coding	USP11	ubiquitin specific peptidase 11	4.01305	0.186963	3.35137	0.00173639	0.107357
ENSG00000177752	4	ensembl_havana	44622065	44678556	-	13	YIPF7	protein_coding	YIPF7	Yip1 domain family member 7	4.44579	-0.183212	-3.34991	0.0017436	0.107374
ENSG00000123395	12	ensembl_havana	52069246	52077494	+	13	ATG101	protein_coding	ATG101	autophagy related 101	2.78196	-0.188474	-3.3479	0.00175352	0.107374
ENSG00000172974	2	havana	65205108	65205988	+	11	AC007318.5	processed_pseudogene	NA	NA	5.52081	-0.201545	-3.34691	0.00175846	0.107374
ENSG00000273557	5	havana	141468465	141471528	+	1	CTD-2024I7.18	sense_intronic	NA	NA	-0.796277	0.379685	3.34343	0.00177583	0.107374
ENSG00000161813	12	ensembl_havana	50392383	50480004	+	19	LARP4	protein_coding	LARP4	La ribonucleoprotein domain family member 4	6.13937	-0.148587	-3.34268	0.00177959	0.107374
ENSG00000168275	1	ensembl_havana	234373456	234384049	+	13	COA6	protein_coding	COA6	cytochrome c oxidase assembly factor 6	3.08105	-0.192164	-3.34236	0.00178121	0.107374
ENSG00000221978	1	ensembl_havana	1385711	1399328	-	10	CCNL2	protein_coding	CCNL2	cyclin L2	5.84905	0.141188	3.34106	0.00178772	0.107374
ENSG00000146066	5	ensembl_havana	176388747	176389771	+	2	HIGD2A	protein_coding	HIGD2A	HIG1 hypoxia inducible domain family member 2A	5.2361	-0.121292	-3.34074	0.00178934	0.107374
ENSG00000213619	11	ensembl_havana	47565336	47584562	+	8	NDUFS3	protein_coding	NDUFS3	NADH:ubiquinone oxidoreductase core subunit S3	5.57671	-0.231575	-3.33984	0.00179391	0.107374
ENSG00000118507	6	ensembl_havana	131135666	131283535	+	14	AKAP7	protein_coding	AKAP7	A-kinase anchoring protein 7	2.73931	-0.324403	-3.33836	0.00180145	0.107444
ENSG00000108528	17	ensembl_havana	4937130	4940251	-	12	SLC25A11	protein_coding	SLC25A11	solute carrier family 25 member 11	6.02276	-0.244178	-3.33577	0.00181464	0.107498
ENSG00000137106	9	ensembl_havana	37422666	37436990	+	16	GRHPR	protein_coding	GRHPR	glyoxylate and hydroxypyruvate reductase	5.29757	-0.161286	-3.33568	0.00181509	0.107498
ENSG00000165832	10	ensembl_havana	114938193	114977676	+	5	TRUB1	protein_coding	TRUB1	TruB pseudouridine synthase family member 1	3.16315	-0.205145	-3.3259	0.00186586	0.110118
ENSG00000198625	1	ensembl_havana	204516379	204558120	+	11	MDM4	protein_coding	MDM4	MDM4, p53 regulator	6.12014	0.115873	3.32394	0.0018762	0.110343
ENSG00000261799	12	havana	273954	277123	-	1	RP11-283I3.6	sense_overlapping	NA	NA	2.38743	0.241437	3.32027	0.00189568	0.111101
ENSG00000258692	14	havana	60493766	60496885	-	2	SALL4P7	transcribed_processed_pseudogene	NA	NA	1.14916	0.355019	3.31099	0.00194585	0.113647
ENSG00000213856	X	havana	49632500	49633349	-	3	VDAC1P2	processed_pseudogene	NA	NA	3.61056	-0.216591	-3.30577	0.00197462	0.114929
ENSG00000131149	16	ensembl_havana	85611409	85676204	+	16	GSE1	protein_coding	GSE1	Gse1 coiled-coil protein	5.11303	0.204884	3.30317	0.00198909	0.115374
ENSG00000005700	6	ensembl_havana	82169983	82247754	-	13	IBTK	protein_coding	NA	NA	6.44621	-0.178506	-3.30037	0.00200478	0.115886
ENSG00000186280	11	ensembl_havana	94973681	94999518	+	6	KDM4D	protein_coding	KDM4D	lysine demethylase 4D	-0.940567	0.385131	3.29911	0.00201191	0.115901
ENSG00000112425	6	ensembl_havana	145501583	145736024	-	12	EPM2A	protein_coding	EPM2A	epilepsy, progressive myoclonus type 2A, Lafora disease (laforin)	5.96434	-0.13987	-3.29492	0.00203573	0.11596
ENSG00000266385	17	havana	32411217	32412420	+	1	RP11-227G15.8	lincRNA	NA	NA	1.11472	0.364586	3.29308	0.00204624	0.11596
ENSG00000143614	1	ensembl_havana	153804725	153922975	-	7	GATAD2B	protein_coding	NA	NA	4.77822	0.234645	3.28986	0.00206481	0.11596
ENSG00000173457	11	ensembl_havana	64244480	64246941	-	9	PPP1R14B	protein_coding	PPP1R14B	protein phosphatase 1 regulatory inhibitor subunit 14B	4.05342	-0.276161	-3.28781	0.00207672	0.11596
ENSG00000141469	18	ensembl_havana	45724127	45752520	+	15	SLC14A1	protein_coding	SLC14A1	solute carrier family 14 member 1 (Kidd blood group)	2.22245	-0.518266	-3.28648	0.00208445	0.11596
ENSG00000107262	9	ensembl_havana	33247820	33264763	-	15	BAG1	protein_coding	BAG1	BCL2 associated athanogene 1	5.39602	-0.182747	-3.28585	0.00208813	0.11596
ENSG00000253767	5	ensembl_havana	141390157	141512979	+	2	PCDHGA8	protein_coding	PCDHGA8	protocadherin gamma subfamily A, 8	2.66414	0.26592	3.28583	0.0020883	0.11596
ENSG00000009335	7	ensembl_havana	157138913	157269372	+	16	UBE3C	protein_coding	UBE3C	ubiquitin protein ligase E3C	6.75939	-0.129191	-3.28556	0.00208985	0.11596
ENSG00000167815	19	ensembl_havana	12796820	12801859	-	10	PRDX2	protein_coding	PRDX2	peroxiredoxin 2	6.504	-0.203296	-3.28553	0.00209003	0.11596
ENSG00000196967	19	ensembl_havana	37106734	37172741	-	9	ZNF585A	protein_coding	ZNF585A	zinc finger protein 585A	2.65021	0.168763	3.28453	0.00209591	0.11596
ENSG00000260855	1	havana	246772301	246775772	+	1	RP11-439E19.10	antisense	NA	NA	2.33769	0.227307	3.28427	0.00209742	0.11596
ENSG00000014641	2	ensembl_havana	63588609	63607197	+	16	MDH1	protein_coding	MDH1	malate dehydrogenase 1	7.61583	-0.344068	-3.28393	0.00209944	0.11596
ENSG00000213585	5	ensembl_havana	133971915	134005133	-	9	VDAC1	protein_coding	VDAC1	voltage dependent anion channel 1	8.05994	-0.159716	-3.28345	0.00210224	0.11596
ENSG00000106479	7	ensembl_havana	149838367	149867479	+	9	ZNF862	protein_coding	ZNF862	zinc finger protein 862	3.01342	0.270595	3.28168	0.0021127	0.116157
ENSG00000147684	8	ensembl_havana	124539103	124568510	+	6	NDUFB9	protein_coding	NDUFB9	NADH:ubiquinone oxidoreductase subunit B9	6.66092	-0.213286	-3.2789	0.00212922	0.116685
ENSG00000196922	8	havana	144973589	145002895	-	9	ZNF252P	unitary_pseudogene	ZNF252P	zinc finger protein 252, pseudogene	5.0521	-0.171458	-3.27737	0.00213832	0.116805
ENSG00000089063	20	ensembl_havana	5068232	5113103	-	13	TMEM230	protein_coding	TMEM230	transmembrane protein 230	4.8809	-0.15788	-3.27559	0.00214905	0.117012
ENSG00000258373	12	havana	111992996	111993875	+	1	SLC25A3P2	processed_pseudogene	NA	NA	-0.652499	-0.466522	-3.27101	0.00217673	0.118138
ENSG00000138347	10	ensembl_havana	68106117	68212017	+	14	MYPN	protein_coding	MYPN	myopalladin	9.0815	0.120895	3.26832	0.00219317	0.118254
ENSG00000272316	6	havana	57908560	57913911	-	1	XXbac-BPGBPG55C20.2	lincRNA	NA	NA	2.17239	0.235419	3.26802	0.00219504	0.118254
ENSG00000144029	2	ensembl_havana	95087207	95149434	-	10	MRPS5	protein_coding	MRPS5	mitochondrial ribosomal protein S5	4.62821	-0.18686	-3.26493	0.00221408	0.118254
ENSG00000102898	16	ensembl_havana	67846732	67872567	+	10	NUTF2	protein_coding	NUTF2	nuclear transport factor 2	4.6244	-0.11681	-3.26487	0.00221444	0.118254
ENSG00000261461	16	havana	35169692	35170241	-	1	UBE2MP1	processed_pseudogene	NA	NA	1.56445	-0.202075	-3.26468	0.00221561	0.118254
ENSG00000237748	X	havana	56737242	56737577	-	1	UQCRBP1	processed_pseudogene	NA	NA	1.84022	-0.339974	-3.26251	0.00222909	0.118254
ENSG00000236654	7	havana	23480753	23480959	+	2	AC079780.3	processed_pseudogene	NA	NA	-0.291112	-0.479233	-3.262	0.00223225	0.118254
ENSG00000160050	1	ensembl_havana	32200386	32205387	+	13	CCDC28B	protein_coding	CCDC28B	coiled-coil domain containing 28B	4.35748	-0.232473	-3.26158	0.00223491	0.118254
ENSG00000164035	4	ensembl_havana	100395341	100880126	-	8	EMCN	protein_coding	EMCN	endomucin	4.03126	-0.305636	-3.2597	0.00224665	0.118334
ENSG00000174132	5	ensembl_havana	100535305	100586741	+	8	FAM174A	protein_coding	FAM174A	family with sequence similarity 174 member A	3.28743	-0.199476	-3.2591	0.00225044	0.118334
ENSG00000106993	9	ensembl_havana	4679559	4708398	+	10	CDC37L1	protein_coding	CDC37L1	cell division cycle 37 like 1	5.49478	-0.207524	-3.2577	0.00225925	0.118428
ENSG00000147166	X	ensembl_havana	71301734	71305371	+	9	ITGB1BP2	protein_coding	ITGB1BP2	integrin subunit beta 1 binding protein 2	3.57661	-0.294542	-3.25575	0.00227157	0.118706
ENSG00000156928	7	ensembl_havana	23298739	23311729	+	4	MALSU1	protein_coding	MALSU1	mitochondrial assembly of ribosomal large subunit 1	4.10646	-0.140161	-3.25099	0.00230192	0.11992
ENSG00000196218	19	ensembl_havana	38433699	38587564	+	10	RYR1	protein_coding	RYR1	ryanodine receptor 1	11.045	0.250335	3.24873	0.00231646	0.120306
ENSG00000174171	15	havana	41892793	41898575	+	5	RP11-23P13.6	antisense	LOC105370792	uncharacterized LOC105370792	-0.913272	-0.780387	-3.24136	0.00236454	0.122162
ENSG00000129204	17	ensembl_havana	5116438	5175034	+	15	USP6	protein_coding	USP6	ubiquitin specific peptidase 6	6.00569	0.40596	3.24013	0.00237269	0.122162
ENSG00000140470	15	ensembl_havana	99971589	100342005	-	12	ADAMTS17	protein_coding	ADAMTS17	ADAM metallopeptidase with thrombospondin type 1 motif 17	2.24565	0.446365	3.23994	0.0023739	0.122162
ENSG00000136521	3	ensembl_havana	179604690	179627647	+	11	NDUFB5	protein_coding	NDUFB5	NADH:ubiquinone oxidoreductase subunit B5	6.16043	-0.19715	-3.23704	0.00239314	0.122778
ENSG00000253873	5	ensembl_havana	141421047	141512979	+	4	PCDHGA11	protein_coding	PCDHGA11	protocadherin gamma subfamily A, 11	2.83363	0.269083	3.23555	0.00240311	0.122915
ENSG00000101460	20	ensembl_havana	34546854	34560345	+	11	MAP1LC3A	protein_coding	MAP1LC3A	microtubule associated protein 1 light chain 3 alpha	2.91171	-0.225531	-3.23427	0.00241171	0.122982
ENSG00000119487	9	ensembl_havana	125437393	125707234	-	15	MAPKAP1	protein_coding	MAPKAP1	mitogen-activated protein kinase associated protein 1	5.39224	-0.111919	-3.23221	0.00242555	0.123282
ENSG00000224680	1	havana	52368677	52369244	+	4	PLA2G12AP1	processed_pseudogene	NA	NA	-0.211407	-0.308906	-3.23123	0.00243218	0.123282
ENSG00000099795	19	ensembl_havana	14566078	14572062	-	5	NDUFB7	protein_coding	NDUFB7	NADH:ubiquinone oxidoreductase subunit B7	5.63831	-0.177713	-3.2279	0.0024548	0.123921
ENSG00000130159	19	ensembl_havana	11505916	11529174	-	12	ECSIT	protein_coding	ECSIT	ECSIT signalling integrator	4.6478	-0.236633	-3.22721	0.00245949	0.123921
ENSG00000168653	1	ensembl_havana	39026318	39034636	+	9	NDUFS5	protein_coding	NDUFS5	NADH:ubiquinone oxidoreductase subunit S5	5.6745	-0.213028	-3.22394	0.002482	0.123922
ENSG00000184207	16	ensembl_havana	2211997	2214807	-	8	PGP	protein_coding	PGP	phosphoglycolate phosphatase	4.4208	-0.225405	-3.22392	0.00248208	0.123922
ENSG00000133315	11	ensembl_havana	63998558	64166106	-	9	MACROD1	protein_coding	MACROD1	MACRO domain containing 1	6.19231	-0.115196	-3.22238	0.00249273	0.123922
ENSG00000253953	5	havana	141387698	141512979	+	2	PCDHGB4	protein_coding	PCDHGB4	protocadherin gamma subfamily B, 4	1.97476	0.30414	3.22114	0.00250135	0.123922
ENSG00000180354	7	ensembl_havana	30134810	30162762	+	14	MTURN	protein_coding	MTURN	maturin, neural progenitor differentiation regulator homolog	5.75251	0.198969	3.2209	0.00250304	0.123922
ENSG00000164989	9	ensembl_havana	15552897	16061663	+	14	CCDC171	protein_coding	CCDC171	coiled-coil domain containing 171	2.6397	0.247206	3.22039	0.00250657	0.123922
ENSG00000205339	11	ensembl_havana	9384622	9448126	+	8	IPO7	protein_coding	IPO7	importin 7	7.62543	-0.123603	-3.21877	0.00251786	0.123922
ENSG00000130653	9	ensembl_havana	137459953	137550534	-	14	PNPLA7	protein_coding	PNPLA7	patatin like phospholipase domain containing 7	3.98215	0.260127	3.21872	0.00251823	0.123922
ENSG00000128609	7	ensembl_havana	123536997	123558255	-	13	NDUFA5	protein_coding	NDUFA5	NADH:ubiquinone oxidoreductase subunit A5	6.48315	-0.20319	-3.21554	0.00254052	0.124464
ENSG00000184967	12	ensembl_havana	132144448	132152473	+	5	NOC4L	protein_coding	NOC4L	nucleolar complex associated 4 homolog	1.83795	0.2232	3.21451	0.00254778	0.124464
ENSG00000119139	9	ensembl_havana	69121264	69255208	+	15	TJP2	protein_coding	NA	NA	4.31302	0.303314	3.21209	0.00256496	0.124464
ENSG00000197111	12	ensembl_havana	53452102	53481162	+	14	PCBP2	protein_coding	PCBP2	poly(rC) binding protein 2	5.83317	0.152476	3.20918	0.00258575	0.124464
ENSG00000105677	19	ensembl_havana	35545595	35547526	+	10	TMEM147	protein_coding	TMEM147	transmembrane protein 147	3.83833	-0.141715	-3.20717	0.00260022	0.124464
ENSG00000100413	22	ensembl_havana	41525804	41544606	-	15	POLR3H	protein_coding	POLR3H	RNA polymerase III subunit H	2.94666	0.240044	3.20711	0.00260066	0.124464
ENSG00000204946	7	ensembl_havana	149262171	149297302	+	8	ZNF783	protein_coding	ZNF783	zinc finger family member 783	2.9234	0.180384	3.20692	0.00260199	0.124464
ENSG00000070182	14	ensembl_havana	64746283	64879883	-	16	SPTB	protein_coding	MIR7855	microRNA 7855	8.12948	0.284691	3.20631	0.0026064	0.124464
ENSG00000131097	17	ensembl_havana	44846353	44850480	+	5	HIGD1B	protein_coding	HIGD1B	HIG1 hypoxia inducible domain family member 1B	0.208138	-0.3614	-3.20483	0.00261713	0.124464
ENSG00000179564	3	ensembl_havana	50279027	50288114	+	3	LSMEM2	protein_coding	LSMEM2	leucine rich single-pass membrane protein 2	2.11925	-0.303817	-3.20358	0.00262618	0.124464
ENSG00000219951	6	havana	83392416	83393409	+	4	RP11-378G13.2	processed_pseudogene	NA	NA	1.32766	-0.844194	-3.20344	0.00262721	0.124464
ENSG00000169375	15	ensembl_havana	75369379	75455842	-	14	SIN3A	protein_coding	SIN3A	SIN3 transcription regulator family member A	4.41779	0.18464	3.20144	0.00264178	0.124464
ENSG00000280047	5	havana	142165767	142168387	+	1	CTC-463A16.1	TEC	NA	NA	-0.509872	0.374739	3.20092	0.00264565	0.124464
ENSG00000049239	1	ensembl_havana	9234775	9271337	+	11	H6PD	protein_coding	H6PD	hexose-6-phosphate dehydrogenase/glucose 1-dehydrogenase	6.32139	0.258193	3.20062	0.00264779	0.124464
ENSG00000153015	5	ensembl_havana	64768930	65018763	+	14	CWC27	protein_coding	CWC27	CWC27 spliceosome associated protein homolog	3.43916	-0.138473	-3.19864	0.00266236	0.124464
ENSG00000154814	3	ensembl_havana	16265160	16350299	+	12	OXNAD1	protein_coding	OXNAD1	oxidoreductase NAD binding domain containing 1	4.13318	-0.233724	-3.19775	0.00266891	0.124464
ENSG00000274922	13	havana	112686769	112689815	-	1	RP11-88E10.5	lincRNA	NA	NA	-1.01298	0.404343	3.19768	0.00266943	0.124464
ENSG00000276547	5	havana	141397987	141512979	+	1	PCDHGB5	protein_coding	PCDHGB5	protocadherin gamma subfamily B, 5	2.28695	0.277194	3.19724	0.00267273	0.124464
ENSG00000135655	12	ensembl_havana	62260338	62417431	+	12	USP15	protein_coding	MIR6125	microRNA 6125	6.77632	-0.137731	-3.19644	0.00267863	0.124464
ENSG00000281205	9	havana	35858738	35865518	+	1	LINC00950	lincRNA	NA	NA	2.13182	0.323524	3.1964	0.00267895	0.124464
ENSG00000155275	4	ensembl_havana	8436140	8493531	+	17	TRMT44	protein_coding	TRMT44	tRNA methyltransferase 44 homolog (S. cerevisiae)	3.04687	0.185641	3.1957	0.0026841	0.124464
ENSG00000162989	2	ensembl_havana	154698299	154858352	+	4	KCNJ3	protein_coding	KCNJ3	potassium voltage-gated channel subfamily J member 3	-0.221292	0.767446	3.19238	0.00270887	0.125198
ENSG00000262621	16	ensembl_havana	3365099	3486953	+	3	LA16c-306E5.2	protein_coding	NA	NA	0.15324	0.463214	3.19086	0.00272032	0.125198
ENSG00000166902	11	ensembl_havana	59806135	59810872	-	4	MRPL16	protein_coding	MRPL16	mitochondrial ribosomal protein L16	3.98679	-0.171788	-3.19061	0.00272218	0.125198
ENSG00000167920	17	ensembl_havana	40819106	40836274	+	7	TMEM99	protein_coding	TMEM99	transmembrane protein 99	1.47347	-0.23528	-3.18949	0.00273063	0.125245
ENSG00000144134	2	ensembl_havana	113627229	113643396	+	17	RABL2A	protein_coding	RABL2A	RAB, member of RAS oncogene family-like 2A	0.651659	0.300283	3.18785	0.00274303	0.125473
ENSG00000213569	X	havana	107131659	107132269	+	4	RP13-383K5.4	processed_pseudogene	NA	NA	1.66931	-0.184267	-3.18621	0.00275549	0.125535
ENSG00000024862	6	ensembl_havana	138773509	138793319	+	15	CCDC28A	protein_coding	CCDC28A	coiled-coil domain containing 28A	2.25215	0.174675	3.18572	0.00275925	0.125535
ENSG00000214279	10	havana	133453928	133523558	+	11	SCART1	unitary_pseudogene	SCART1	scavenger receptor protein family member	1.63161	0.350014	3.17949	0.00280708	0.12711
ENSG00000186687	5	ensembl_havana	131170810	131205426	+	14	LYRM7	protein_coding	LYRM7	LYR motif containing 7	5.99451	-0.212307	-3.17925	0.00280893	0.12711
ENSG00000058404	7	ensembl_havana	44217150	44334577	-	18	CAMK2B	protein_coding	CAMK2B	calcium/calmodulin dependent protein kinase II beta	6.16187	0.184588	3.17581	0.00283577	0.127478
ENSG00000126267	19	ensembl_havana	35648223	35658861	+	7	COX6B1	protein_coding	COX6B1	cytochrome c oxidase subunit 6B1	6.43949	-0.250304	-3.1758	0.00283585	0.127478
ENSG00000111669	12	ensembl_havana	6867119	6870948	+	13	TPI1	protein_coding	TPI1	triosephosphate isomerase 1	8.19444	-0.217795	-3.1753	0.00283973	0.127478
ENSG00000165115	9	ensembl_havana	83836698	83921465	-	13	KIF27	protein_coding	KIF27	kinesin family member 27	2.37042	0.213277	3.17315	0.00285667	0.127693
ENSG00000055609	7	ensembl_havana	152134922	152436005	-	16	KMT2C	protein_coding	KMT2C	lysine methyltransferase 2C	7.77933	0.11849	3.17237	0.00286279	0.127693
ENSG00000187609	9	ensembl_havana	137306896	137423262	-	14	EXD3	protein_coding	EXD3	exonuclease 3'-5' domain containing 3	3.01962	0.225414	3.1717	0.00286806	0.127693
ENSG00000132475	17	ensembl_havana	75776434	75785893	-	7	H3F3B	protein_coding	MIR4738	microRNA 4738	6.55898	0.151176	3.1704	0.00287839	0.127693
ENSG00000213347	5	ensembl_havana	177301461	177312757	-	9	MXD3	protein_coding	MXD3	MAX dimerization protein 3	0.919099	0.333736	3.1699	0.00288234	0.127693
ENSG00000134375	1	ensembl_havana	201955491	201970661	+	9	TIMM17A	protein_coding	TIMM17A	translocase of inner mitochondrial membrane 17 homolog A (yeast)	4.81306	-0.172219	-3.16824	0.00289556	0.127943
ENSG00000155115	6	ensembl_havana	110958560	110967890	+	6	GTF3C6	protein_coding	GTF3C6	general transcription factor IIIC subunit 6	4.43781	-0.141216	-3.16729	0.00290314	0.127943
ENSG00000179967	4	havana	139114930	139115374	-	11	PPP1R14BP3	processed_pseudogene	NA	NA	3.35989	-0.244498	-3.16568	0.0029161	0.128179
ENSG00000132423	6	ensembl_havana	99369400	99394204	-	9	COQ3	protein_coding	COQ3	coenzyme Q3, methyltransferase	2.92342	-0.259468	-3.16111	0.00295297	0.129416
ENSG00000118689	6	ensembl_havana	108559835	108684774	+	13	FOXO3	protein_coding	FOXO3	forkhead box O3	6.42293	0.264773	3.15999	0.00296213	0.129416
ENSG00000135940	2	ensembl_havana	97646040	97648383	+	5	COX5B	protein_coding	COX5B	cytochrome c oxidase subunit 5B	7.29879	-0.22302	-3.15907	0.00296966	0.129416
ENSG00000145365	4	ensembl_havana	112274542	112285903	-	10	TIFA	protein_coding	TIFA	TRAF interacting protein with forkhead associated domain	1.08717	-0.366545	-3.15843	0.00297491	0.129416
ENSG00000146729	7	ensembl_havana	55951793	56000181	+	8	GBAS	protein_coding	GBAS	glioblastoma amplified sequence	7.88544	-0.156887	-3.15694	0.00298707	0.129611
ENSG00000230487	7	havana	1570073	1589626	+	6	PSMG3-AS1	lincRNA	PSMG3-AS1	PSMG3 antisense RNA 1 (head to head)	1.13834	0.323659	3.15272	0.00302196	0.130789
ENSG00000134986	5	ensembl_havana	111662621	111997464	-	12	NREP	protein_coding	NREP	neuronal regeneration related protein	5.3644	-0.241797	-3.14965	0.0030476	0.131472
ENSG00000084693	2	ensembl_havana	27042364	27070622	+	14	AGBL5	protein_coding	AGBL5	ATP/GTP binding protein like 5	2.16674	0.151003	3.14805	0.00306097	0.131472
ENSG00000236152	3	havana	6773037	6773343	-	1	MRPS36P1	processed_pseudogene	NA	NA	0.981584	-0.335461	-3.14737	0.00306669	0.131472
ENSG00000155463	14	ensembl_havana	22766522	22773041	+	11	OXA1L	protein_coding	OXA1L	OXA1L, mitochondrial inner membrane protein	5.7755	-0.157948	-3.14711	0.00306891	0.131472
ENSG00000119421	9	ensembl_havana	122144058	122159819	-	6	NDUFA8	protein_coding	NDUFA8	NADH:ubiquinone oxidoreductase subunit A8	4.66183	-0.270316	-3.14602	0.00307808	0.131532
ENSG00000126216	13	ensembl_havana	112485005	112588167	-	11	TUBGCP3	protein_coding	NA	NA	3.98136	0.149111	3.14502	0.00308656	0.131561
ENSG00000246523	11	havana	86955619	87000959	+	6	RP11-736K20.6	lincRNA	LOC100506368	uncharacterized LOC100506368	-0.799547	-0.346905	-3.1435	0.0030995	0.13178
ENSG00000104731	16	ensembl_havana	87696485	87765992	-	12	KLHDC4	protein_coding	LOC105371397	uncharacterized LOC105371397	3.08108	0.208103	3.14171	0.00311473	0.131853
ENSG00000198692	Y	ensembl_havana	20575725	20593154	+	8	EIF1AY	protein_coding	EIF1AY	eukaryotic translation initiation factor 1A, Y-linked	4.60807	-0.182131	-3.14064	0.00312396	0.131853
ENSG00000171824	1	ensembl_havana	11066618	11099881	-	12	EXOSC10	protein_coding	EXOSC10	exosome component 10	4.66208	0.136354	3.14055	0.00312467	0.131853
ENSG00000170296	17	ensembl_havana	7240014	7242770	-	8	GABARAP	protein_coding	GABARAP	GABA type A receptor-associated protein	1.76093	-0.23891	-3.13882	0.00313956	0.132134
ENSG00000125743	19	ensembl_havana	45687454	45692569	-	9	SNRPD2	protein_coding	SNRPD2	small nuclear ribonucleoprotein D2 polypeptide	4.03193	-0.121491	-3.13796	0.00314697	0.132134
ENSG00000111144	12	ensembl_havana	96000828	96043520	-	8	LTA4H	protein_coding	LTA4H	leukotriene A4 hydrolase	4.45586	-0.12449	-3.1363	0.00316134	0.132408
ENSG00000213411	13	havana	30539597	30543461	-	2	RBM22P2	processed_pseudogene	NA	NA	-0.03993	0.360753	3.1347	0.00317521	0.13266
ENSG00000106459	7	ensembl_havana	129611714	129757082	+	13	NRF1	protein_coding	NRF1	nuclear respiratory factor 1	3.86523	0.148166	3.13203	0.00319859	0.133306
ENSG00000167085	17	ensembl_havana	49404049	49414905	-	10	PHB	protein_coding	PHB	prohibitin	5.26757	-0.159878	-3.12994	0.00321697	0.133669
ENSG00000163597	17	havana	76557766	76565348	+	13	SNHG16	processed_transcript	SNHG16	small nucleolar RNA host gene 16	6.36635	-0.13752	-3.12924	0.00322313	0.133669
ENSG00000010256	3	ensembl_havana	48599002	48610976	-	9	UQCRC1	protein_coding	UQCRC1	ubiquinol-cytochrome c reductase core protein I	7.56514	-0.224677	-3.12834	0.0032311	0.133671
ENSG00000235194	14	ensembl_havana	23295643	23302848	-	7	PPP1R3E	protein_coding	PPP1R3E	protein phosphatase 1 regulatory subunit 3E	3.30712	0.200398	3.12722	0.00324105	0.133689
ENSG00000240370	12	havana	6873389	6884741	+	5	U47924.6	transcribed_processed_pseudogene	RPL13P5	ribosomal protein L13 pseudogene 5	-1.12467	-0.531122	-3.12562	0.00325524	0.133689
ENSG00000168014	11	ensembl_havana	74012714	74171210	-	15	C2CD3	protein_coding	C2CD3	C2 calcium dependent domain containing 3	3.70933	0.171461	3.12561	0.00325529	0.133689
ENSG00000116221	1	ensembl_havana	54184041	54225464	+	14	MRPL37	protein_coding	MRPL37	mitochondrial ribosomal protein L37	4.9538	-0.160564	-3.1235	0.00327418	0.134138
ENSG00000104973	19	ensembl_havana	49818279	49838816	+	13	MED25	protein_coding	MIR6800	microRNA 6800	3.6921	0.289502	3.11975	0.00330798	0.135195
ENSG00000137941	1	ensembl_havana	83865028	83999150	-	15	TTLL7	protein_coding	TTLL7	tubulin tyrosine ligase like 7	4.36072	0.374202	3.1184	0.0033202	0.135366
ENSG00000100243	22	ensembl_havana	42617840	42649568	-	19	CYB5R3	protein_coding	CYB5R3	cytochrome b5 reductase 3	5.03766	0.250587	3.11434	0.00335728	0.13642
ENSG00000224505	17	havana	45150400	45161510	-	2	AC002117.1	antisense	NA	NA	0.737144	0.302449	3.11305	0.00336914	0.13642
ENSG00000184752	12	ensembl_havana	94897055	95003770	-	11	NDUFA12	protein_coding	NDUFA12	NADH:ubiquinone oxidoreductase subunit A12	5.31909	-0.202621	-3.11222	0.00337679	0.13642
ENSG00000175756	1	ensembl_havana	1373730	1375495	-	12	AURKAIP1	protein_coding	AURKAIP1	aurora kinase A interacting protein 1	5.03961	-0.151399	-3.11116	0.00338659	0.13642
ENSG00000109919	11	ensembl_havana	47617315	47642623	-	8	MTCH2	protein_coding	MTCH2	mitochondrial carrier 2	5.18523	-0.154032	-3.11094	0.00338859	0.13642
ENSG00000259828	6	havana	141447011	141451006	+	1	RP11-63E9.1	lincRNA	NA	NA	1.65452	0.630042	3.1103	0.00339453	0.13642
ENSG00000129559	14	ensembl_havana	24216852	24232454	-	11	NEDD8	protein_coding	NEDD8	neural precursor cell expressed, developmentally down-regulated 8	3.65813	-0.171659	-3.1082	0.00341409	0.13688
ENSG00000100138	22	ensembl_havana	41673930	41690504	-	12	NHP2L1	protein_coding	SNU13	SNU13 homolog, small nuclear ribonucleoprotein (U4/U6.U5)	5.04568	-0.13322	-3.10532	0.00344098	0.137502
ENSG00000213088	1	ensembl_havana	159203307	159206500	+	8	ACKR1	protein_coding	ACKR1	atypical chemokine receptor 1 (Duffy blood group)	1.31559	0.406158	3.10469	0.00344695	0.137502
ENSG00000259673	15	havana	67403619	67521844	-	4	IQCH-AS1	lincRNA	IQCH-AS1	IQCH antisense RNA 1	4.00288	-0.180753	-3.10393	0.00345406	0.137502
ENSG00000186940	9	ensembl_havana	79391304	79391759	+	6	CHCHD2P9	processed_pseudogene	NA	NA	2.89487	-0.225624	-3.10219	0.00347053	0.137833
ENSG00000042088	14	ensembl_havana	89954939	90044768	+	12	TDP1	protein_coding	TDP1	tyrosyl-DNA phosphodiesterase 1	1.08569	0.236576	3.10055	0.00348609	0.138126
ENSG00000135048	9	ensembl_havana	71683366	71816690	-	12	TMEM2	protein_coding	TMEM2	transmembrane protein 2	3.98212	-0.217819	-3.09963	0.00349484	0.138149
ENSG00000237711	9	havana	5100236	5101009	+	1	RP11-39K24.13	unprocessed_pseudogene	NA	NA	-0.505173	0.379488	3.09874	0.00350333	0.138161
ENSG00000124942	11	ensembl_havana	62433542	62556235	-	12	AHNAK	protein_coding	AHNAK	AHNAK nucleoprotein	10.8871	0.1944	3.09609	0.00352874	0.138783
ENSG00000148337	9	ensembl_havana	128166064	128204383	-	18	CIZ1	protein_coding	CIZ1	CDKN1A interacting zinc finger protein 1	4.66376	0.185602	3.09467	0.00354241	0.138783
ENSG00000143545	1	ensembl_havana	153981617	153986358	-	7	RAB13	protein_coding	RAB13	RAB13, member RAS oncogene family	1.60646	-0.259372	-3.0931	0.00355765	0.138783
ENSG00000103494	16	ensembl_havana	53597683	53703938	-	11	RPGRIP1L	protein_coding	RPGRIP1L	RPGRIP1 like	1.32461	0.261757	3.093	0.00355861	0.138783
ENSG00000133816	11	ensembl_havana	12094008	12263789	+	12	MICAL2	protein_coding	MICAL2	microtubule associated monooxygenase, calponin and LIM domain containing 2	3.46987	0.440682	3.09208	0.00356749	0.138783
ENSG00000170906	19	ensembl_havana	54102728	54109257	+	14	NDUFA3	protein_coding	NA	NA	5.09026	-0.193708	-3.09068	0.00358118	0.138783
ENSG00000124222	20	ensembl_havana	58651253	58679526	+	20	STX16	protein_coding	STX16	syntaxin 16	4.05002	0.233023	3.09058	0.00358215	0.138783
ENSG00000144381	2	ensembl_havana	197486581	197516737	-	15	HSPD1	protein_coding	HSPD1	heat shock protein family D (Hsp60) member 1	5.75341	-0.180866	-3.0903	0.00358489	0.138783
ENSG00000204947	7	ensembl_havana	149102784	149126346	-	7	ZNF425	protein_coding	ZNF425	zinc finger protein 425	0.814519	0.263644	3.08664	0.00362072	0.139551
ENSG00000146701	7	ensembl_havana	76048051	76067508	+	10	MDH2	protein_coding	MDH2	malate dehydrogenase 2	7.40836	-0.165575	-3.08659	0.00362126	0.139551
ENSG00000278709	20	havana	57710183	57712780	+	1	NKILA	antisense	NKILA	NF-kappaB interacting long non-coding RNA	0.382645	-0.554036	-3.08385	0.00364836	0.139582
ENSG00000104267	8	ensembl_havana	85463852	85481493	+	8	CA2	protein_coding	CA2	carbonic anhydrase 2	4.124	-0.280327	-3.08362	0.00365063	0.139582
ENSG00000261096	2	havana	231809846	231812352	+	1	RP11-690I21.2	sense_overlapping	NA	NA	0.303455	0.270198	3.08325	0.00365428	0.139582
ENSG00000163807	3	ensembl_havana	44737661	44761662	-	5	KIAA1143	protein_coding	NA	NA	4.66337	0.120493	3.08317	0.00365515	0.139582
ENSG00000130023	6	ensembl_havana	169751622	169781584	+	14	ERMARD	protein_coding	NA	NA	3.5621	0.133301	3.08182	0.00366861	0.13978
ENSG00000155368	2	ensembl_havana	119366921	119372560	+	15	DBI	protein_coding	DBI	diazepam binding inhibitor, acyl-CoA binding protein	4.58779	-0.246553	-3.07935	0.00369332	0.139876
ENSG00000128626	19	ensembl_havana	38930548	38933162	+	10	MRPS12	protein_coding	NA	NA	2.73271	-0.306066	-3.079	0.0036968	0.139876
ENSG00000173546	15	ensembl_havana	75674322	75712848	-	7	CSPG4	protein_coding	CSPG4	chondroitin sulfate proteoglycan 4	4.52048	0.498851	3.07866	0.00370017	0.139876
ENSG00000138764	4	ensembl_havana	77157151	77433388	+	12	CCNG2	protein_coding	CCNG2	cyclin G2	3.24383	0.277948	3.07826	0.00370429	0.139876
ENSG00000229388	1	havana	28643228	28648581	+	1	RP11-442N24__B.1	lincRNA	NA	NA	0.113266	-0.267708	-3.07586	0.00372852	0.140477
ENSG00000253352	22	ensembl_havana	30970677	30979395	+	7	TUG1	antisense	NA	NA	5.38635	0.119736	3.07237	0.00376403	0.140968
ENSG00000178921	17	ensembl_havana	8247618	8270491	+	12	PFAS	protein_coding	PFAS	phosphoribosylformylglycinamidine synthase	2.75564	0.196385	3.07204	0.00376733	0.140968
ENSG00000188512	8	havana	33969567	33969879	-	6	RP1-273G13.2	processed_pseudogene	NA	NA	0.768121	-0.374822	-3.07197	0.00376813	0.140968
ENSG00000112335	6	ensembl_havana	108211222	108261260	-	13	SNX3	protein_coding	SNX3	sorting nexin 3	5.89825	-0.114592	-3.06999	0.00378839	0.140968
ENSG00000104960	19	ensembl_havana	49850735	49860744	+	14	PTOV1	protein_coding	PTOV1	prostate tumor overexpressed 1	5.12041	0.177668	3.06937	0.00379478	0.140968
ENSG00000244879	15	havana	50354959	50372202	+	4	GABPB1-AS1	antisense	MIR4712	microRNA 4712	4.14147	0.193378	3.06726	0.00381654	0.140968
ENSG00000070476	3	ensembl_havana	126437601	126475919	-	13	ZXDC	protein_coding	ZXDC	ZXD family zinc finger C	5.35206	0.139859	3.06591	0.00383062	0.140968
ENSG00000204179	10	ensembl_havana	46911396	47002488	+	9	PTPN20	protein_coding	LOC105369264	tyrosine-protein phosphatase non-receptor type 20	2.64857	-0.405182	-3.06552	0.00383466	0.140968
ENSG00000248092	5	havana	43571594	43603230	-	6	NNT-AS1	antisense	NA	NA	5.58554	-0.236616	-3.06546	0.00383524	0.140968
ENSG00000279665	15	havana	50742702	50743276	-	1	RP11-507J18.5	TEC	NA	NA	1.13919	0.334274	3.06529	0.00383705	0.140968
ENSG00000102743	13	ensembl_havana	40789412	40810111	+	13	SLC25A15	protein_coding	SLC25A15	solute carrier family 25 member 15	1.02336	-0.350787	-3.06522	0.00383779	0.140968
ENSG00000112419	6	ensembl_havana	143536845	143831185	+	13	PHACTR2	protein_coding	PHACTR2	phosphatase and actin regulator 2	5.46036	-0.254944	-3.06418	0.00384861	0.140968
ENSG00000168743	4	ensembl_havana	105894775	106004027	+	11	NPNT	protein_coding	NPNT	nephronectin	2.11257	0.581241	3.06404	0.00385012	0.140968
ENSG00000266412	10	ensembl_havana	46005088	46030714	-	4	NCOA4	protein_coding	NCOA4	nuclear receptor coactivator 4	7.24561	-0.127221	-3.0622	0.00386929	0.141146
ENSG00000133460	22	ensembl_havana	23856703	23886309	+	18	SLC2A11	protein_coding	NA	NA	3.21314	-0.209698	-3.06178	0.00387373	0.141146
ENSG00000114107	3	ensembl_havana	138494344	138594538	-	7	CEP70	protein_coding	CEP70	centrosomal protein 70	3.97704	-0.174897	-3.05963	0.00389634	0.141146
ENSG00000108179	10	ensembl_havana	79347469	79355337	+	12	PPIF	protein_coding	PPIF	peptidylprolyl isomerase F	4.50655	-0.301184	-3.05913	0.00390164	0.141146
ENSG00000225670	1	havana	159194325	159207973	-	4	CADM3-AS1	antisense	NA	NA	0.406277	0.42394	3.05904	0.00390265	0.141146
ENSG00000237077	2	havana	77788382	77793087	+	1	AC105399.2	transcribed_processed_pseudogene	NA	NA	-0.939679	-0.346049	-3.0584	0.00390939	0.141146
ENSG00000167792	11	ensembl_havana	67606852	67612535	+	10	NDUFV1	protein_coding	NDUFV1	NADH:ubiquinone oxidoreductase core subunit V1	6.80938	-0.219844	-3.05635	0.00393118	0.141146
ENSG00000238105	12	havana	100156357	100173659	-	6	GOLGA2P5	transcribed_unprocessed_pseudogene	GOLGA2P5	golgin A2 pseudogene 5	0.922791	0.278142	3.05614	0.00393339	0.141146
ENSG00000095587	10	ensembl_havana	96364606	96513918	-	8	TLL2	protein_coding	TLL2	tolloid like 2	0.424388	-0.313952	-3.05554	0.00393984	0.141146
ENSG00000055483	17	ensembl_havana	78787381	78841441	-	18	USP36	protein_coding	USP36	ubiquitin specific peptidase 36	4.04525	0.208252	3.0554	0.00394133	0.141146
ENSG00000164062	3	ensembl_havana	49674002	49683963	+	11	APEH	protein_coding	APEH	acylaminoacyl-peptide hydrolase	5.46662	-0.144054	-3.0542	0.00395415	0.141146
ENSG00000113407	5	ensembl_havana	33440696	33469539	+	12	TARS	protein_coding	TARS	threonyl-tRNA synthetase	4.84939	-0.193896	-3.05409	0.00395533	0.141146
ENSG00000232656	10	ensembl_havana	1022666	1044201	+	6	IDI2-AS1	antisense	IDI2-AS1	IDI2 antisense RNA 1	0.739046	-0.515272	-3.04998	0.0039995	0.142385
ENSG00000239382	19	ensembl_havana	36009120	36014239	-	9	ALKBH6	protein_coding	ALKBH6	alkB homolog 6	-1.01151	0.400926	3.0493	0.00400692	0.142385
ENSG00000220205	17	ensembl_havana	8159149	8163546	-	7	VAMP2	protein_coding	NA	NA	3.09031	0.241395	3.04811	0.00401987	0.142457
ENSG00000234297	9	havana	15055057	15056052	+	2	RP11-54D18.4	processed_pseudogene	NA	NA	-0.478788	-0.304997	-3.04576	0.00404547	0.142457
ENSG00000224936	6	havana	30468882	30470251	+	1	SUCLA2P1	processed_pseudogene	NA	NA	1.44635	-0.278112	-3.04538	0.00404968	0.142457
ENSG00000167705	17	ensembl_havana	1646145	1650077	-	10	RILP	protein_coding	NA	NA	4.27298	-0.212615	-3.04518	0.00405178	0.142457
ENSG00000152234	18	ensembl_havana	46080248	46104334	-	14	ATP5A1	protein_coding	ATP5A1	ATP synthase, H+ transporting, mitochondrial F1 complex, alpha subunit 1, cardiac muscle	9.01287	-0.275666	-3.04483	0.00405566	0.142457
ENSG00000147123	X	ensembl_havana	47142216	47145504	-	10	NDUFB11	protein_coding	NDUFB11	NADH:ubiquinone oxidoreductase subunit B11	5.92151	-0.193942	-3.04447	0.0040596	0.142457
ENSG00000131508	5	ensembl_havana	139526431	139628433	+	14	UBE2D2	protein_coding	UBE2D2	ubiquitin conjugating enzyme E2 D2	5.24894	-0.103512	-3.04346	0.00407073	0.142552
ENSG00000177084	12	ensembl_havana	132623753	132687365	-	15	POLE	protein_coding	POLE	DNA polymerase epsilon, catalytic subunit	4.68039	0.266186	3.04192	0.0040877	0.142759
ENSG00000227877	10	havana	59736692	59756041	-	5	MRLN	processed_transcript	MRLN	myoregulin	3.4607	-0.339278	-3.0398	0.00411121	0.142759
ENSG00000165678	10	ensembl_havana	84139440	84153555	+	18	GHITM	protein_coding	GHITM	growth hormone inducible transmembrane protein	7.06789	-0.226178	-3.03953	0.00411412	0.142759
ENSG00000198258	19	ensembl_havana	9827892	9830115	+	9	UBL5	protein_coding	UBL5	ubiquitin like 5	4.57535	-0.119754	-3.03776	0.00413394	0.142759
ENSG00000188747	9	ensembl_havana	137423350	137434406	+	7	NOXA1	protein_coding	NOXA1	NADPH oxidase activator 1	2.8431	0.402019	3.03741	0.00413781	0.142759
ENSG00000152684	5	ensembl_havana	52787940	52804046	+	10	PELO	protein_coding	PELO	pelota homolog (Drosophila)	3.75065	-0.150468	-3.03737	0.00413829	0.142759
ENSG00000092621	1	ensembl_havana	119659798	119744215	+	10	PHGDH	protein_coding	PHGDH	phosphoglycerate dehydrogenase	0.665797	0.482752	3.03736	0.0041384	0.142759
ENSG00000278047	21	ensembl	8258914	8259005	+	1	FP671120.6	miRNA	NA	NA	4.96228	0.812882	3.03657	0.00414723	0.142759
ENSG00000078668	8	ensembl_havana	42391624	42405897	+	12	VDAC3	protein_coding	VDAC3	voltage dependent anion channel 3	7.4919	-0.167224	-3.03607	0.00415278	0.142759
ENSG00000091140	7	ensembl_havana	107890970	107931730	+	11	DLD	protein_coding	DLD	dihydrolipoamide dehydrogenase	6.86182	-0.190008	-3.03286	0.0041889	0.143477
ENSG00000179818	2	havana	69962263	70103220	-	12	PCBP1-AS1	processed_transcript	PCBP1-AS1	PCBP1 antisense RNA 1	4.68842	0.18725	3.03271	0.00419065	0.143477
ENSG00000070785	1	ensembl_havana	44850522	44986722	-	15	EIF2B3	protein_coding	EIF2B3	eukaryotic translation initiation factor 2B subunit gamma	4.91001	-0.127539	-3.03086	0.00421159	0.143788
ENSG00000261424	16	havana	75709056	75709815	-	1	ATP5F1P7	processed_pseudogene	NA	NA	0.941692	-0.309371	-3.03041	0.00421677	0.143788
ENSG00000270170	3	havana	196942623	196943540	+	1	NCBP2-AS2	lincRNA	NA	NA	2.39466	-0.234079	-3.02865	0.00423683	0.14418
ENSG00000226415	1	havana	76699789	76700538	+	1	TPI1P1	processed_pseudogene	NA	NA	6.03263	-0.216177	-3.02602	0.00426692	0.144912
ENSG00000158169	9	ensembl_havana	95099054	95317709	-	10	FANCC	protein_coding	FANCC	Fanconi anemia complementation group C	2.4703	0.244474	3.02157	0.00431838	0.146162
ENSG00000263443	8	havana	122700269	122703423	-	1	RP11-973F15.2	lincRNA	NA	NA	-0.211324	-0.471156	-3.02135	0.00432103	0.146162
ENSG00000198695	MT	insdc	14149	14673	-	2	MT-ND6	protein_coding	ND6	NADH dehydrogenase, subunit 6 (complex I)	4.62232	-0.451527	-3.01963	0.00434109	0.146546
ENSG00000177150	18	ensembl_havana	13663347	13726663	-	11	FAM210A	protein_coding	FAM210A	family with sequence similarity 210 member A	4.55441	-0.204918	-3.01703	0.00437151	0.146918
ENSG00000141905	19	ensembl_havana	3359563	3469217	+	16	NFIC	protein_coding	NFIC	nuclear factor I C	6.42029	0.305437	3.01657	0.00437699	0.146918
ENSG00000281896	7	havana	128617865	128625905	+	1	RP11-274B21.13	transcribed_unprocessed_pseudogene	NA	NA	1.30937	0.226725	3.01646	0.00437821	0.146918
ENSG00000140307	15	ensembl_havana	59638062	59657541	-	9	GTF2A2	protein_coding	GTF2A2	general transcription factor IIA subunit 2	3.4613	-0.142882	-3.0155	0.00438962	0.147009
ENSG00000100890	14	ensembl_havana	35121846	35277614	+	14	KIAA0391	protein_coding	NA	NA	1.77434	0.17572	3.01325	0.00441624	0.147454
ENSG00000262209	5	havana	141370264	141512979	+	2	PCDHGB3	protein_coding	PCDHGB3	protocadherin gamma subfamily B, 3	2.07151	0.283735	3.01205	0.0044305	0.147454
ENSG00000218350	6	havana	71165076	71165770	+	1	LYPLA1P3	processed_pseudogene	NA	NA	1.49954	-0.271107	-3.01204	0.00443065	0.147454
ENSG00000130349	6	ensembl_havana	107028213	107051342	+	8	C6orf203	protein_coding	C6orf203	chromosome 6 open reading frame 203	3.14828	-0.157685	-3.01143	0.00443787	0.147454
ENSG00000261934	5	havana	141402932	141512979	+	2	PCDHGA9	protein_coding	PCDHGA9	protocadherin gamma subfamily A, 9	2.48778	0.270461	3.01049	0.00444915	0.147539
ENSG00000144504	2	ensembl_havana	240479422	240569209	-	14	ANKMY1	protein_coding	ANKMY1	ankyrin repeat and MYND domain containing 1	2.73797	0.20707	3.00853	0.00447265	0.147816
ENSG00000091640	17	ensembl_havana	4959226	4967872	-	6	SPAG7	protein_coding	SPAG7	sperm associated antigen 7	5.41418	-0.165026	-3.00833	0.00447504	0.147816
ENSG00000198060	10	ensembl_havana	92291163	92353964	+	8	2005-03-01	protein_coding	2005-03-01	membrane associated ring-CH-type finger 5	4.02966	-0.131736	-3.00558	0.00450824	0.148622
ENSG00000187642	1	ensembl_havana	975204	982093	-	8	PERM1	protein_coding	PERM1	PPARGC1 and ESRR induced regulator, muscle 1	7.00674	-0.269802	-3.00355	0.00453292	0.148973
ENSG00000168301	3	ensembl_havana	58492114	58502360	+	11	KCTD6	protein_coding	KCTD6	potassium channel tetramerization domain containing 6	2.26246	-0.172967	-3.00325	0.00453653	0.148973
ENSG00000223460	13	havana	29306778	29307785	+	1	GAPDHP69	processed_pseudogene	NA	NA	-0.0948864	-2.06351	-3.00122	0.00456131	0.149125
ENSG00000089280	16	ensembl_havana	31180110	31194871	+	17	FUS	protein_coding	FUS	FUS RNA binding protein	5.40076	0.198031	3.00117	0.00456199	0.149125
ENSG00000232388	20	havana	18567347	18569563	+	4	LINC00493	protein_coding	LINC00493	long intergenic non-protein coding RNA 493	3.44003	-0.175615	-3.0007	0.00456767	0.149125
ENSG00000174013	3	ensembl_havana	196568611	196589059	+	7	FBXO45	protein_coding	FBXO45	F-box protein 45	4.09819	-0.156949	-2.99898	0.00458886	0.149283
ENSG00000164080	3	ensembl_havana	51541144	51668667	+	12	RAD54L2	protein_coding	RAD54L2	RAD54-like 2 (S. cerevisiae)	4.52997	0.153721	2.99853	0.0045944	0.149283
ENSG00000141349	17	ensembl_havana	44070735	44076344	+	7	G6PC3	protein_coding	G6PC3	glucose-6-phosphatase catalytic subunit 3	2.75896	-0.147888	-2.99802	0.00460074	0.149283
ENSG00000237190	5	ensembl_havana	134402087	134411898	-	3	CDKN2AIPNL	protein_coding	CDKN2AIPNL	CDKN2A interacting protein N-terminal like	3.91949	-0.123258	-2.99744	0.00460788	0.149283
ENSG00000108469	17	ensembl_havana	75626845	75667189	-	13	RECQL5	protein_coding	RECQL5	RecQ like helicase 5	2.65809	0.177619	2.99371	0.00465417	0.150494
ENSG00000060762	6	ensembl_havana	166364919	166383013	-	17	MPC1	protein_coding	MPC1	mitochondrial pyruvate carrier 1	5.40937	-0.270701	-2.99064	0.00469261	0.150903
ENSG00000143612	1	ensembl_havana	154206706	154220628	-	17	C1orf43	protein_coding	C1orf43	chromosome 1 open reading frame 43	6.69942	-0.106887	-2.9902	0.00469818	0.150903
ENSG00000149196	11	ensembl_havana	86302211	86345931	+	14	C11orf73	protein_coding	HIKESHI	Hikeshi, heat shock protein nuclear import factor	3.90217	-0.126398	-2.98962	0.00470547	0.150903
ENSG00000188599	16	havana	15104312	15123498	-	16	NPIPP1	transcribed_unprocessed_pseudogene	NA	NA	1.01112	0.32258	2.98957	0.00470612	0.150903
ENSG00000162241	11	ensembl_havana	65375192	65383701	-	11	SLC25A45	protein_coding	SLC25A45	solute carrier family 25 member 45	2.74907	0.212212	2.98914	0.00471151	0.150903
ENSG00000136261	7	ensembl_havana	16646131	16706523	+	13	BZW2	protein_coding	BZW2	basic leucine zipper and W2 domains 2	6.79411	-0.148467	-2.98231	0.00479853	0.152568
ENSG00000258608	14	havana	45290036	45290386	+	1	DNAJC19P9	processed_pseudogene	NA	NA	2.45274	-0.185155	-2.98206	0.00480172	0.152568
ENSG00000156709	X	ensembl_havana	130129362	130165887	-	12	AIFM1	protein_coding	AIFM1	apoptosis inducing factor, mitochondria associated 1	4.51609	-0.174363	-2.98142	0.00480996	0.152568
ENSG00000148450	10	ensembl_havana	23095506	23122013	+	11	MSRB2	protein_coding	MSRB2	methionine sulfoxide reductase B2	4.20308	-0.122761	-2.98001	0.0048282	0.152568
ENSG00000085644	16	ensembl_havana	3129777	3142805	+	12	ZNF213	protein_coding	ZNF213	zinc finger protein 213	1.65173	0.259733	2.97993	0.00482918	0.152568
ENSG00000165672	10	ensembl_havana	119167703	119178833	-	6	PRDX3	protein_coding	PRDX3	peroxiredoxin 3	6.60431	-0.160015	-2.97929	0.00483741	0.152568
ENSG00000122126	X	ensembl_havana	129539849	129592561	+	14	OCRL	protein_coding	OCRL	OCRL, inositol polyphosphate-5-phosphatase	4.13286	0.145703	2.97921	0.00483851	0.152568
ENSG00000145687	5	ensembl_havana	81413021	81751797	-	14	SSBP2	protein_coding	SSBP2	single stranded DNA binding protein 2	5.07948	0.133933	2.97653	0.00487332	0.152568
ENSG00000139910	14	ensembl_havana	26443093	26597754	-	18	NOVA1	protein_coding	NOVA1	NOVA alternative splicing regulator 1	3.42171	0.350179	2.97506	0.00489246	0.152568
ENSG00000254122	5	ensembl_havana	141417645	141512979	+	2	PCDHGB7	protein_coding	PCDHGB7	protocadherin gamma subfamily B, 7	2.85283	0.251192	2.97386	0.0049082	0.152568
ENSG00000033800	15	ensembl_havana	68054179	68198603	+	12	PIAS1	protein_coding	PIAS1	protein inhibitor of activated STAT 1	5.06237	0.102403	2.97309	0.00491835	0.152568
ENSG00000197345	11	ensembl_havana	68891276	68903835	-	11	MRPL21	protein_coding	MRPL21	mitochondrial ribosomal protein L21	3.66178	-0.160031	-2.97252	0.00492578	0.152568
ENSG00000162591	1	ensembl_havana	3489920	3611495	-	14	MEGF6	protein_coding	MEGF6	multiple EGF like domains 6	2.70776	0.407335	2.97189	0.00493417	0.152568
ENSG00000150907	13	ensembl_havana	40555667	40666597	-	6	FOXO1	protein_coding	FOXO1	forkhead box O1	5.71932	0.32093	2.97099	0.00494595	0.152568
ENSG00000086189	5	ensembl_havana	62387254	62403939	-	8	DIMT1	protein_coding	DIMT1	DIM1 dimethyladenosine transferase 1 homolog	2.66033	-0.136809	-2.97057	0.00495151	0.152568
ENSG00000126003	20	ensembl_havana	32192503	32207791	-	6	PLAGL2	protein_coding	PLAGL2	PLAG1 like zinc finger 2	3.08136	0.354844	2.97038	0.00495409	0.152568
ENSG00000111843	6	ensembl_havana	10722915	10731129	+	12	TMEM14C	protein_coding	TMEM14C	transmembrane protein 14C	4.52865	-0.152938	-2.97013	0.00495734	0.152568
ENSG00000113532	5	ensembl_havana	100806935	100903266	-	11	ST8SIA4	protein_coding	ST8SIA4	ST8 alpha-N-acetyl-neuraminide alpha-2,8-sialyltransferase 4	1.82844	-0.330173	-2.96997	0.00495954	0.152568
ENSG00000112796	6	ensembl_havana	46159187	46170971	-	8	ENPP5	protein_coding	ENPP5	ectonucleotide pyrophosphatase/phosphodiesterase 5 (putative)	3.57254	-0.416781	-2.96944	0.00496653	0.152568
ENSG00000173917	17	ensembl_havana	48540894	48544989	-	10	HOXB2	protein_coding	HOXB2	homeobox B2	0.925361	-0.401773	-2.96921	0.00496956	0.152568
ENSG00000167881	17	ensembl_havana	76038775	76072653	-	13	SRP68	protein_coding	SRP68	signal recognition particle 68	4.80765	0.14548	2.9691	0.00497103	0.152568
ENSG00000025039	6	ensembl_havana	89364636	89412270	-	13	RRAGD	protein_coding	RRAGD	Ras related GTP binding D	7.0099	-0.143595	-2.96801	0.00498551	0.152568
ENSG00000089159	12	ensembl_havana	120210439	120265771	-	14	PXN	protein_coding	PXN	paxillin	5.86112	0.252131	2.96758	0.00499127	0.152568
ENSG00000184343	X	ensembl_havana	153776412	153785732	+	9	SRPK3	protein_coding	SRPK3	SRSF protein kinase 3	5.93663	0.129403	2.96711	0.00499749	0.152568
ENSG00000064042	4	ensembl_havana	41359607	41700044	+	16	LIMCH1	protein_coding	LIMCH1	LIM and calponin homology domains 1	8.46648	0.183633	2.96634	0.00500778	0.152568
ENSG00000137497	11	ensembl_havana	72002864	72080693	-	16	NUMA1	protein_coding	NUMA1	nuclear mitotic apparatus protein 1	6.95094	0.178503	2.96615	0.00501037	0.152568
ENSG00000083838	19	ensembl_havana	58474017	58481230	+	14	ZNF446	protein_coding	ZNF446	zinc finger protein 446	1.32751	0.226756	2.96609	0.00501113	0.152568
ENSG00000253485	5	havana	141364232	141512979	+	2	PCDHGA5	protein_coding	PCDHGA5	protocadherin gamma subfamily A, 5	2.15147	0.280763	2.96427	0.00503557	0.152568
ENSG00000273230	7	havana	1464497	1467522	-	1	RP11-1246C19.1	lincRNA	NA	NA	-0.129552	0.440201	2.96372	0.00504301	0.152568
ENSG00000088179	2	ensembl_havana	119759631	119983818	+	7	PTPN4	protein_coding	PTPN4	protein tyrosine phosphatase, non-receptor type 4	6.10845	-0.17251	-2.96327	0.00504896	0.152568
ENSG00000129691	8	ensembl_havana	38105242	38144076	+	14	ASH2L	protein_coding	ASH2L	ASH2 like histone lysine methyltransferase complex subunit	4.27514	0.102909	2.9628	0.0050553	0.152568
ENSG00000176155	17	ensembl_havana	82101460	82212830	-	17	CCDC57	protein_coding	CCDC57	coiled-coil domain containing 57	2.89292	0.237136	2.96267	0.00505705	0.152568
ENSG00000156017	9	ensembl_havana	74981020	75028423	-	11	C9orf41	protein_coding	CARNMT1	carnosine N-methyltransferase 1	3.77382	-0.169379	-2.96161	0.00507143	0.152568
ENSG00000140511	15	ensembl_havana	88877288	88895626	-	10	HAPLN3	protein_coding	HAPLN3	hyaluronan and proteoglycan link protein 3	0.666546	0.355334	2.96126	0.00507608	0.152568
ENSG00000233695	13	ensembl_havana	113815630	113845744	+	2	GAS6-AS1	antisense	NA	NA	1.66043	0.517759	2.96032	0.00508886	0.152568
ENSG00000185722	17	ensembl_havana	4163907	4263977	-	15	ANKFY1	protein_coding	ANKFY1	ankyrin repeat and FYVE domain containing 1	5.09961	0.193951	2.96032	0.00508891	0.152568
ENSG00000145241	4	ensembl_havana	67468748	67545606	-	9	CENPC	protein_coding	CENPC	centromere protein C	4.33642	0.145258	2.95871	0.00511085	0.152954
ENSG00000163945	4	ensembl_havana	1347266	1388049	+	14	UVSSA	protein_coding	UVSSA	UV stimulated scaffold protein A	3.18616	0.201899	2.95703	0.00513372	0.153026
ENSG00000198836	3	ensembl_havana	193593144	193697823	+	7	OPA1	protein_coding	OPA1	OPA1, mitochondrial dynamin like GTPase	6.59049	-0.143059	-2.956	0.0051478	0.153026
ENSG00000105835	7	ensembl_havana	106248285	106286326	-	10	NAMPT	protein_coding	NAMPT	nicotinamide phosphoribosyltransferase	5.29037	-0.251012	-2.95572	0.00515169	0.153026
ENSG00000127540	19	ensembl_havana	1597172	1605490	-	10	UQCR11	protein_coding	NA	NA	3.7836	-0.20099	-2.95571	0.00515179	0.153026
ENSG00000232098	19	ensembl_havana	58404238	58408484	-	3	CTD-2619J13.14	lincRNA	NA	NA	0.125577	0.326718	2.95522	0.00515857	0.153026
ENSG00000115286	19	ensembl_havana	1383527	1395589	+	18	NDUFS7	protein_coding	NDUFS7	NADH:ubiquinone oxidoreductase core subunit S7	6.27589	-0.191265	-2.95182	0.00520547	0.153981
ENSG00000137942	1	ensembl_havana	93448131	93554661	+	15	FNBP1L	protein_coding	FNBP1L	formin binding protein 1 like	4.44178	-0.22614	-2.95122	0.00521385	0.153981
ENSG00000132970	13	ensembl_havana	26557703	26688948	+	11	WASF3	protein_coding	WASF3	WAS protein family member 3	3.04758	0.21291	2.95091	0.00521813	0.153981
ENSG00000170322	11	ensembl_havana	129863636	129895590	-	13	NFRKB	protein_coding	NFRKB	nuclear factor related to kappaB binding protein	4.24128	0.143404	2.94904	0.00524412	0.154444
ENSG00000131061	20	ensembl_havana	33731657	33792269	+	12	ZNF341	protein_coding	ZNF341	zinc finger protein 341	1.55293	0.254441	2.94793	0.00525962	0.154444
ENSG00000075239	11	ensembl_havana	108121516	108147776	+	12	ACAT1	protein_coding	ACAT1	acetyl-CoA acetyltransferase 1	7.50439	-0.252164	-2.94729	0.0052686	0.154444
ENSG00000136367	14	ensembl_havana	23520855	23556192	-	13	ZFHX2	protein_coding	ZFHX2	zinc finger homeobox 2	-0.196168	0.392393	2.94662	0.00527808	0.154444
ENSG00000174032	13	ensembl_havana	45393316	45418455	-	15	SLC25A30	protein_coding	SLC25A30	solute carrier family 25 member 30	5.55122	-0.280943	-2.94651	0.00527958	0.154444
ENSG00000272918	7	havana	105102838	105105483	-	1	CTB-152G17.6	antisense	NA	NA	0.547077	0.220846	2.9451	0.00529934	0.154754
ENSG00000189227	15	ensembl_havana	67521068	67530143	+	5	C15orf61	protein_coding	C15orf61	chromosome 15 open reading frame 61	4.17698	-0.189976	-2.94428	0.00531102	0.154827
ENSG00000276545	5	havana	141439853	141442449	+	1	PCDHGB9P	unprocessed_pseudogene	NA	NA	2.07591	0.278428	2.94346	0.00532254	0.15484
ENSG00000167799	11	ensembl_havana	67627938	67629930	-	8	NUDT8	protein_coding	NUDT8	nudix hydrolase 8	2.27757	-0.301624	-2.94295	0.00532981	0.15484
ENSG00000147133	X	ensembl_havana	71366239	71532374	+	14	TAF1	protein_coding	TAF1	TATA-box binding protein associated factor 1	5.40511	0.131216	2.94051	0.00536454	0.155377
ENSG00000273156	4	havana	82344876	82345540	-	1	RP11-127B20.2	lincRNA	NA	NA	0.990488	0.19748	2.94035	0.0053667	0.155377
ENSG00000125534	20	ensembl_havana	63520724	63522206	+	8	PPDPF	protein_coding	PPDPF	pancreatic progenitor cell differentiation and proliferation factor	3.33845	0.379387	2.93786	0.00540238	0.155942
ENSG00000162073	16	ensembl_havana	2969245	2973489	+	12	PAQR4	protein_coding	PAQR4	progestin and adipoQ receptor family member 4	2.95508	-0.375372	-2.93751	0.00540747	0.155942
ENSG00000169760	3	ensembl_havana	173396284	174286644	+	16	NLGN1	protein_coding	NLGN1	neuroligin 1	-0.442227	0.455915	2.93635	0.00542404	0.155942
ENSG00000157833	2	ensembl_havana	26173091	26189663	+	11	GAREML	protein_coding	GAREM2	GRB2 associated regulator of MAPK1 subtype 2	1.21669	0.300839	2.93632	0.00542456	0.155942
ENSG00000101654	18	ensembl_havana	13726660	13764558	+	16	RNMT	protein_coding	RNMT	RNA guanine-7 methyltransferase	4.53023	0.105282	2.93523	0.00544019	0.155942
ENSG00000230453	9	ensembl_havana	33524394	33573009	+	8	ANKRD18B	protein_coding	ANKRD18B	ankyrin repeat domain 18B	-1.08978	1.1977	2.93513	0.00544166	0.155942
ENSG00000108788	17	ensembl_havana	42567068	42573239	+	10	MLX	protein_coding	MLX	MLX, MAX dimerization protein	4.49708	-0.150899	-2.93409	0.00545671	0.156108
ENSG00000054277	1	ensembl_havana	241590102	241677376	-	11	OPN3	protein_coding	OPN3	opsin 3	1.25122	-0.291612	-2.93334	0.00546767	0.156157
ENSG00000261115	7	ensembl_havana	141074232	141480380	+	4	TMEM178B	protein_coding	TMEM178B	transmembrane protein 178B	3.70839	0.398179	2.93157	0.00549335	0.15634
ENSG00000272333	19	ensembl_havana	35718019	35738878	+	4	KMT2B	protein_coding	KMT2B	lysine methyltransferase 2B	3.85057	0.225255	2.93111	0.00550001	0.15634
ENSG00000125730	19	ensembl_havana	6677704	6730562	-	15	C3	protein_coding	C3	complement C3	5.88386	0.305685	2.93072	0.00550574	0.15634
ENSG00000185591	12	ensembl_havana	53380176	53416446	+	8	SP1	protein_coding	SP1	Sp1 transcription factor	6.01266	0.116	2.92921	0.00552782	0.15634
ENSG00000126768	X	ensembl_havana	48893447	48898143	-	11	TIMM17B	protein_coding	TIMM17B	translocase of inner mitochondrial membrane 17 homolog B (yeast)	3.88625	-0.096744	-2.92917	0.00552848	0.15634
ENSG00000112992	5	ensembl_havana	43602692	43707405	+	15	NNT	protein_coding	NNT	nicotinamide nucleotide transhydrogenase	8.51261	-0.233338	-2.92909	0.00552965	0.15634
ENSG00000236576	X	havana	51856968	51858066	+	1	RP11-22B10.3	processed_pseudogene	NA	NA	-0.833966	-0.390628	-2.9264	0.00556929	0.157197
ENSG00000134440	18	ensembl_havana	57600656	57622213	-	10	NARS	protein_coding	NARS	asparaginyl-tRNA synthetase	6.08583	-0.175373	-2.92575	0.00557875	0.157202
ENSG00000253738	8	havana	91059909	91070189	-	1	OTUD6B-AS1	antisense	OTUD6B-AS1	OTUD6B antisense RNA 1 (head to head)	4.16492	-0.168449	-2.92504	0.00558938	0.157239
ENSG00000142230	19	ensembl_havana	47113274	47210636	+	10	SAE1	protein_coding	SAE1	SUMO1 activating enzyme subunit 1	3.80564	0.121333	2.9241	0.00560332	0.157369
ENSG00000085514	7	ensembl_havana	100367530	100400099	+	14	PILRA	protein_coding	PILRA	paired immunoglobin like type 2 receptor alpha	-0.557723	0.405916	2.92342	0.00561343	0.15739
ENSG00000116604	1	ensembl_havana	156463727	156500828	-	16	MEF2D	protein_coding	MEF2D	myocyte enhancer factor 2D	6.43643	0.197028	2.92257	0.00562606	0.157483
ENSG00000143995	2	ensembl_havana	66433452	66573869	+	18	MEIS1	protein_coding	MEIS1	Meis homeobox 1	3.24589	0.250027	2.92049	0.0056572	0.158093
ENSG00000231365	1	havana	119140396	119275973	+	4	RP11-418J17.1	antisense	LOC101929147	uncharacterized LOC101929147	2.85641	0.210965	2.91949	0.0056722	0.15825
ENSG00000147010	X	ensembl_havana	19533975	19887601	-	16	SH3KBP1	protein_coding	SH3KBP1	SH3 domain containing kinase binding protein 1	3.05349	-0.282502	-2.91788	0.00569634	0.158475
ENSG00000153130	4	ensembl_havana	140257286	140385726	+	16	SCOC	protein_coding	SCOC	short coiled-coil protein	4.2903	-0.174181	-2.91762	0.00570035	0.158475
ENSG00000116459	1	ensembl_havana	111448864	111462773	+	9	ATP5F1	protein_coding	ATP5F1	ATP synthase, H+ transporting, mitochondrial Fo complex subunit B1	6.73202	-0.217842	-2.91686	0.00571175	0.158475
ENSG00000180104	5	ensembl_havana	443158	471937	+	14	EXOC3	protein_coding	EXOC3	exocyst complex component 3	5.1402	0.130956	2.91646	0.00571782	0.158475
ENSG00000102755	13	ensembl_havana	28300344	28495128	-	9	FLT1	protein_coding	FLT1	fms related tyrosine kinase 1	5.54989	-0.243259	-2.91534	0.00573483	0.158686
ENSG00000146856	7	ensembl_havana	134986508	135147963	+	13	AGBL3	protein_coding	AGBL3	ATP/GTP binding protein like 3	1.73254	0.237879	2.91444	0.00574853	0.158701
ENSG00000127364	7	ensembl_havana	141778442	141780819	+	3	TAS2R4	protein_coding	TAS2R4	taste 2 receptor member 4	0.988459	0.334179	2.91287	0.00577237	0.158701
ENSG00000166582	17	ensembl_havana	16342534	16353656	-	8	CENPV	protein_coding	CENPV	centromere protein V	2.96265	-0.20602	-2.9124	0.00577961	0.158701
ENSG00000260916	15	ensembl_havana	55340032	55408510	-	4	CCPG1	protein_coding	MIR628	microRNA 628	3.60289	0.144622	2.91232	0.00578082	0.158701
ENSG00000260121	16	havana	88718615	88720459	+	1	RP5-1142A6.9	antisense	NA	NA	-0.810711	0.38646	2.91221	0.00578242	0.158701
ENSG00000176225	18	ensembl_havana	70003793	70205945	-	11	RTTN	protein_coding	RTTN	rotatin	4.69187	0.161632	2.9116	0.00579188	0.158703
ENSG00000214078	20	ensembl_havana	35626031	35664956	-	10	CPNE1	protein_coding	CPNE1	copine 1	3.7479	0.153902	2.91029	0.00581184	0.158992
ENSG00000075131	15	ensembl_havana	66336206	66386746	-	8	TIPIN	protein_coding	TIPIN	TIMELESS interacting protein	0.866769	0.218468	2.90921	0.00582847	0.159189
ENSG00000063241	19	ensembl_havana	55452985	55462343	-	6	ISOC2	protein_coding	ISOC2	isochorismatase domain containing 2	4.21793	-0.193033	-2.9067	0.00586737	0.159911
ENSG00000132305	2	ensembl_havana	86143932	86195770	-	19	IMMT	protein_coding	IMMT	inner membrane mitochondrial protein	6.41626	-0.20261	-2.90627	0.00587406	0.159911
ENSG00000025770	22	ensembl_havana	50508216	50523472	+	17	NCAPH2	protein_coding	NCAPH2	non-SMC condensin II complex subunit H2	3.70003	0.143327	2.90518	0.00589101	0.159911
ENSG00000105258	19	ensembl_havana	36113710	36115346	-	7	POLR2I	protein_coding	POLR2I	RNA polymerase II subunit I	4.11316	-0.124487	-2.90506	0.00589282	0.159911
ENSG00000278917	19	havana	43891233	43895411	+	1	RP11-15A1.4	TEC	NA	NA	-0.642777	0.327248	2.90245	0.0059336	0.160063
ENSG00000156885	16	ensembl_havana	31427731	31428428	-	5	COX6A2	protein_coding	COX6A2	cytochrome c oxidase subunit 6A2	7.96661	-0.125988	-2.90042	0.00596546	0.160063
ENSG00000167522	16	ensembl_havana	89267627	89490561	-	13	ANKRD11	protein_coding	ANKRD11	ankyrin repeat domain 11	5.30535	0.206617	2.89914	0.00598566	0.160063
ENSG00000136504	17	ensembl_havana	49788555	49835030	+	10	KAT7	protein_coding	KAT7	lysine acetyltransferase 7	5.4674	0.114366	2.89843	0.00599684	0.160063
ENSG00000168724	5	ensembl_havana	34929593	34958964	+	13	DNAJC21	protein_coding	DNAJC21	DnaJ heat shock protein family (Hsp40) member C21	5.81792	-0.126231	-2.89831	0.00599882	0.160063
ENSG00000082212	18	ensembl_havana	50879049	50954257	+	10	ME2	protein_coding	ME2	malic enzyme 2	4.90046	-0.223243	-2.89825	0.00599977	0.160063
ENSG00000280037	2	havana	73761269	73761781	-	1	RP11-434P11.1	TEC	NA	NA	-0.88979	0.301228	2.89721	0.00601624	0.160063
ENSG00000198393	12	ensembl_havana	132986365	133032952	+	6	ZNF26	protein_coding	ZNF26	zinc finger protein 26	3.24308	0.166633	2.89703	0.00601902	0.160063
ENSG00000197061	6	havana	26103876	26104310	+	4	HIST1H4C	protein_coding	HIST1H4C	histone cluster 1 H4 family member c	3.97015	-0.187491	-2.89667	0.00602477	0.160063
ENSG00000257060	15	havana	93312557	93569483	+	5	RP11-266O8.1	lincRNA	NA	NA	-0.743304	0.55493	2.89666	0.00602489	0.160063
ENSG00000277969	17	havana	38702452	38704747	+	1	CTB-58E17.1	lincRNA	NA	NA	0.460943	-0.311099	-2.89609	0.00603398	0.160063
ENSG00000118518	6	ensembl_havana	127266610	127288567	+	14	RNF146	protein_coding	RNF146	ring finger protein 146	5.74828	-0.153484	-2.89599	0.00603564	0.160063
ENSG00000090659	19	ensembl_havana	7739994	7747564	-	16	CD209	protein_coding	CD209	CD209 molecule	0.480848	0.416964	2.89451	0.00605913	0.160063
ENSG00000235703	X	havana	149938628	150224580	+	4	LINC00894	antisense	LINC00894	long intergenic non-protein coding RNA 894	2.49858	0.167389	2.89403	0.00606694	0.160063
ENSG00000105197	19	ensembl_havana	39480412	39493785	+	9	TIMM50	protein_coding	TIMM50	translocase of inner mitochondrial membrane 50	4.24951	-0.14762	-2.89296	0.00608405	0.160063
ENSG00000259366	8	havana	29055935	29056685	+	1	CTD-2647L4.4	sense_intronic	NA	NA	0.746253	0.229733	2.89213	0.00609734	0.160063
ENSG00000093217	3	ensembl_havana	38346760	38421348	+	8	XYLB	protein_coding	XYLB	xylulokinase	0.525799	0.268378	2.89127	0.0061112	0.160063
ENSG00000182154	9	ensembl_havana	137551199	137552555	+	7	MRPL41	protein_coding	MRPL41	mitochondrial ribosomal protein L41	5.20693	-0.27519	-2.89005	0.00613089	0.160063
ENSG00000162706	1	ensembl_havana	159171609	159203313	+	11	CADM3	protein_coding	CADM3	cell adhesion molecule 3	1.1311	0.512576	2.8899	0.00613328	0.160063
ENSG00000176623	8	ensembl_havana	86468257	86514357	-	10	RMDN1	protein_coding	RMDN1	regulator of microtubule dynamics 1	5.11158	-0.14264	-2.88912	0.00614589	0.160063
ENSG00000100554	14	ensembl_havana	67294371	67360265	-	10	ATP6V1D	protein_coding	ATP6V1D	ATPase H+ transporting V1 subunit D	4.36503	-0.124523	-2.88898	0.00614818	0.160063
ENSG00000279456	9	havana	41061290	41062917	+	1	RP11-87H9.5	TEC	NA	NA	-0.22143	0.309598	2.88847	0.00615648	0.160063
ENSG00000146755	7	ensembl_havana	73312539	73328082	-	9	TRIM50	protein_coding	TRIM50	tripartite motif containing 50	-0.583292	-0.376939	-2.88846	0.00615653	0.160063
ENSG00000135617	2	ensembl_havana	73228006	73233238	-	3	PRADC1	protein_coding	PRADC1	protease associated domain containing 1	4.48757	-0.200935	-2.88774	0.00616831	0.160063
ENSG00000144649	3	ensembl_havana	42979267	43060211	+	7	FAM198A	protein_coding	FAM198A	family with sequence similarity 198 member A	0.617483	0.446091	2.88733	0.00617491	0.160063
ENSG00000079393	10	ensembl_havana	75094432	75109221	-	19	DUSP13	protein_coding	DUSP13	dual specificity phosphatase 13	6.53763	-0.125884	-2.88695	0.00618112	0.160063
ENSG00000163528	3	ensembl_havana	14112077	14124870	-	11	CHCHD4	protein_coding	CHCHD4	coiled-coil-helix-coiled-coil-helix domain containing 4	2.84729	-0.169949	-2.8862	0.00619326	0.160063
ENSG00000085871	4	ensembl_havana	139665768	139740745	+	7	MGST2	protein_coding	MGST2	microsomal glutathione S-transferase 2	3.68839	-0.187224	-2.88494	0.00621389	0.160063
ENSG00000265298	17	havana	64750420	64751311	+	1	RP13-104F24.3	unprocessed_pseudogene	LOC101929240	U5 small nuclear ribonucleoprotein 200 kDa helicase pseudogene	-0.570488	0.404148	2.88492	0.00621417	0.160063
ENSG00000183978	17	ensembl_havana	42795147	42798704	-	7	COA3	protein_coding	COA3	cytochrome c oxidase assembly factor 3	3.77623	-0.139408	-2.88426	0.00622511	0.160063
ENSG00000166881	12	ensembl_havana	57055643	57088063	-	8	TMEM194A	protein_coding	NEMP1	nuclear envelope integral membrane protein 1	2.34099	0.191887	2.88321	0.00624226	0.160063
ENSG00000184708	22	ensembl_havana	31436977	31496108	-	16	EIF4ENIF1	protein_coding	EIF4ENIF1	eukaryotic translation initiation factor 4E nuclear import factor 1	3.63924	0.108147	2.8831	0.0062441	0.160063
ENSG00000230184	1	havana	246321663	246322438	-	1	SMYD3-IT1	sense_intronic	NA	NA	-0.725873	0.388621	2.88305	0.00624482	0.160063
ENSG00000182287	X	ensembl_havana	15825806	15855014	-	12	AP1S2	protein_coding	AP1S2	adaptor related protein complex 1 sigma 2 subunit	5.72701	-0.160716	-2.88272	0.00625035	0.160063
ENSG00000164346	5	ensembl_havana	74766991	74780113	+	8	NSA2	protein_coding	NSA2	NSA2, ribosome biogenesis homolog	4.39986	-0.173778	-2.88267	0.00625122	0.160063
ENSG00000184349	5	ensembl_havana	107376889	107670895	-	11	EFNA5	protein_coding	EFNA5	ephrin A5	0.467627	0.540197	2.88261	0.00625208	0.160063
ENSG00000141736	17	ensembl_havana	39687914	39730426	+	12	ERBB2	protein_coding	ERBB2	erb-b2 receptor tyrosine kinase 2	4.44709	0.19553	2.8825	0.00625391	0.160063
ENSG00000116030	2	ensembl_havana	202206180	202238608	-	15	SUMO1	protein_coding	SUMO1	small ubiquitin-like modifier 1	4.55858	-0.10845	-2.88221	0.00625877	0.160063
ENSG00000248309	5	havana	88883328	89466398	+	4	MEF2C-AS1	antisense	MEF2C-AS1	MEF2C antisense RNA 1	3.35068	-0.385022	-2.88063	0.0062847	0.160483
ENSG00000162066	16	ensembl_havana	2520357	2531422	+	13	AMDHD2	protein_coding	AMDHD2	amidohydrolase domain containing 2	1.99224	0.186925	2.87911	0.00630989	0.160883
ENSG00000134330	2	ensembl_havana	9473658	9496543	+	17	IAH1	protein_coding	IAH1	isoamyl acetate-hydrolyzing esterase 1 homolog	3.86917	-0.133385	-2.87825	0.00632429	0.160926
ENSG00000143603	1	ensembl_havana	154697455	154870280	-	17	KCNN3	protein_coding	KCNN3	potassium calcium-activated channel subfamily N member 3	4.6567	0.298606	2.87786	0.00633065	0.160926
ENSG00000198453	19	ensembl_havana	36916329	36998700	+	11	ZNF568	protein_coding	ZNF568	zinc finger protein 568	3.08965	0.268264	2.87674	0.00634933	0.161158
ENSG00000113070	5	ensembl_havana	140332843	140346631	-	7	HBEGF	protein_coding	HBEGF	heparin binding EGF like growth factor	3.22951	-0.477091	-2.87413	0.00639314	0.16164
ENSG00000260966	11	havana	103050687	103055799	-	1	RP11-690D19.3	sense_overlapping	NA	NA	2.32347	0.210839	2.87395	0.00639612	0.16164
ENSG00000123268	12	ensembl_havana	50763710	50821122	+	7	ATF1	protein_coding	ATF1	activating transcription factor 1	4.19499	-0.142518	-2.87389	0.00639705	0.16164
ENSG00000260144	15	havana	72605183	72612326	+	1	RP11-361M10.3	unprocessed_pseudogene	NA	NA	-0.766367	0.353313	2.87076	0.00644996	0.162712
ENSG00000100320	22	ensembl_havana	35738736	36028425	-	21	RBFOX2	protein_coding	NA	NA	7.35518	0.131663	2.87003	0.00646239	0.162712
ENSG00000163257	4	ensembl_havana	17800655	17810758	-	9	DCAF16	protein_coding	DCAF16	DDB1 and CUL4 associated factor 16	4.2261	0.151895	2.86919	0.00647662	0.162712
ENSG00000206530	3	ensembl_havana	113286930	113441610	-	7	CFAP44	protein_coding	NA	NA	2.95532	0.208311	2.86878	0.0064835	0.162712
ENSG00000185008	3	ensembl_havana	75906695	77649964	+	16	ROBO2	protein_coding	ROBO2	roundabout guidance receptor 2	-0.994976	0.578224	2.86795	0.0064977	0.162712
ENSG00000197841	19	ensembl_havana	34734155	34745378	+	13	ZNF181	protein_coding	ZNF181	zinc finger protein 181	4.28504	-0.154991	-2.86791	0.00649831	0.162712
ENSG00000075303	7	ensembl_havana	87833568	87876357	-	11	SLC25A40	protein_coding	SLC25A40	solute carrier family 25 member 40	2.85475	-0.166866	-2.86741	0.00650694	0.162712
ENSG00000132463	4	ensembl_havana	70815782	70839945	-	12	GRSF1	protein_coding	GRSF1	G-rich RNA sequence binding factor 1	6.95462	-0.158568	-2.8668	0.00651731	0.16273
ENSG00000088766	20	ensembl_havana	6006090	6040053	+	10	CRLS1	protein_coding	CRLS1	cardiolipin synthase 1	4.82862	-0.144121	-2.86535	0.00654218	0.16311
ENSG00000148341	9	ensembl_havana	129007036	129028303	-	16	SH3GLB2	protein_coding	SH3GLB2	SH3 domain containing GRB2 like endophilin B2	4.52714	0.169739	2.86416	0.00656255	0.163377
ENSG00000161958	17	ensembl_havana	7438273	7444937	+	9	FGF11	protein_coding	FGF11	fibroblast growth factor 11	-1.12657	-0.47329	-2.86338	0.00657609	0.163473
ENSG00000100982	20	ensembl_havana	45934628	45948023	+	10	PCIF1	protein_coding	PCIF1	PDX1 C-terminal inhibiting factor 1	3.73852	0.188897	2.86247	0.0065918	0.163622
ENSG00000184844	X	havana	153841251	153841565	+	6	CYCSP45	processed_pseudogene	NA	NA	-0.0506433	-0.435635	-2.86066	0.00662311	0.163793
ENSG00000167978	16	ensembl_havana	2752329	2772538	+	15	SRRM2	protein_coding	SRRM2	serine/arginine repetitive matrix 2	8.30512	0.2864	2.86058	0.00662453	0.163793
ENSG00000123545	6	ensembl_havana	96889313	96897881	-	5	NDUFAF4	protein_coding	NDUFAF4	NADH:ubiquinone oxidoreductase complex assembly factor 4	4.04135	-0.193624	-2.86007	0.00663334	0.163793
ENSG00000101126	20	ensembl_havana	50888919	50931240	-	14	ADNP	protein_coding	ADNP	activity dependent neuroprotector homeobox	5.51762	0.112077	2.85983	0.0066375	0.163793
ENSG00000123472	1	ensembl_havana	46632737	46673867	-	11	ATPAF1	protein_coding	ATPAF1	ATP synthase mitochondrial F1 complex assembly factor 1	6.05366	-0.16254	-2.85884	0.00665485	0.163981
ENSG00000256751	12	havana	14567750	14619755	+	4	PLBD1-AS1	antisense	PLBD1-AS1	PLBD1 antisense RNA 1	0.887737	-0.287435	-2.85785	0.00667214	0.164044
ENSG00000134709	1	ensembl_havana	59814786	59876378	+	9	HOOK1	protein_coding	HOOK1	hook microtubule tethering protein 1	-0.519617	0.597151	2.85707	0.00668569	0.164044
ENSG00000164089	4	ensembl_havana	108742040	108763054	-	7	ETNPPL	protein_coding	ETNPPL	ethanolamine-phosphate phospho-lyase	-0.664903	-0.659038	-2.85702	0.00668657	0.164044
ENSG00000135070	9	ensembl_havana	86264546	86282538	-	12	ISCA1	protein_coding	ISCA1	iron-sulfur cluster assembly 1	5.08373	-0.183264	-2.85622	0.00670064	0.164151
ENSG00000176124	13	ensembl_havana	50082171	50723236	+	10	DLEU1	protein_coding	DLEU1	deleted in lymphocytic leukemia 1	0.889922	0.449389	2.85445	0.0067317	0.164385
ENSG00000183605	10	ensembl_havana	119140767	119165667	-	15	SFXN4	protein_coding	SFXN4	sideroflexin 4	3.99254	-0.136273	-2.85432	0.00673411	0.164385
ENSG00000120913	8	ensembl_havana	22578279	22598025	+	22	PDLIM2	protein_coding	PDLIM2	PDZ and LIM domain 2	2.91156	-0.25193	-2.8536	0.00674672	0.164385
ENSG00000143543	1	ensembl_havana	153974269	153977688	-	13	JTB	protein_coding	JTB	jumping translocation breakpoint	4.83855	-0.11097	-2.85347	0.00674913	0.164385
ENSG00000137656	11	ensembl_havana	116748170	116772988	-	10	BUD13	protein_coding	BUD13	BUD13 homolog	2.66177	0.138687	2.85096	0.00679347	0.165226
ENSG00000115548	2	ensembl_havana	86440647	86492716	+	15	KDM3A	protein_coding	KDM3A	lysine demethylase 3A	4.98646	0.113798	2.84877	0.0068326	0.165939
ENSG00000125656	19	ensembl_havana	6361452	6368908	+	7	CLPP	protein_coding	CLPP	caseinolytic mitochondrial matrix peptidase proteolytic subunit	3.79621	-0.119854	-2.84597	0.00688269	0.166507
ENSG00000261324	12	havana	14762504	14767931	-	2	RP11-174G6.5	sense_overlapping	NA	NA	1.68047	0.283663	2.84594	0.00688328	0.166507
ENSG00000136950	9	ensembl_havana	124862130	124877733	+	12	ARPC5L	protein_coding	ARPC5L	actin related protein 2/3 complex subunit 5 like	3.43973	-0.174166	-2.84581	0.00688557	0.166507
ENSG00000118777	4	ensembl_havana	88090264	88231322	-	9	ABCG2	protein_coding	ABCG2	ATP binding cassette subfamily G member 2 (Junior blood group)	-0.218576	0.443554	2.84526	0.00689547	0.166507
ENSG00000053501	19	ensembl_havana	17215346	17219829	+	11	USE1	protein_coding	USE1	unconventional SNARE in the ER 1	2.12215	-0.136728	-2.84392	0.00691973	0.166547
ENSG00000240024	3	havana	183447608	183456013	+	4	LINC00888	transcribed_unprocessed_pseudogene	LINC00888	long intergenic non-protein coding RNA 888	2.44021	-0.267214	-2.84372	0.00692344	0.166547
ENSG00000068308	X	ensembl_havana	48922028	48958386	-	12	OTUD5	protein_coding	OTUD5	OTU deubiquitinase 5	3.77989	0.135243	2.8426	0.00694356	0.166547
ENSG00000111670	12	ensembl_havana	101745497	101830938	-	13	GNPTAB	protein_coding	GNPTAB	N-acetylglucosamine-1-phosphate transferase alpha and beta subunits	4.83265	-0.222346	-2.84229	0.0069493	0.166547
ENSG00000140104	14	ensembl_havana	104985775	105010482	+	12	C14orf79	protein_coding	C14orf79	chromosome 14 open reading frame 79	-0.284036	0.366354	2.84197	0.00695501	0.166547
ENSG00000141252	17	ensembl_havana	508668	721717	-	18	VPS53	protein_coding	VPS53	VPS53, GARP complex subunit	4.44029	0.174862	2.8419	0.00695631	0.166547
ENSG00000226085	22	havana	39875289	39876108	+	3	UQCRFS1P1	processed_pseudogene	NA	NA	4.24963	-0.232386	-2.84082	0.00697595	0.166719
ENSG00000143575	1	ensembl_havana	154272511	154275875	+	13	HAX1	protein_coding	HAX1	HCLS1 associated protein X-1	5.62167	-0.113072	-2.84042	0.00698324	0.166719
ENSG00000152219	11	ensembl_havana	30323051	30338227	+	4	ARL14EP	protein_coding	ARL14EP	ADP ribosylation factor like GTPase 14 effector protein	4.26032	-0.127006	-2.83919	0.00700573	0.167019
ENSG00000115541	2	ensembl_havana	197499994	197503457	+	9	HSPE1	protein_coding	HSPE1	heat shock protein family E (Hsp10) member 1	2.45861	-0.226676	-2.83658	0.00705372	0.167661
ENSG00000141298	17	ensembl_havana	29625938	29930276	-	16	SSH2	protein_coding	SSH2	slingshot protein phosphatase 2	7.01578	0.181403	2.83636	0.00705778	0.167661
ENSG00000214176	17	havana	64779259	64837154	-	8	PLEKHM1P	transcribed_unprocessed_pseudogene	NA	NA	3.28734	0.226535	2.8361	0.00706244	0.167661
ENSG00000178184	18	ensembl_havana	80157232	80247546	-	14	PARD6G	protein_coding	PARD6G	par-6 family cell polarity regulator gamma	0.487412	0.364207	2.83555	0.00707259	0.167666
ENSG00000138442	2	ensembl_havana	202874782	203014798	-	8	WDR12	protein_coding	WDR12	WD repeat domain 12	4.03339	-0.14052	-2.83468	0.00708873	0.167813
ENSG00000148606	10	ensembl_havana	77969251	78029545	-	11	POLR3A	protein_coding	POLR3A	RNA polymerase III subunit A	4.42564	0.127694	2.83336	0.00711312	0.168155
ENSG00000180389	13	havana	27945206	27945590	+	6	ATP5EP2	protein_coding	ATP5EP2	ATP synthase, H+ transporting, mitochondrial F1 complex, epsilon subunit pseudogene 2	1.77591	-0.281362	-2.83258	0.00712774	0.168264
ENSG00000151150	10	ensembl_havana	60026298	60733490	-	19	ANK3	protein_coding	ANK3	ankyrin 3	6.65801	0.153944	2.83099	0.00715723	0.168523
ENSG00000112996	5	ensembl_havana	44808925	44820428	+	8	MRPS30	protein_coding	MRPS30	mitochondrial ribosomal protein S30	6.27876	-0.152528	-2.83031	0.00716995	0.168523
ENSG00000079432	19	ensembl_havana	42268537	42295797	+	6	CIC	protein_coding	CIC	capicua transcriptional repressor	4.42997	0.230469	2.83019	0.00717227	0.168523
ENSG00000147650	8	ensembl_havana	104489231	104589024	-	10	LRP12	protein_coding	LRP12	LDL receptor related protein 12	3.8092	-0.190713	-2.82985	0.00717862	0.168523
ENSG00000073111	3	ensembl_havana	127598223	127622436	+	12	MCM2	protein_coding	MCM2	minichromosome maintenance complex component 2	2.73369	0.183722	2.82873	0.00719958	0.16878
ENSG00000277437	21	ensembl	8208844	8208904	+	1	MIR3687-2	miRNA	MIR3687-1	microRNA 3687-1	2.89315	0.554751	2.82582	0.00725435	0.169828
ENSG00000185596	15	havana	101961603	101976543	+	15	WASH3P	transcribed_unprocessed_pseudogene	NA	NA	2.10304	0.2588	2.82342	0.00729986	0.170657
ENSG00000116096	2	ensembl_havana	72887360	72892158	+	5	SPR	protein_coding	SPR	sepiapterin reductase (7,8-dihydrobiopterin:NADP+ oxidoreductase)	2.96215	-0.169284	-2.82246	0.00731812	0.170847
ENSG00000117410	1	ensembl_havana	43974487	43978295	+	12	ATP6V0B	protein_coding	ATP6V0B	ATPase H+ transporting V0 subunit b	4.08177	-0.170192	-2.82124	0.00734138	0.171016
ENSG00000082515	5	ensembl_havana	154941070	154969411	+	15	MRPL22	protein_coding	MRPL22	mitochondrial ribosomal protein L22	3.02496	-0.114217	-2.82102	0.00734562	0.171016
ENSG00000115282	2	ensembl_havana	74483073	74494886	+	18	TTC31	protein_coding	TTC31	tetratricopeptide repeat domain 31	2.65656	0.175888	2.81921	0.00738017	0.171313
ENSG00000138495	3	ensembl_havana	119654513	119677454	-	5	COX17	protein_coding	COX17	COX17, cytochrome c oxidase copper chaperone	4.15087	-0.144078	-2.81803	0.00740291	0.171313
ENSG00000133112	13	ensembl_havana	45333471	45341370	-	15	TPT1	protein_coding	TPT1	tumor protein, translationally-controlled 1	11.1629	-0.14132	-2.81795	0.00740453	0.171313
ENSG00000182742	17	ensembl_havana	48575513	48580111	-	5	HOXB4	protein_coding	HOXB4	homeobox B4	0.459356	-0.337812	-2.81779	0.00740761	0.171313
ENSG00000170954	19	ensembl_havana	53107879	53133077	-	10	ZNF415	protein_coding	ZNF415	zinc finger protein 415	1.17337	-0.498112	-2.81771	0.00740911	0.171313
ENSG00000023572	1	ensembl_havana	193096468	193106114	-	7	GLRX2	protein_coding	GLRX2	glutaredoxin 2	2.41309	-0.249058	-2.81563	0.00744921	0.171779
ENSG00000281508	X	havana	140783176	140784660	+	1	CDR1-AS	antisense	NA	NA	3.03758	0.67026	2.8151	0.0074595	0.171779
ENSG00000040341	8	ensembl_havana	73420369	73747708	-	16	STAU2	protein_coding	STAU2	staufen double-stranded RNA binding protein 2	5.78102	-0.118046	-2.814	0.00748098	0.171779
ENSG00000115840	2	ensembl_havana	171784370	171999859	-	12	SLC25A12	protein_coding	SLC25A12	solute carrier family 25 member 12	7.04222	-0.161052	-2.81362	0.00748825	0.171779
ENSG00000115816	2	ensembl_havana	37201612	37231713	-	12	CEBPZ	protein_coding	CEBPZ	CCAAT/enhancer binding protein zeta	4.94562	-0.126846	-2.81355	0.00748968	0.171779
ENSG00000164347	5	ensembl_havana	74721204	74767371	-	16	GFM2	protein_coding	GFM2	G elongation factor mitochondrial 2	4.56047	-0.149701	-2.81352	0.00749033	0.171779
ENSG00000253506	17	ensembl_havana	61590426	61591202	-	2	NACA2	protein_coding	NACA2	nascent polypeptide associated complex alpha subunit 2	0.855506	0.234644	2.81133	0.00753291	0.172521
ENSG00000169992	17	ensembl_havana	7404874	7419860	+	8	NLGN2	protein_coding	NLGN2	neuroligin 2	1.63083	0.339238	2.80963	0.00756639	0.173052
ENSG00000119943	10	ensembl_havana	98383565	98415184	-	9	PYROXD2	protein_coding	MIR1287	microRNA 1287	2.42713	-0.352516	-2.80911	0.00757661	0.173052
ENSG00000232372	1	havana	223982754	223988154	-	1	RP11-504P24.2	unprocessed_pseudogene	NA	NA	-0.421787	0.262563	2.80469	0.00766392	0.17435
ENSG00000166889	11	ensembl_havana	59636716	59668980	-	13	PATL1	protein_coding	PATL1	PAT1 homolog 1, processing body mRNA decay factor	4.32164	0.140952	2.80467	0.00766431	0.17435
ENSG00000046647	X	ensembl_havana	14008279	14029893	-	12	GEMIN8	protein_coding	GEMIN8	gem nuclear organelle associated protein 8	1.46631	0.186644	2.8042	0.00767372	0.17435
ENSG00000179889	16	ensembl_havana	14974591	15139339	+	17	PDXDC1	protein_coding	NA	NA	5.37478	-0.120538	-2.8037	0.00768369	0.17435
ENSG00000253537	5	ensembl_havana	141382739	141512979	+	2	PCDHGA7	protein_coding	PCDHGA7	protocadherin gamma subfamily A, 7	2.32982	0.273	2.80362	0.00768523	0.17435
ENSG00000085276	3	ensembl_havana	169083499	169663618	-	16	MECOM	protein_coding	MECOM	MDS1 and EVI1 complex locus	3.1631	-0.32016	-2.80311	0.00769542	0.17435
ENSG00000260747	18	havana	68277802	68278243	-	1	RP11-421N8.1	processed_pseudogene	NA	NA	3.0173	-0.225346	-2.8014	0.00772966	0.174891
ENSG00000100348	22	ensembl_havana	36467036	36482030	-	8	TXN2	protein_coding	TXN2	thioredoxin 2	4.23074	-0.173157	-2.79975	0.00776277	0.175066
ENSG00000279500	12	havana	128813186	128814750	-	1	RP11-21K12.2	TEC	NA	NA	1.55166	0.186486	2.79962	0.00776539	0.175066
ENSG00000189423	17	havana	20415547	20431008	+	10	USP32P3	transcribed_unprocessed_pseudogene	NA	NA	-0.746473	-0.305629	-2.79945	0.00776881	0.175066
ENSG00000131143	16	ensembl_havana	85798633	85807044	+	7	COX4I1	protein_coding	COX4I1	cytochrome c oxidase subunit 4I1	6.98922	-0.209946	-2.79895	0.00777886	0.175066
ENSG00000164066	4	ensembl_havana	127623271	127726737	+	11	INTU	protein_coding	INTU	inturned planar cell polarity protein	3.19163	0.179118	2.79715	0.0078152	0.175649
ENSG00000169925	9	ensembl_havana	134030305	134068535	-	15	BRD3	protein_coding	BRD3	bromodomain containing 3	4.2868	0.207633	2.79583	0.00784213	0.175899
ENSG00000150779	11	ensembl_havana	112084800	112086798	-	10	TIMM8B	protein_coding	TIMM8B	translocase of inner mitochondrial membrane 8 homolog B	4.11002	-0.166742	-2.79558	0.00784714	0.175899
ENSG00000181524	6	havana	42956345	42956765	-	6	RPL24P4	processed_pseudogene	NA	NA	3.82559	-0.135378	-2.79484	0.00786221	0.176003
ENSG00000161281	19	ensembl_havana	36150922	36152869	-	9	COX7A1	protein_coding	COX7A1	cytochrome c oxidase subunit 7A1	7.75952	-0.191129	-2.79401	0.00787911	0.17603
ENSG00000166682	11	ensembl_havana	113687550	113706373	-	9	TMPRSS5	protein_coding	TMPRSS5	transmembrane protease, serine 5	1.70323	0.234523	2.79331	0.00789346	0.17603
ENSG00000259891	8	havana	140505813	140508043	-	1	CTA-204B4.2	antisense	NA	NA	0.122313	0.271255	2.79294	0.00790103	0.17603
ENSG00000169288	4	ensembl_havana	77862520	77952790	+	16	MRPL1	protein_coding	MRPL1	mitochondrial ribosomal protein L1	3.95577	-0.156535	-2.79274	0.00790512	0.17603
ENSG00000105576	19	ensembl_havana	12699194	12724011	-	14	TNPO2	protein_coding	TNPO2	transportin 2	4.50229	0.152769	2.79035	0.00795412	0.176887
ENSG00000151093	3	ensembl_havana	25782917	25794534	+	6	OXSM	protein_coding	OXSM	3-oxoacyl-ACP synthase, mitochondrial	2.38259	-0.176324	-2.78906	0.00798062	0.177243
ENSG00000130749	19	ensembl_havana	47064187	47113752	-	8	ZC3H4	protein_coding	ZC3H4	zinc finger CCCH-type containing 4	3.82905	0.165668	2.78824	0.00799765	0.17731
ENSG00000052723	1	ensembl_havana	114769479	114780685	-	10	SIKE1	protein_coding	SIKE1	suppressor of IKBKE 1	4.4823	-0.14631	-2.7879	0.00800464	0.17731
ENSG00000189420	X	ensembl_havana	153418322	153426481	+	8	ZFP92	protein_coding	ZFP92	ZFP92 zinc finger protein	-0.658911	-0.351922	-2.78675	0.00802862	0.177608
ENSG00000121671	11	ensembl_havana	45847118	45883248	+	10	CRY2	protein_coding	CRY2	cryptochrome circadian clock 2	6.30555	0.152346	2.78606	0.00804279	0.177689
ENSG00000134532	12	ensembl_havana	23529500	23951032	-	14	SOX5	protein_coding	SOX5	SRY-box 5	1.6369	0.340819	2.78461	0.0080731	0.177932
ENSG00000136546	2	ensembl_havana	166403573	166494247	-	12	SCN7A	protein_coding	SCN7A	sodium voltage-gated channel alpha subunit 7	4.67489	-0.348927	-2.78424	0.00808079	0.177932
ENSG00000215021	12	ensembl_havana	6965327	6970825	-	7	PHB2	protein_coding	PHB2	prohibitin 2	5.99721	-0.155346	-2.7839	0.00808786	0.177932
ENSG00000279133	17	havana	62003700	62007518	-	1	RP11-342K2.1	TEC	NA	NA	3.25875	0.178918	2.78335	0.00809935	0.177932
ENSG00000132196	1	ensembl_havana	162790702	162812817	+	12	HSD17B7	protein_coding	HSD17B7	hydroxysteroid 17-beta dehydrogenase 7	0.620835	0.281642	2.78252	0.00811676	0.177932
ENSG00000162377	1	ensembl_havana	52684451	52698366	-	5	COA7	protein_coding	COA7	cytochrome c oxidase assembly factor 7 (putative)	3.95275	-0.163309	-2.78248	0.00811759	0.177932
ENSG00000262576	5	ensembl_havana	141355025	141512979	+	2	PCDHGA4	protein_coding	PCDHGA4	protocadherin gamma subfamily A, 4	1.96975	0.287868	2.78143	0.00813964	0.177932
ENSG00000214881	10	havana	68544489	68544833	-	4	TMEM14D	processed_pseudogene	NA	NA	1.26112	-0.236238	-2.78093	0.00815023	0.177932
ENSG00000235174	6	ensembl_havana	73373108	73373263	-	1	RPL39P3	processed_pseudogene	NA	NA	5.25185	-0.185616	-2.78034	0.00816263	0.177932
ENSG00000125945	1	ensembl_havana	23359448	23369442	-	13	ZNF436	protein_coding	NA	NA	4.06568	0.221919	2.77984	0.00817329	0.177932
ENSG00000109618	4	ensembl_havana	25120014	25160442	-	10	SEPSECS	protein_coding	SEPSECS	Sep (O-phosphoserine) tRNA:Sec (selenocysteine) tRNA synthase	3.28779	0.133486	2.77984	0.0081733	0.177932
ENSG00000235916	X	havana	53825887	53826309	+	1	RP13-444K19.1	processed_pseudogene	NA	NA	0.0633828	-0.230182	-2.77951	0.00818029	0.177932
ENSG00000125445	17	ensembl_havana	75261674	75266373	+	9	MRPS7	protein_coding	MRPS7	mitochondrial ribosomal protein S7	5.31078	-0.186073	-2.77832	0.00820534	0.178114
ENSG00000186827	1	ensembl_havana	1211326	1214138	-	9	TNFRSF4	protein_coding	TNFRSF4	TNF receptor superfamily member 4	-1.02948	-0.583898	-2.77793	0.00821353	0.178114
ENSG00000107949	10	ensembl_havana	125823546	125853695	+	15	BCCIP	protein_coding	BCCIP	BRCA2 and CDKN1A interacting protein	4.3652	-0.118918	-2.77761	0.00822031	0.178114
ENSG00000272936	4	havana	44704405	44704965	+	1	RP11-700J17.2	antisense	NA	NA	0.15241	-0.508315	-2.77663	0.00824121	0.178275
ENSG00000139726	12	ensembl_havana	122752774	122771064	+	9	DENR	protein_coding	DENR	density regulated re-initiation and release factor	4.78115	-0.108035	-2.77627	0.00824889	0.178275
ENSG00000000460	1	ensembl_havana	169662007	169854080	+	15	C1orf112	protein_coding	C1orf112	chromosome 1 open reading frame 112	1.51381	0.193958	2.77547	0.00826605	0.178418
ENSG00000138095	2	ensembl_havana	43886508	43996005	-	17	LRPPRC	protein_coding	LRPPRC	leucine rich pentatricopeptide repeat containing	7.58964	-0.137589	-2.77492	0.00827767	0.17844
ENSG00000158882	1	ensembl_havana	161225939	161230744	+	11	TOMM40L	protein_coding	MIR5187	microRNA 5187	3.64748	-0.243665	-2.7735	0.008308	0.178866
ENSG00000167182	17	ensembl_havana	47896150	47928957	+	12	SP2	protein_coding	SP2	Sp2 transcription factor	2.23093	0.277227	2.77225	0.00833492	0.179217
ENSG00000255864	12	havana	24213256	24562590	-	4	RP11-444D3.1	lincRNA	NA	NA	0.158424	0.338264	2.77144	0.00835226	0.179303
ENSG00000128463	15	ensembl_havana	34224999	34230156	+	11	EMC4	protein_coding	EMC4	ER membrane protein complex subunit 4	4.83228	-0.110658	-2.77078	0.00836662	0.179303
ENSG00000079616	16	ensembl_havana	29790719	29805385	+	11	KIF22	protein_coding	KIF22	kinesin family member 22	3.08054	-0.229054	-2.77036	0.0083757	0.179303
ENSG00000198915	10	ensembl_havana	43194535	43266919	-	10	RASGEF1A	protein_coding	RASGEF1A	RasGEF domain family member 1A	-1.10284	-0.52478	-2.7695	0.00839427	0.179303
ENSG00000067191	17	ensembl_havana	39173456	39197703	-	14	CACNB1	protein_coding	CACNB1	calcium voltage-gated channel auxiliary subunit beta 1	6.79982	0.140012	2.76904	0.00840412	0.179303
ENSG00000229833	19	ensembl_havana	7629737	7631956	+	8	PET100	protein_coding	PET100	PET100 homolog	0.476384	-0.228519	-2.76838	0.00841858	0.179303
ENSG00000231991	9	havana	33624274	33625293	+	4	ANXA2P2	processed_pseudogene	NA	NA	3.87258	0.263347	2.76834	0.00841924	0.179303
ENSG00000247516	5	havana	8450743	8463095	+	4	MIR4458HG	lincRNA	MIR4458HG	MIR4458 host gene	2.73936	-0.263113	-2.76813	0.00842392	0.179303
ENSG00000179094	17	ensembl_havana	8140472	8156506	-	12	PER1	protein_coding	MIR6883	microRNA 6883	5.83417	0.446088	2.76654	0.00845846	0.179573
ENSG00000168517	17	ensembl_havana	45160700	45170040	+	9	HEXIM2	protein_coding	HEXIM2	hexamethylene bisacetamide inducible 2	2.45819	-0.285294	-2.76637	0.00846215	0.179573
ENSG00000205678	4	ensembl_havana	64275257	64409468	-	6	TECRL	protein_coding	TECRL	trans-2,3-enoyl-CoA reductase-like	5.99142	-0.343941	-2.76603	0.00846971	0.179573
ENSG00000186174	11	ensembl_havana	118893875	118925608	-	11	BCL9L	protein_coding	BCL9L	B-cell CLL/lymphoma 9-like	4.40983	0.32657	2.76538	0.00848381	0.179573
ENSG00000110274	11	ensembl_havana	117314557	117413268	+	13	CEP164	protein_coding	CEP164	centrosomal protein 164	2.70797	0.223417	2.76511	0.00848979	0.179573
ENSG00000074842	19	ensembl_havana	4641374	4670370	-	6	MYDGF	protein_coding	MYDGF	myeloid derived growth factor	1.76489	-0.174331	-2.76332	0.00852893	0.180175
ENSG00000132383	17	ensembl_havana	1829702	1900082	+	10	RPA1	protein_coding	RPA1	replication protein A1	5.11986	0.139098	2.76176	0.00856315	0.180672
ENSG00000253159	5	ensembl_havana	141430589	141512979	+	2	PCDHGA12	protein_coding	PCDHGA12	protocadherin gamma subfamily A, 12	2.31599	0.262596	2.75998	0.00860266	0.181279
ENSG00000126756	X	ensembl_havana	47651798	47659161	-	10	UXT	protein_coding	UXT	ubiquitously expressed prefoldin like chaperone	3.01412	-0.116264	-2.75791	0.0086486	0.18202
ENSG00000113387	5	ensembl_havana	32531633	32604079	+	10	SUB1	protein_coding	SUB1	SUB1 homolog, transcriptional regulator	5.81551	-0.12824	-2.75638	0.00868262	0.182508
ENSG00000267390	18	havana	63367328	63381629	+	1	RP11-635N19.1	antisense	NA	NA	0.303385	-0.279041	-2.7554	0.00870445	0.182552
ENSG00000141519	17	ensembl_havana	80036632	80100613	+	13	CCDC40	protein_coding	CCDC40	coiled-coil domain containing 40	-0.085299	0.448513	2.75504	0.00871264	0.182552
ENSG00000272446	6	havana	139159157	139277181	-	4	RP1-225E12.3	processed_transcript	NA	NA	1.33343	0.348386	2.75483	0.00871716	0.182552
ENSG00000105879	7	ensembl_havana	107743697	107761667	+	10	CBLL1	protein_coding	CBLL1	Cbl proto-oncogene like 1	4.44035	0.0903289	2.75336	0.00875037	0.182891
ENSG00000178074	2	ensembl_havana	199911256	199955935	+	5	C2orf69	protein_coding	C2orf69	chromosome 2 open reading frame 69	3.89145	-0.163487	-2.75265	0.00876618	0.182891
ENSG00000231607	13	ensembl_havana	49982552	50125720	-	7	DLEU2	antisense	MIR15A	microRNA 15a	4.22782	0.223873	2.75253	0.0087689	0.182891
ENSG00000159905	19	ensembl_havana	43951223	43967709	+	13	ZNF221	protein_coding	ZNF221	zinc finger protein 221	0.980855	0.239353	2.75209	0.00877894	0.182891
ENSG00000164663	6	ensembl_havana	41789896	41895361	-	12	USP49	protein_coding	USP49	ubiquitin specific peptidase 49	2.17301	0.198539	2.75129	0.00879703	0.182891
ENSG00000242791	3	havana	149976755	149979355	+	2	RP11-651P23.5	lincRNA	NA	NA	-0.142169	0.361123	2.75123	0.00879834	0.182891
ENSG00000107518	10	ensembl_havana	115093365	115948992	+	15	ATRNL1	protein_coding	ATRNL1	attractin like 1	3.19786	-0.85759	-2.75027	0.0088199	0.182959
ENSG00000226314	6	havana	28161781	28169594	+	6	ZNF192P1	transcribed_unprocessed_pseudogene	ZNF192P1	zinc finger protein 192 pseudogene 1	1.91066	0.293037	2.74987	0.00882912	0.182959
ENSG00000127362	7	ensembl_havana	141764097	141765197	+	2	TAS2R3	protein_coding	TAS2R3	taste 2 receptor member 3	0.136352	0.331317	2.74965	0.00883413	0.182959
ENSG00000262119	14	havana	26592747	26594517	-	1	RP11-483C6.1	sense_intronic	NA	NA	0.849618	0.431462	2.74875	0.00885447	0.183155
ENSG00000144668	3	ensembl_havana	37452115	37823514	+	10	ITGA9	protein_coding	ITGA9	integrin subunit alpha 9	4.2475	0.273279	2.74745	0.00888414	0.183544
ENSG00000234840	9	havana	22646200	22824213	+	1	LINC01239	lincRNA	LINC01239	long intergenic non-protein coding RNA 1239	-0.58362	0.376903	2.74503	0.00893948	0.184461
ENSG00000280287	12	havana	132550729	132554947	+	1	RP13-554M15.7	TEC	NA	NA	1.14515	0.285798	2.74446	0.00895264	0.184507
ENSG00000119596	14	ensembl_havana	74763366	74859435	+	16	YLPM1	protein_coding	YLPM1	YLP motif containing 1	5.25522	0.133156	2.74338	0.00897746	0.184584
ENSG00000212802	6	havana	12514110	12514724	+	4	RPL15P3	processed_pseudogene	NA	NA	4.89916	-0.130488	-2.74334	0.00897821	0.184584
ENSG00000177025	19	ensembl_havana	57958437	57974534	-	3	C19orf18	protein_coding	C19orf18	chromosome 19 open reading frame 18	0.159625	0.253318	2.74212	0.00900636	0.184859
ENSG00000135390	12	ensembl_havana	53632726	53677408	-	16	ATP5G2	protein_coding	ATP5G2	ATP synthase, H+ transporting, mitochondrial Fo complex subunit C2 (subunit 9)	6.37828	-0.151171	-2.74138	0.00902348	0.184859
ENSG00000169976	6	ensembl_havana	144094881	144095573	-	6	SF3B5	protein_coding	SF3B5	splicing factor 3b subunit 5	3.67131	-0.1386	-2.74113	0.00902941	0.184859
ENSG00000116288	1	ensembl_havana	7954291	7985505	+	11	PARK7	protein_coding	PARK7	Parkinsonism associated deglycase	5.93291	-0.121592	-2.74087	0.00903541	0.184859
ENSG00000162437	1	ensembl_havana	64745095	64833232	+	13	RAVER2	protein_coding	RAVER2	ribonucleoprotein, PTB binding 2	4.53295	-0.171331	-2.74025	0.0090498	0.184883
ENSG00000117791	1	ensembl_havana	220748225	220784815	+	14	2002-03-01	protein_coding	2002-03-01	mitochondrial amidoxime reducing component 2	3.44401	-0.210199	-2.73964	0.00906386	0.184883
ENSG00000105426	19	ensembl_havana	5158495	5340803	-	13	PTPRS	protein_coding	NA	NA	4.89509	0.303316	2.7394	0.00906944	0.184883
ENSG00000173409	1	ensembl_havana	230978981	231000595	+	12	ARV1	protein_coding	ARV1	ARV1 homolog, fatty acid homeostasis modulator	2.70243	-0.157006	-2.73705	0.00912432	0.185777
ENSG00000088682	16	ensembl_havana	57447425	57461275	+	12	COQ9	protein_coding	COQ9	coenzyme Q9	6.11916	-0.149819	-2.73498	0.00917268	0.186537
ENSG00000154645	21	ensembl_havana	17901263	18267373	+	12	CHODL	protein_coding	CHODL	chondrolectin	-1.03476	-0.41622	-2.73424	0.00919024	0.186669
ENSG00000086061	9	ensembl_havana	33025211	33039907	+	14	DNAJA1	protein_coding	DNAJA1	DnaJ heat shock protein family (Hsp40) member A1	4.6548	-0.187234	-2.73334	0.00921139	0.186874
ENSG00000165802	9	ensembl_havana	137447570	137459334	-	18	NSMF	protein_coding	MIR7114	microRNA 7114	2.14115	0.217719	2.73276	0.00922509	0.186927
ENSG00000280328	12	havana	123472200	123476093	-	1	RP11-972P1.7	TEC	NA	NA	2.44346	0.232725	2.73131	0.00925933	0.187212
ENSG00000121749	12	ensembl_havana	71839707	71927248	+	14	TBC1D15	protein_coding	TBC1D15	TBC1 domain family member 15	4.41826	0.107919	2.73015	0.00928695	0.187212
ENSG00000137288	6	ensembl_havana	33694293	33711727	-	8	UQCC2	protein_coding	UQCC2	ubiquinol-cytochrome c reductase complex assembly factor 2	4.19885	-0.210067	-2.72981	0.00929485	0.187212
ENSG00000196646	19	ensembl_havana	12163064	12189881	+	10	ZNF136	protein_coding	ZNF136	zinc finger protein 136	2.4591	0.165993	2.72931	0.00930675	0.187212
ENSG00000181061	3	ensembl_havana	42784298	42804531	-	12	HIGD1A	protein_coding	HIGD1A	HIG1 hypoxia inducible domain family member 1A	4.42529	-0.182264	-2.72906	0.00931269	0.187212
ENSG00000122140	9	ensembl_havana	135499984	135504673	+	9	MRPS2	protein_coding	MRPS2	mitochondrial ribosomal protein S2	3.50451	-0.134956	-2.72879	0.00931925	0.187212
ENSG00000137343	6	ensembl_havana	30626842	30646823	+	16	ATAT1	protein_coding	NA	NA	0.367101	0.232363	2.72855	0.00932494	0.187212
ENSG00000234841	4	havana	112826307	112827607	+	4	RP11-119H12.4	processed_pseudogene	NA	NA	0.514281	-0.382775	-2.72768	0.00934573	0.187212
ENSG00000158122	9	ensembl_havana	96639577	96655303	-	10	AAED1	protein_coding	AAED1	AhpC/TSA antioxidant enzyme domain containing 1	2.81502	0.181098	2.72739	0.00935271	0.187212
ENSG00000258297	11	havana	66666036	66668374	+	1	RP11-658F2.8	antisense	NA	NA	2.65482	0.182458	2.72634	0.00937781	0.187212
ENSG00000137806	15	ensembl_havana	41387349	41402519	-	7	NDUFAF1	protein_coding	NDUFAF1	NADH:ubiquinone oxidoreductase complex assembly factor 1	3.93885	-0.204981	-2.72632	0.00937824	0.187212
ENSG00000136861	9	ensembl_havana	120388869	120580170	-	16	CDK5RAP2	protein_coding	CDK5RAP2	CDK5 regulatory subunit associated protein 2	6.09555	0.138778	2.72629	0.00937888	0.187212
ENSG00000171503	4	ensembl_havana	158672125	158709623	+	10	ETFDH	protein_coding	ETFDH	electron transfer flavoprotein dehydrogenase	6.17629	-0.192776	-2.72611	0.00938332	0.187212
ENSG00000255909	12	havana	19413153	19413461	+	1	PDCD5P1	processed_pseudogene	NA	NA	-0.448388	-0.282136	-2.72477	0.0094156	0.187277
ENSG00000133624	7	havana	149547154	149624752	-	12	ZNF767P	transcribed_unprocessed_pseudogene	ZNF767P	zinc finger family member 767, pseudogene	3.51512	0.142953	2.72476	0.00941569	0.187277
ENSG00000205084	16	ensembl_havana	75536744	75556286	-	9	TMEM231	protein_coding	TMEM231	transmembrane protein 231	0.273723	0.223554	2.72413	0.00943091	0.187277
ENSG00000179914	1	ensembl_havana	160876539	160885170	-	4	ITLN1	protein_coding	ITLN1	intelectin 1	-2.59897	2.31885	2.72377	0.00943957	0.187277
ENSG00000244560	7	havana	149285281	149297312	+	5	RP4-800G7.2	transcribed_unprocessed_pseudogene	LOC155060	AI894139 pseudogene	0.698495	0.261359	2.72311	0.00945563	0.187277
ENSG00000130559	9	ensembl_havana	135808487	135907228	-	17	CAMSAP1	protein_coding	CAMSAP1	calmodulin regulated spectrin associated protein 1	5.89037	0.106558	2.72298	0.00945868	0.187277
ENSG00000248643	11	ensembl_havana	66616626	66646469	+	5	RBM14-RBM4	protein_coding	RBM14-RBM4	RBM14-RBM4 readthrough	0.166663	0.20928	2.72264	0.00946694	0.187277
ENSG00000059769	9	ensembl_havana	111631352	111654351	+	18	DNAJC25	protein_coding	DNAJC25	DnaJ heat shock protein family (Hsp40) member C25	1.70482	-0.221863	-2.72229	0.00947538	0.187277
ENSG00000124743	6	ensembl_havana	53647901	53665708	-	5	KLHL31	protein_coding	KLHL31	kelch like family member 31	8.66288	-0.181841	-2.72115	0.00950298	0.187603
ENSG00000134909	11	ensembl_havana	128965060	129279324	-	17	ARHGAP32	protein_coding	ARHGAP32	Rho GTPase activating protein 32	4.20892	0.189421	2.72012	0.00952796	0.187732
ENSG00000124935	11	ensembl_havana	62242210	62244808	+	3	SCGB1D2	protein_coding	SCGB1D2	secretoglobin family 1D member 2	-0.938956	-0.81361	-2.71992	0.00953291	0.187732
ENSG00000198881	X	ensembl_havana	64224196	64230631	-	9	ASB12	protein_coding	ASB12	ankyrin repeat and SOCS box containing 12	3.4874	-0.180526	-2.71862	0.00956456	0.187732
ENSG00000182667	11	ensembl_havana	131370478	132336822	+	13	NTM	protein_coding	NTM	neurotrimin	0.779519	0.452076	2.7186	0.00956515	0.187732
ENSG00000103005	16	ensembl_havana	57999546	58021618	+	10	USB1	protein_coding	USB1	U6 snRNA biogenesis phosphodiesterase 1	1.43523	0.289815	2.71825	0.00957361	0.187732
ENSG00000088298	20	ensembl_havana	35115357	35147364	-	11	EDEM2	protein_coding	EDEM2	ER degradation enhancing alpha-mannosidase like protein 2	1.42916	0.209109	2.71786	0.00958311	0.187732
ENSG00000231177	3	ensembl_havana	10284419	10285746	+	4	LINC00852	antisense	LINC00852	long intergenic non-protein coding RNA 852	0.167569	0.287542	2.71769	0.00958736	0.187732
ENSG00000183495	12	ensembl_havana	131949920	132081102	+	12	EP400	protein_coding	EP400	E1A binding protein p400	5.19709	0.220047	2.7165	0.00961654	0.188085
ENSG00000198198	1	ensembl_havana	43389882	43452650	+	12	SZT2	protein_coding	SZT2	seizure threshold 2 homolog (mouse)	5.01036	0.172677	2.71354	0.00968929	0.189017
ENSG00000122477	1	ensembl_havana	100148449	100178273	-	11	LRRC39	protein_coding	LRRC39	leucine rich repeat containing 39	7.21853	-0.257189	-2.7135	0.00969035	0.189017
ENSG00000147789	8	ensembl_havana	144827464	144847509	+	14	ZNF7	protein_coding	ZNF7	zinc finger protein 7	3.78625	0.113486	2.7132	0.00969779	0.189017
ENSG00000172901	5	ensembl_havana	115962454	116027619	+	18	LVRN	protein_coding	LVRN	laeverin	1.54918	0.404339	2.7124	0.00971757	0.189172
ENSG00000146374	6	ensembl_havana	127118604	127197765	+	12	RSPO3	protein_coding	RSPO3	R-spondin 3	4.57292	-0.315666	-2.71197	0.00972816	0.189172
ENSG00000062822	19	ensembl_havana	50384204	50418018	+	11	POLD1	protein_coding	POLD1	DNA polymerase delta 1, catalytic subunit	1.38478	0.17895	2.7108	0.00975725	0.189494
ENSG00000132768	1	ensembl_havana	43970000	43973369	+	12	DPH2	protein_coding	DPH2	DPH2 homolog	3.18306	-0.219086	-2.71032	0.00976924	0.189494
ENSG00000185513	20	ensembl_havana	43507680	43550950	+	13	L3MBTL1	protein_coding	L3MBTL1	l(3)mbt-like 1 (Drosophila)	2.76505	0.189106	2.70913	0.00979886	0.189494
ENSG00000267254	19	havana	36797518	36828115	+	4	ZNF790-AS1	antisense	ZNF790-AS1	ZNF790 antisense RNA 1	-0.662586	0.376824	2.70842	0.00981657	0.189494
ENSG00000266173	17	ensembl_havana	63702832	63741970	-	4	STRADA	protein_coding	STRADA	STE20-related kinase adaptor alpha	1.41573	0.171155	2.70779	0.00983233	0.189494
ENSG00000151014	4	ensembl_havana	139015789	139045939	+	5	CCRN4L	protein_coding	NOCT	nocturnin	2.80974	-0.167589	-2.70769	0.009835	0.189494
ENSG00000181826	4	ensembl_havana	37590800	37686376	-	8	RELL1	protein_coding	RELL1	RELT like 1	3.5487	-0.250326	-2.70736	0.00984331	0.189494
ENSG00000131931	8	ensembl_havana	42836674	42843325	-	7	THAP1	protein_coding	THAP1	THAP domain containing 1	2.81371	-0.118594	-2.7069	0.00985477	0.189494
ENSG00000070778	14	ensembl_havana	88465778	88554733	-	11	PTPN21	protein_coding	PTPN21	protein tyrosine phosphatase, non-receptor type 21	4.48505	0.137804	2.70683	0.00985663	0.189494
ENSG00000008710	16	ensembl_havana	2088710	2135898	-	16	PKD1	protein_coding	MIR6511B1	microRNA 6511b-1	7.09239	0.202879	2.70681	0.00985694	0.189494
ENSG00000210196	MT	insdc	15956	16023	-	2	MT-TP	Mt_tRNA	NA	NA	1.78108	-0.297479	-2.70557	0.00988828	0.189608
ENSG00000175920	4	ensembl_havana	3463311	3501473	+	14	DOK7	protein_coding	DOK7	docking protein 7	3.27381	-0.220135	-2.70538	0.00989308	0.189608
ENSG00000143387	1	ensembl_havana	150796208	150808323	-	11	CTSK	protein_coding	CTSK	cathepsin K	2.64439	0.287964	2.70524	0.00989658	0.189608
ENSG00000249471	19	ensembl_havana	58451604	58457833	+	6	ZNF324B	protein_coding	ZNF324B	zinc finger protein 324B	1.07201	0.194229	2.7046	0.00991252	0.189698
ENSG00000109819	4	ensembl_havana	23755041	23904089	-	7	PPARGC1A	protein_coding	PPARGC1A	PPARG coactivator 1 alpha	6.52715	-0.254847	-2.70328	0.00994588	0.190121
ENSG00000119812	2	ensembl_havana	33583658	33599382	-	17	FAM98A	protein_coding	FAM98A	family with sequence similarity 98 member A	4.56315	-0.143935	-2.70087	0.0100073	0.191078
ENSG00000162972	2	ensembl_havana	199955317	200008540	+	9	C2orf47	protein_coding	C2orf47	chromosome 2 open reading frame 47	2.66583	-0.143367	-2.69922	0.0100492	0.191661
ENSG00000119938	10	ensembl_havana	91628442	91633054	-	8	PPP1R3C	protein_coding	PPP1R3C	protein phosphatase 1 regulatory subunit 3C	8.72403	-0.294796	-2.69781	0.0100853	0.191988
ENSG00000171914	15	ensembl_havana	62390526	62844631	+	13	TLN2	protein_coding	TLN2	talin 2	6.0578	0.220921	2.69736	0.010097	0.191988
ENSG00000138085	2	ensembl_havana	27212027	27217178	+	15	ATRAID	protein_coding	ATRAID	all-trans retinoic acid induced differentiation factor	4.78827	-0.114132	-2.69712	0.0101031	0.191988
ENSG00000130997	4	ensembl_havana	2071918	2242121	-	15	POLN	protein_coding	POLN	DNA polymerase nu	0.506615	0.292589	2.6967	0.010114	0.191988
ENSG00000054611	22	ensembl_havana	46762617	47175699	+	12	TBC1D22A	protein_coding	TBC1D22A	TBC1 domain family member 22A	3.21265	0.161307	2.69634	0.0101232	0.191988
ENSG00000117054	1	ensembl_havana	75724347	75787575	+	12	ACADM	protein_coding	ACADM	acyl-CoA dehydrogenase, C-4 to C-12 straight chain	7.0675	-0.220187	-2.69504	0.0101567	0.192139
ENSG00000118579	4	ensembl_havana	17614631	17634105	+	10	MED28	protein_coding	MED28	mediator complex subunit 28	5.99137	0.151524	2.69483	0.0101621	0.192139
ENSG00000175575	11	ensembl_havana	73876699	73931124	+	11	PAAF1	protein_coding	PAAF1	proteasomal ATPase associated factor 1	3.38371	0.155943	2.6947	0.0101653	0.192139
ENSG00000160055	1	ensembl_havana	32214472	32222359	-	18	TMEM234	protein_coding	TMEM234	transmembrane protein 234	1.37208	0.230788	2.69187	0.0102388	0.19304
ENSG00000154928	3	ensembl_havana	134597801	135260467	+	15	EPHB1	protein_coding	EPHB1	EPH receptor B1	2.33954	0.297494	2.69117	0.010257	0.19304
ENSG00000070047	11	ensembl_havana	576486	612222	+	10	PHRF1	protein_coding	NA	NA	4.62473	0.138653	2.69112	0.0102584	0.19304
ENSG00000147257	X	ensembl_havana	133535745	133985895	-	12	GPC3	protein_coding	GPC3	glypican 3	0.949302	0.513745	2.6911	0.0102587	0.19304
ENSG00000168101	16	ensembl_havana	4693694	4695859	+	13	NUDT16L1	protein_coding	NUDT16L1	nudix hydrolase 16 like 1	2.26264	-0.214283	-2.68898	0.0103141	0.193866
ENSG00000113013	5	ensembl_havana	138554882	138575444	-	11	HSPA9	protein_coding	HSPA9	heat shock protein family A (Hsp70) member 9	7.47727	-0.147429	-2.68797	0.0103406	0.194093
ENSG00000169567	5	ensembl_havana	131159027	131171735	-	10	HINT1	protein_coding	HINT1	histidine triad nucleotide binding protein 1	5.65028	-0.13325	-2.68735	0.0103569	0.194093
ENSG00000251602	14	havana	105416884	105419739	-	5	RP11-521B24.3	antisense	LOC100507437	uncharacterized LOC100507437	-0.685798	-0.392098	-2.68679	0.0103716	0.194093
ENSG00000132740	11	ensembl_havana	68903842	68940602	+	7	IGHMBP2	protein_coding	IGHMBP2	immunoglobulin mu binding protein 2	2.86036	0.168676	2.68663	0.010376	0.194093
ENSG00000129235	17	ensembl_havana	6640758	6644541	+	9	TXNDC17	protein_coding	TXNDC17	thioredoxin domain containing 17	1.93459	-0.146306	-2.68633	0.0103837	0.194093
ENSG00000116729	1	ensembl_havana	68098473	68233120	-	12	WLS	protein_coding	WLS	wntless Wnt ligand secretion mediator	3.13971	0.176641	2.68563	0.0104021	0.194222
ENSG00000183044	16	ensembl_havana	8674565	8784575	+	10	ABAT	protein_coding	ABAT	4-aminobutyrate aminotransferase	0.914436	0.313156	2.68415	0.0104413	0.19474
ENSG00000104524	8	ensembl_havana	143603913	143609773	-	12	PYCRL	protein_coding	NA	NA	0.107319	0.224984	2.6825	0.0104851	0.195238
ENSG00000116171	1	ensembl_havana	52927229	53051703	+	15	SCP2	protein_coding	SCP2	sterol carrier protein 2	5.85496	-0.128202	-2.68219	0.0104933	0.195238
ENSG00000228791	3	havana	24494087	24681711	+	6	THRB-AS1	processed_transcript	NA	NA	-1.04532	0.366725	2.68184	0.0105028	0.195238
ENSG00000136878	9	ensembl_havana	129834698	129881838	+	11	USP20	protein_coding	USP20	ubiquitin specific peptidase 20	3.14531	0.164216	2.68049	0.0105388	0.195692
ENSG00000159140	21	ensembl_havana	33542618	33577481	+	16	SON	protein_coding	MIR6501	microRNA 6501	7.73629	0.0943011	2.67918	0.0105737	0.195693
ENSG00000166987	12	ensembl_havana	57520710	57530148	+	13	MBD6	protein_coding	MBD6	methyl-CpG binding domain protein 6	3.13293	0.249019	2.67899	0.0105787	0.195693
ENSG00000100027	22	ensembl_havana	21697544	21735834	-	13	YPEL1	protein_coding	YPEL1	yippee like 1	3.04786	0.225417	2.67879	0.0105842	0.195693
ENSG00000111224	12	ensembl_havana	3791047	3873448	-	12	PARP11	protein_coding	PARP11	poly(ADP-ribose) polymerase family member 11	2.07147	0.204805	2.67864	0.0105881	0.195693
ENSG00000231549	X	havana	74173890	74174066	+	1	USMG5P1	processed_pseudogene	NA	NA	2.02966	-0.276221	-2.67832	0.0105968	0.195693
ENSG00000118965	2	ensembl_havana	19910260	19990131	-	13	WDR35	protein_coding	WDR35	WD repeat domain 35	2.94301	0.171077	2.67672	0.0106398	0.196272
ENSG00000158864	1	ensembl_havana	161197104	161214395	+	11	NDUFS2	protein_coding	NDUFS2	NADH:ubiquinone oxidoreductase core subunit S2	6.6218	-0.236105	-2.67606	0.0106577	0.196388
ENSG00000258768	14	havana	20260480	20264308	-	2	CTD-2292M16.8	lincRNA	NA	NA	0.479871	0.33755	2.67496	0.0106872	0.196617
ENSG00000130528	19	ensembl_havana	49151198	49155424	-	10	HRC	protein_coding	HRC	histidine rich calcium binding protein	7.39866	-0.130039	-2.6742	0.0107078	0.196617
ENSG00000214941	17	ensembl_havana	15976560	15999717	-	6	ZSWIM7	protein_coding	ZSWIM7	zinc finger SWIM-type containing 7	3.04281	-0.180821	-2.67416	0.0107089	0.196617
ENSG00000184702	22	ensembl_havana	19714464	19724772	+	16	2005-09-01	protein_coding	SEPT5-GP1BB	SEPT5-GP1BB readthrough	1.392	0.395401	2.67329	0.0107325	0.196617
ENSG00000225828	1	ensembl_havana	32361270	32364278	-	1	FAM229A	protein_coding	FAM229A	family with sequence similarity 229 member A	1.56249	0.220653	2.67312	0.0107372	0.196617
ENSG00000228775	7	havana	141704338	141738346	-	6	WEE2-AS1	antisense	NA	NA	-0.212908	0.277927	2.67181	0.0107729	0.196617
ENSG00000150477	18	ensembl_havana	36829106	37232172	+	13	KIAA1328	protein_coding	KIAA1328	KIAA1328	2.97864	0.14983	2.67164	0.0107773	0.196617
ENSG00000139914	14	ensembl_havana	24131275	24132849	+	6	FITM1	protein_coding	FITM1	fat storage inducing transmembrane protein 1	5.51019	-0.162195	-2.67127	0.0107874	0.196617
ENSG00000204022	10	ensembl_havana	88586753	88606976	+	8	LIPJ	protein_coding	LIPJ	lipase family member J	-1.15768	0.771514	2.67126	0.0107878	0.196617
ENSG00000112651	6	ensembl_havana	43054029	43059806	-	10	MRPL2	protein_coding	MRPL2	mitochondrial ribosomal protein L2	3.69537	-0.142948	-2.67119	0.0107896	0.196617
ENSG00000198464	19	ensembl_havana	52297177	52325922	+	12	ZNF480	protein_coding	ZNF480	zinc finger protein 480	3.45161	-0.16359	-2.67088	0.0107983	0.196617
ENSG00000250451	12	havana	53999022	54000010	-	4	HOXC-AS1	antisense	HOXC-AS1	HOXC cluster antisense RNA 1	0.0534764	0.313164	2.67007	0.0108202	0.196677
ENSG00000140836	16	ensembl_havana	72782885	73059698	-	13	ZFHX3	protein_coding	ZFHX3	zinc finger homeobox 3	5.87871	0.213323	2.6695	0.0108359	0.196677
ENSG00000111445	12	ensembl_havana	118013588	118033130	+	12	RFC5	protein_coding	RFC5	replication factor C subunit 5	1.52052	0.149568	2.66948	0.0108365	0.196677
ENSG00000178038	3	ensembl_havana	46668997	46693704	-	15	ALS2CL	protein_coding	ALS2CL	ALS2 C-terminal like	4.05002	0.184036	2.66845	0.0108646	0.196975
ENSG00000150672	11	ensembl_havana	83455012	85627922	-	15	DLG2	protein_coding	DLG2	discs large MAGUK scaffold protein 2	2.70187	0.20455	2.66772	0.0108848	0.197129
ENSG00000124357	2	ensembl_havana	71064344	71079805	+	11	NAGK	protein_coding	NAGK	N-acetylglucosamine kinase	3.33286	0.155237	2.66674	0.0109119	0.197408
ENSG00000151657	10	ensembl_havana	7750962	7787981	-	10	KIN	protein_coding	KIN	Kin17 DNA and RNA binding protein	3.49861	0.121371	2.66495	0.0109613	0.197906
ENSG00000100577	14	ensembl_havana	77320884	77331597	+	17	GSTZ1	protein_coding	GSTZ1	glutathione S-transferase zeta 1	3.5116	-0.16884	-2.66489	0.0109629	0.197906
ENSG00000277972	17	ensembl_havana	38730235	38735044	+	1	CISD3	protein_coding	NA	NA	2.61434	-0.16755	-2.66308	0.011013	0.198599
ENSG00000163961	3	ensembl_havana	196468783	196503768	-	4	RNF168	protein_coding	RNF168	ring finger protein 168	4.85353	-0.143017	-2.66153	0.0110563	0.199166
ENSG00000217416	5	ensembl_havana	62776877	62777263	-	4	ISCA1P1	processed_pseudogene	NA	NA	1.89522	-0.221805	-2.6609	0.0110738	0.19927
ENSG00000279453	6	havana	122436789	122439223	-	1	RP3-425C14.4	TEC	NA	NA	3.44027	0.160357	2.66018	0.011094	0.199421
ENSG00000069509	X	ensembl_havana	44523639	44543001	-	5	FUNDC1	protein_coding	FUNDC1	FUN14 domain containing 1	1.51771	-0.158423	-2.65859	0.0111386	0.199674
ENSG00000147677	8	ensembl_havana	116642130	116766925	-	9	EIF3H	protein_coding	EIF3H	eukaryotic translation initiation factor 3 subunit H	5.87059	-0.0864245	-2.65799	0.0111554	0.199674
ENSG00000198416	9	havana	39443815	39508885	-	9	ZNF658B	transcribed_unprocessed_pseudogene	NA	NA	0.487981	-0.258975	-2.65793	0.0111571	0.199674
ENSG00000279573	17	havana	67955314	67957291	+	1	RP11-855A2.1	TEC	NA	NA	-0.521501	0.306543	2.65747	0.0111702	0.199674
ENSG00000229835	9	havana	21695176	21696943	+	2	KHSRPP1	processed_pseudogene	NA	NA	-0.027198	0.298412	2.65655	0.0111961	0.199674
ENSG00000001561	6	ensembl_havana	46129993	46146699	+	6	ENPP4	protein_coding	ENPP4	ectonucleotide pyrophosphatase/phosphodiesterase 4 (putative)	5.14788	-0.174877	-2.65608	0.0112093	0.199674
ENSG00000226801	9	havana	33968071	33968518	-	2	OSTCP8	processed_pseudogene	NA	NA	-0.731705	0.34778	2.65526	0.0112326	0.199674
ENSG00000204954	12	ensembl_havana	103950202	103965708	-	8	C12orf73	protein_coding	C12orf73	chromosome 12 open reading frame 73	2.22219	-0.150864	-2.65513	0.0112362	0.199674
ENSG00000224861	14	havana	66012830	66013789	-	1	YBX1P1	processed_pseudogene	NA	NA	5.00918	-0.11453	-2.65497	0.0112409	0.199674
ENSG00000189337	1	ensembl_havana	14598704	15118043	+	14	KAZN	protein_coding	KAZN	kazrin, periplakin interacting protein	0.948674	0.302669	2.65495	0.0112413	0.199674
ENSG00000131196	18	ensembl_havana	79395856	79529325	+	16	NFATC1	protein_coding	NFATC1	nuclear factor of activated T-cells 1	4.46463	0.257697	2.65343	0.0112846	0.199674
ENSG00000112343	6	ensembl_havana	25962802	25991226	+	10	TRIM38	protein_coding	TRIM38	tripartite motif containing 38	3.7885	0.300876	2.65331	0.0112879	0.199674
ENSG00000205279	5	ensembl_havana	127649044	127658630	+	7	CTXN3	protein_coding	CTXN3	cortexin 3	1.47659	-0.904706	-2.65292	0.0112989	0.199674
ENSG00000094916	12	ensembl_havana	54230940	54280133	-	12	CBX5	protein_coding	MIR3198-2	microRNA 3198-2	5.49547	0.159872	2.65291	0.0112993	0.199674
ENSG00000163170	2	ensembl_havana	74135398	74147994	-	10	BOLA3	protein_coding	BOLA3	bolA family member 3	3.19039	-0.234404	-2.65287	0.0113006	0.199674
ENSG00000112977	5	ensembl_havana	10679230	10761272	-	14	DAP	protein_coding	DAP	death associated protein	1.58878	0.302391	2.65278	0.011303	0.199674
ENSG00000176971	11	ensembl_havana	26994184	26996121	+	3	FIBIN	protein_coding	FIBIN	fin bud initiation factor homolog (zebrafish)	1.54226	0.402888	2.65256	0.0113092	0.199674
ENSG00000263412	17	havana	48045141	48048073	-	1	RP5-890E16.2	processed_transcript	NA	NA	0.178814	0.264844	2.65147	0.0113405	0.19997
ENSG00000103642	15	ensembl_havana	63121800	63142061	+	10	LACTB	protein_coding	LACTB	lactamase beta	4.05402	-0.201205	-2.65115	0.0113497	0.19997
ENSG00000175197	12	ensembl_havana	57516588	57520517	-	9	DDIT3	protein_coding	DDIT3	DNA damage inducible transcript 3	3.03134	-0.215862	-2.65026	0.011375	0.199978
ENSG00000184903	7	ensembl_havana	110663051	111562517	-	8	IMMP2L	protein_coding	IMMP2L	inner mitochondrial membrane peptidase subunit 2	3.24753	0.11724	2.65018	0.0113774	0.199978
ENSG00000104660	8	ensembl_havana	30095398	30177208	+	16	LEPROTL1	protein_coding	LEPROTL1	leptin receptor overlapping transcript-like 1	2.87482	-0.157955	-2.6491	0.0114083	0.199978
ENSG00000166348	10	ensembl_havana	73497538	73625953	-	16	USP54	protein_coding	USP54	ubiquitin specific peptidase 54	8.11312	0.250359	2.64903	0.0114104	0.199978
ENSG00000143622	1	ensembl_havana	155897808	155911404	-	9	RIT1	protein_coding	RIT1	Ras like without CAAX 1	2.93215	-0.122974	-2.64902	0.0114107	0.199978
ENSG00000197562	16	ensembl_havana	589357	629272	+	8	RAB40C	protein_coding	RAB40C	RAB40C, member RAS oncogene family	2.81354	0.194061	2.64845	0.0114269	0.199978
ENSG00000133706	5	ensembl_havana	146113038	146182660	-	16	LARS	protein_coding	LARS	leucyl-tRNA synthetase	6.32931	-0.118419	-2.64795	0.0114414	0.199978
ENSG00000108773	17	ensembl_havana	42113108	42121358	-	9	KAT2A	protein_coding	KAT2A	lysine acetyltransferase 2A	4.41547	0.148517	2.64675	0.0114759	0.199978
ENSG00000095485	10	ensembl_havana	100232298	100267680	-	15	CWF19L1	protein_coding	CWF19L1	CWF19-like 1, cell cycle control (S. pombe)	3.33311	0.107783	2.64655	0.0114818	0.199978
ENSG00000224043	2	havana	134735464	134918710	-	6	CCNT2-AS1	antisense	NA	NA	-0.593675	-0.284668	-2.64642	0.0114856	0.199978
ENSG00000180626	17	ensembl_havana	5179536	5191883	-	9	ZNF594	protein_coding	ZNF594	zinc finger protein 594	3.30612	0.14915	2.64609	0.0114952	0.199978
ENSG00000113555	5	ensembl_havana	141943585	141969741	-	5	PCDH12	protein_coding	PCDH12	protocadherin 12	2.3899	-0.304127	-2.64581	0.0115031	0.199978
ENSG00000280123	8	havana	94427712	94429888	-	1	RP11-267M23.1	TEC	NA	NA	1.60351	-0.237441	-2.64526	0.0115191	0.199978
ENSG00000084676	2	ensembl_havana	24491914	24770702	+	14	NCOA1	protein_coding	NCOA1	nuclear receptor coactivator 1	6.35799	0.110269	2.64519	0.0115212	0.199978
ENSG00000105186	19	ensembl_havana	32597007	32676597	-	13	ANKRD27	protein_coding	ANKRD27	ankyrin repeat domain 27	3.8681	0.193237	2.64496	0.0115278	0.199978
ENSG00000107929	10	ensembl_havana	806914	931705	-	13	LARP4B	protein_coding	LARP4B	La ribonucleoprotein domain family member 4B	6.17723	0.0986471	2.6439	0.0115586	0.200306
ENSG00000240184	5	ensembl_havana	141475947	141512979	+	5	PCDHGC3	protein_coding	NA	NA	3.19194	0.235977	2.64331	0.0115757	0.200396
ENSG00000005206	19	ensembl_havana	2328615	2354806	+	15	SPPL2B	protein_coding	SPPL2B	signal peptide peptidase like 2B	3.23429	0.160786	2.64245	0.0116009	0.200627
ENSG00000196704	17	ensembl_havana	68247574	68257164	+	10	AMZ2	protein_coding	AMZ2	archaelysin family metallopeptidase 2	4.55216	-0.099849	-2.64165	0.0116241	0.20079
ENSG00000101040	20	ensembl_havana	47209214	47356889	-	18	ZMYND8	protein_coding	ZMYND8	zinc finger MYND-type containing 8	4.68567	0.180712	2.64104	0.0116421	0.20079
ENSG00000101247	20	ensembl_havana	13784950	13821582	+	16	NDUFAF5	protein_coding	NDUFAF5	NADH:ubiquinone oxidoreductase complex assembly factor 5	4.3886	-0.134222	-2.6409	0.0116461	0.20079
ENSG00000151468	10	ensembl_havana	12896625	13099652	-	10	CCDC3	protein_coding	CCDC3	coiled-coil domain containing 3	2.92228	0.525916	2.63901	0.0117016	0.201188
ENSG00000047849	3	ensembl_havana	47850690	48089272	-	20	MAP4	protein_coding	MAP4	microtubule associated protein 4	9.91485	0.161699	2.63886	0.011706	0.201188
ENSG00000279662	16	havana	10445309	10449747	-	1	RP11-609N14.4	TEC	NA	NA	0.141879	0.347458	2.63848	0.0117173	0.201188
ENSG00000273336	10	havana	133481238	133481770	+	1	OR7M1P	unprocessed_pseudogene	NA	NA	-1.08979	0.664163	2.63842	0.0117191	0.201188
ENSG00000179271	19	ensembl_havana	12953119	12957236	-	2	GADD45GIP1	protein_coding	GADD45GIP1	GADD45G interacting protein 1	4.17932	-0.110281	-2.63776	0.0117383	0.201188
ENSG00000143379	1	ensembl_havana	150926263	150964744	+	11	SETDB1	protein_coding	SETDB1	SET domain bifurcated 1	4.13274	0.116507	2.63768	0.0117407	0.201188
ENSG00000185864	16	ensembl_havana	21834569	21880827	-	15	NPIPB4	protein_coding	NPIPB3	nuclear pore complex interacting protein family member B3	2.21446	0.374633	2.63728	0.0117525	0.201188
ENSG00000137133	9	ensembl_havana	35812960	35815354	-	9	HINT2	protein_coding	HINT2	histidine triad nucleotide binding protein 2	3.44824	-0.156644	-2.63623	0.0117835	0.201514
ENSG00000123144	19	ensembl_havana	12730640	12734775	-	9	C19orf43	protein_coding	C19orf43	chromosome 19 open reading frame 43	4.29188	-0.0869763	-2.63573	0.0117983	0.201562
ENSG00000163947	3	ensembl_havana	56727418	57079329	-	10	ARHGEF3	protein_coding	ARHGEF3	Rho guanine nucleotide exchange factor 3	3.21229	-0.214741	-2.63464	0.0118307	0.201779
ENSG00000230311	X	havana	73223124	73223558	+	2	TOMM20P4	processed_pseudogene	NA	NA	1.27058	-0.162279	-2.6345	0.0118349	0.201779
ENSG00000104218	8	ensembl_havana	67062426	67196263	+	12	CSPP1	protein_coding	CSPP1	centrosome and spindle pole associated protein 1	4.16935	0.140217	2.63371	0.0118585	0.201802
ENSG00000079313	19	ensembl_havana	1815246	1848463	-	10	REXO1	protein_coding	MIR1909	microRNA 1909	3.32185	0.188539	2.63315	0.0118751	0.201802
ENSG00000163382	1	ensembl_havana	156591762	156594299	+	10	APOA1BP	protein_coding	NAXE	NAD(P)HX epimerase	3.62442	-0.169911	-2.63312	0.0118759	0.201802
ENSG00000164172	5	ensembl_havana	53095679	53110063	-	17	MOCS2	protein_coding	MOCS2	molybdenum cofactor synthesis 2	4.6685	-0.122232	-2.6325	0.0118945	0.201802
ENSG00000124257	20	ensembl_havana	45888625	45891287	-	6	NEURL2	protein_coding	NEURL2	neuralized E3 ubiquitin protein ligase 2	2.07271	-0.206183	-2.63245	0.011896	0.201802
ENSG00000161920	17	ensembl_havana	4731428	4733610	+	8	MED11	protein_coding	MED11	mediator complex subunit 11	2.41007	-0.131682	-2.63051	0.0119539	0.20258
ENSG00000115128	2	ensembl_havana	24067584	24076443	-	6	SF3B6	protein_coding	SF3B6	splicing factor 3b subunit 6	3.34679	-0.128657	-2.6292	0.0119934	0.202869
ENSG00000167700	8	ensembl_havana	144509074	144511213	+	7	MFSD3	protein_coding	MFSD3	major facilitator superfamily domain containing 3	2.53304	-0.212264	-2.62915	0.011995	0.202869
ENSG00000124275	5	ensembl_havana	7851186	7906025	+	13	MTRR	protein_coding	LOC107986404	uncharacterized LOC107986404	4.67571	-0.148795	-2.62807	0.0120275	0.203022
ENSG00000221332	6	ensembl	75398860	75399067	-	2	U3	snoRNA	NA	NA	-0.622054	0.442481	2.62805	0.0120281	0.203022
ENSG00000100387	22	ensembl_havana	40951347	40973309	+	8	RBX1	protein_coding	RBX1	ring-box 1	4.26186	-0.121193	-2.6275	0.0120447	0.203099
ENSG00000147421	8	ensembl_havana	28890394	29064764	+	16	HMBOX1	protein_coding	HMBOX1	homeobox containing 1	4.65058	0.144517	2.62644	0.0120766	0.203323
ENSG00000114529	3	ensembl_havana	112086335	112131004	+	11	C3orf52	protein_coding	C3orf52	chromosome 3 open reading frame 52	-1.18355	0.740619	2.62621	0.0120837	0.203323
ENSG00000104368	8	ensembl_havana	42175233	42207724	-	16	PLAT	protein_coding	PLAT	plasminogen activator, tissue type	2.57235	0.304211	2.62548	0.0121058	0.203323
ENSG00000167118	9	ensembl_havana	128371319	128392016	+	9	URM1	protein_coding	URM1	ubiquitin related modifier 1	3.39609	-0.124239	-2.62547	0.0121061	0.203323
ENSG00000272070	5	havana	141326210	141329357	+	1	AC005618.6	lincRNA	NA	NA	1.37431	0.248045	2.62507	0.0121182	0.203324
ENSG00000174808	4	ensembl_havana	74744759	74794686	-	10	BTC	protein_coding	BTC	betacellulin	-0.931714	0.589136	2.62423	0.0121436	0.203369
ENSG00000204922	11	ensembl_havana	62670273	62673687	+	4	UQCC3	protein_coding	UQCC3	ubiquinol-cytochrome c reductase complex assembly factor 3	2.40535	-0.169274	-2.62419	0.012145	0.203369
ENSG00000254612	11	havana	127940913	127941654	-	2	RP11-676M6.1	processed_pseudogene	NA	NA	4.5018	-0.13892	-2.62257	0.0121943	0.2039
ENSG00000139625	12	ensembl_havana	53479669	53500063	-	11	MAP3K12	protein_coding	MAP3K12	mitogen-activated protein kinase kinase kinase 12	1.46299	0.254198	2.62191	0.0122145	0.2039
ENSG00000129007	15	ensembl_havana	68190705	68206110	-	13	CALML4	protein_coding	CALML4	calmodulin like 4	0.405427	0.249893	2.62188	0.0122153	0.2039
ENSG00000198887	9	ensembl_havana	70258962	70354888	+	8	SMC5	protein_coding	SMC5	structural maintenance of chromosomes 5	5.36918	0.126175	2.62157	0.012225	0.2039
ENSG00000135679	12	ensembl_havana	68808172	68850686	+	20	MDM2	protein_coding	MDM2	MDM2 proto-oncogene	6.36374	0.176203	2.62074	0.0122505	0.204122
ENSG00000114023	3	ensembl_havana	122384176	122412334	+	14	FAM162A	protein_coding	FAM162A	family with sequence similarity 162 member A	4.70455	-0.193419	-2.62008	0.0122705	0.204254
ENSG00000136807	9	ensembl_havana	127785679	127790787	+	10	CDK9	protein_coding	MIR2861	microRNA 2861	3.3936	0.168753	2.61943	0.0122905	0.204385
ENSG00000119878	2	ensembl_havana	46616416	46625742	+	5	CRIPT	protein_coding	CRIPT	CXXC repeat containing interactor of PDZ3 domain	3.05034	-0.125574	-2.61883	0.012309	0.204493
ENSG00000272983	10	havana	38137337	38144399	+	1	RP11-508N22.12	lincRNA	NA	NA	1.11279	0.278285	2.61811	0.0123312	0.204659
ENSG00000070159	9	ensembl_havana	109375466	109498313	-	12	PTPN3	protein_coding	PTPN3	protein tyrosine phosphatase, non-receptor type 3	6.16281	-0.184144	-2.61702	0.0123648	0.20487
ENSG00000234473	1	havana	192993449	192994677	-	1	ZNF101P2	processed_pseudogene	NA	NA	1.41763	0.235771	2.61675	0.0123732	0.20487
ENSG00000151136	12	ensembl_havana	107318413	107659642	+	13	BTBD11	protein_coding	BTBD11	BTB domain containing 11	-0.530355	0.690341	2.61652	0.0123803	0.20487
ENSG00000144152	2	ensembl_havana	112138385	112188216	+	11	FBLN7	protein_coding	FBLN7	fibulin 7	-0.0731307	0.377256	2.61535	0.0124166	0.20527
ENSG00000112936	5	ensembl_havana	40909252	40982939	+	17	C7	protein_coding	C7	complement C7	1.85279	0.876048	2.61463	0.012439	0.205439
ENSG00000106305	7	ensembl_havana	6009245	6023834	+	8	AIMP2	protein_coding	AIMP2	aminoacyl tRNA synthetase complex interacting multifunctional protein 2	5.0228	-0.153545	-2.6121	0.0125179	0.206539
ENSG00000132604	16	ensembl_havana	69355561	69408571	-	9	TERF2	protein_coding	TERF2	telomeric repeat binding factor 2	3.53546	0.12801	2.61038	0.0125718	0.207226
ENSG00000188739	1	ensembl_havana	235131183	235161457	-	13	RBM34	protein_coding	RBM34	RNA binding motif protein 34	-0.891288	0.30776	2.60873	0.0126237	0.207879
ENSG00000091129	7	ensembl_havana	108147623	108456717	-	18	NRCAM	protein_coding	NRCAM	neuronal cell adhesion molecule	-1.09009	0.802623	2.60636	0.0126989	0.208912
ENSG00000008441	19	ensembl_havana	12995608	13098796	+	15	NFIX	protein_coding	NFIX	nuclear factor I X	7.05635	0.219246	2.60468	0.0127522	0.209522
ENSG00000131966	14	ensembl_havana	58200080	58235636	+	12	ACTR10	protein_coding	ACTR10	actin-related protein 10 homolog	4.44612	-0.110217	-2.60375	0.0127816	0.209522
ENSG00000135587	6	ensembl_havana	109440763	109443919	+	7	SMPD2	protein_coding	SMPD2	sphingomyelin phosphodiesterase 2	-0.123012	0.300654	2.60372	0.0127827	0.209522
ENSG00000110429	11	ensembl_havana	33740939	33774543	-	12	FBXO3	protein_coding	FBXO3	F-box protein 3	6.03767	-0.18729	-2.60271	0.0128151	0.209522
ENSG00000260267	16	havana	31456711	31459736	-	1	RP11-452L6.5	antisense	NA	NA	1.89663	0.188222	2.60233	0.0128272	0.209522
ENSG00000149600	20	ensembl_havana	32702691	32743997	-	10	COMMD7	protein_coding	COMMD7	COMM domain containing 7	3.62374	-0.108699	-2.60157	0.0128515	0.209522
ENSG00000138835	9	ensembl_havana	113444731	113597743	+	21	RGS3	protein_coding	RGS3	regulator of G-protein signaling 3	4.82349	-0.372765	-2.60135	0.0128585	0.209522
ENSG00000204706	9	havana	70033921	70175888	-	13	MAMDC2-AS1	antisense	MAMDC2-AS1	MAMDC2 antisense RNA 1	-0.58538	0.285427	2.60134	0.0128587	0.209522
ENSG00000185024	14	ensembl_havana	105209286	105315589	-	14	BRF1	protein_coding	BRF1	BRF1, RNA polymerase III transcription initiation factor 90 kDa subunit	4.15882	0.137436	2.60121	0.0128629	0.209522
ENSG00000272375	8	havana	30197404	30198048	+	1	RP11-51J9.6	lincRNA	NA	NA	-0.830354	-0.341378	-2.60097	0.0128708	0.209522
ENSG00000250251	16	havana	15125242	15154564	-	5	PKD1P6	transcribed_unprocessed_pseudogene	NA	NA	3.63004	0.220226	2.60091	0.0128725	0.209522
ENSG00000161021	5	ensembl_havana	179732850	179796511	+	10	MAML1	protein_coding	MAML1	mastermind like transcriptional coactivator 1	4.72288	0.1376	2.60033	0.0128913	0.209627
ENSG00000237321	6	havana	123823240	123829285	+	1	RP11-374A22.1	sense_intronic	NA	NA	-0.787742	-0.358863	-2.5981	0.0129632	0.209823
ENSG00000182054	15	ensembl_havana	90083045	90102504	-	8	IDH2	protein_coding	IDH2	isocitrate dehydrogenase (NADP(+)) 2, mitochondrial	8.78082	-0.178295	-2.59787	0.0129705	0.209823
ENSG00000011143	17	ensembl_havana	58205437	58219605	-	15	MKS1	protein_coding	MKS1	Meckel syndrome, type 1	2.22875	0.161845	2.59767	0.0129768	0.209823
ENSG00000174720	4	ensembl_havana	112636964	112657592	+	14	LARP7	protein_coding	LARP7	La ribonucleoprotein domain family member 7	4.26225	-0.107096	-2.59766	0.0129773	0.209823
ENSG00000281555	7	ensembl	100217065	100217165	-	1	AC005071.3	miRNA	NA	NA	0.887604	0.339086	2.59761	0.0129788	0.209823
ENSG00000100504	14	ensembl_havana	50857891	50944736	-	15	PYGL	protein_coding	PYGL	phosphorylase, glycogen, liver	2.1616	0.409344	2.59723	0.0129913	0.209823
ENSG00000263155	15	ensembl_havana	57591941	57685364	+	4	MYZAP	protein_coding	NA	NA	-0.683753	0.527348	2.59699	0.0129991	0.209823
ENSG00000259030	1	ensembl_havana	74198235	74543982	+	5	FPGT-TNNI3K	protein_coding	FPGT-TNNI3K	FPGT-TNNI3K readthrough	0.99349	0.351516	2.59687	0.0130028	0.209823
ENSG00000173465	11	ensembl_havana	65570430	65573942	+	6	SSSCA1	protein_coding	SSSCA1	Sjogren syndrome/scleroderma autoantigen 1	2.2624	-0.120328	-2.59615	0.0130263	0.210001
ENSG00000108588	17	ensembl_havana	63745250	63776351	-	12	CCDC47	protein_coding	CCDC47	coiled-coil domain containing 47	5.37689	-0.118244	-2.59524	0.0130559	0.210212
ENSG00000053770	14	ensembl_havana	57268909	57298742	+	10	AP5M1	protein_coding	AP5M1	adaptor related protein complex 5 mu 1 subunit	5.46416	-0.162358	-2.59498	0.0130643	0.210212
ENSG00000123411	12	ensembl_havana	56007659	56038435	+	13	IKZF4	protein_coding	IKZF4	IKAROS family zinc finger 4	2.60555	0.248032	2.59386	0.0131008	0.210599
ENSG00000064205	20	ensembl_havana	44714844	44728509	+	9	WISP2	protein_coding	WISP2	WNT1 inducible signaling pathway protein 2	3.60025	0.383802	2.59242	0.0131477	0.211066
ENSG00000167380	19	ensembl_havana	44165073	44178381	+	15	ZNF226	protein_coding	ZNF226	zinc finger protein 226	3.05652	0.157523	2.5922	0.0131549	0.211066
ENSG00000234664	15	ensembl_havana	29730713	29730985	+	1	HMGN2P5	processed_pseudogene	NA	NA	2.76305	0.140841	2.59078	0.0132017	0.211615
ENSG00000148082	9	ensembl_havana	89005771	89178767	-	8	SHC3	protein_coding	SHC3	SHC adaptor protein 3	0.16184	0.370792	2.58856	0.0132747	0.212351
ENSG00000197121	2	ensembl_havana	196833004	196927796	-	13	PGAP1	protein_coding	PGAP1	post-GPI attachment to proteins 1	3.70124	0.117885	2.58831	0.0132829	0.212351
ENSG00000078699	20	ensembl_havana	33490075	33650036	+	20	CBFA2T2	protein_coding	CBFA2T2	CBFA2/RUNX1 translocation partner 2	4.06543	0.116729	2.58824	0.0132853	0.212351
ENSG00000159713	16	ensembl_havana	67389809	67393535	-	9	TPPP3	protein_coding	TPPP3	tubulin polymerization promoting protein family member 3	3.49635	0.507535	2.58716	0.0133208	0.212634
ENSG00000001497	X	ensembl_havana	65512582	65534775	-	15	LAS1L	protein_coding	LAS1L	LAS1 like, ribosome biogenesis factor	3.13304	0.138262	2.58546	0.0133775	0.212634
ENSG00000100629	14	ensembl_havana	80476983	80959517	-	15	CEP128	protein_coding	CEP128	centrosomal protein 128	1.42259	0.160434	2.58345	0.0134445	0.212634
ENSG00000041880	3	ensembl_havana	51942345	51948867	+	13	PARP3	protein_coding	PARP3	poly(ADP-ribose) polymerase family member 3	2.69316	-0.18531	-2.58285	0.0134643	0.212634
ENSG00000262049	17	havana	81701324	81703300	-	1	RP13-1032I1.7	antisense	NA	NA	0.866785	0.199072	2.58233	0.0134818	0.212634
ENSG00000235145	1	havana	179968686	179969506	+	2	RP11-533E19.3	processed_pseudogene	NA	NA	0.919557	0.186663	2.5821	0.0134896	0.212634
ENSG00000170502	4	ensembl_havana	87422582	87459454	+	11	NUDT9	protein_coding	NUDT9	nudix hydrolase 9	3.39739	-0.126064	-2.58204	0.0134915	0.212634
ENSG00000125170	16	ensembl_havana	57471922	57487327	-	9	DOK4	protein_coding	DOK4	docking protein 4	0.923432	0.32777	2.58163	0.0135052	0.212634
ENSG00000185274	7	ensembl_havana	71132169	71713600	+	10	WBSCR17	protein_coding	WBSCR17	Williams-Beuren syndrome chromosome region 17	0.544214	0.617436	2.58115	0.0135214	0.212634
ENSG00000136270	7	ensembl_havana	45100100	45112047	-	12	TBRG4	protein_coding	TBRG4	transforming growth factor beta regulator 4	4.83762	-0.156114	-2.58097	0.0135274	0.212634
ENSG00000159128	21	ensembl_havana	33402896	33479348	+	13	IFNGR2	protein_coding	NA	NA	3.68191	-0.163261	-2.5806	0.0135399	0.212634
ENSG00000197140	8	ensembl_havana	39106990	39284911	+	13	ADAM32	protein_coding	NA	NA	1.07777	0.253501	2.58049	0.0135437	0.212634
ENSG00000147130	X	ensembl_havana	71239624	71255146	-	13	ZMYM3	protein_coding	ZMYM3	zinc finger MYM-type containing 3	3.56024	0.163424	2.58042	0.0135459	0.212634
ENSG00000179598	17	ensembl_havana	17200995	17206315	-	5	PLD6	protein_coding	PLD6	phospholipase D family member 6	0.363661	0.293776	2.58039	0.0135468	0.212634
ENSG00000184227	14	ensembl_havana	73537114	73543794	+	6	ACOT1	protein_coding	ACOT1	acyl-CoA thioesterase 1	1.67805	-0.239995	-2.57964	0.013572	0.212634
ENSG00000156787	8	ensembl_havana	123041968	123152153	+	15	TBC1D31	protein_coding	TBC1D31	TBC1 domain family member 31	2.73751	-0.194346	-2.57951	0.0135767	0.212634
ENSG00000169740	10	ensembl_havana	43643859	43648856	-	12	ZNF32	protein_coding	ZNF32	zinc finger protein 32	4.14458	-0.120815	-2.57917	0.0135879	0.212634
ENSG00000008324	3	ensembl_havana	42581840	42595114	+	9	SS18L2	protein_coding	SS18L2	SS18 like 2	0.724889	-0.154745	-2.57901	0.0135935	0.212634
ENSG00000185344	12	ensembl_havana	123712318	123761755	+	12	ATP6V0A2	protein_coding	ATP6V0A2	ATPase H+ transporting V0 subunit a2	3.91241	0.106201	2.57895	0.0135954	0.212634
ENSG00000184924	2	ensembl_havana	24789734	24793382	-	5	PTRHD1	protein_coding	PTRHD1	peptidyl-tRNA hydrolase domain containing 1	2.14321	-0.174922	-2.57841	0.0136138	0.212634
ENSG00000167291	17	ensembl_havana	79932343	80035848	-	14	TBC1D16	protein_coding	TBC1D16	TBC1 domain family member 16	3.52977	0.246295	2.57828	0.013618	0.212634
ENSG00000167595	19	ensembl_havana	35758143	35771028	+	13	PROSER3	protein_coding	PROSER3	proline and serine rich 3	0.393426	0.302058	2.57815	0.0136226	0.212634
ENSG00000137073	9	ensembl_havana	33921693	34048949	-	19	UBAP2	protein_coding	UBAP2	ubiquitin associated protein 2	5.41805	0.161283	2.57786	0.0136323	0.212634
ENSG00000148053	9	ensembl_havana	84668551	85027070	+	14	NTRK2	protein_coding	NTRK2	neurotrophic receptor tyrosine kinase 2	3.50882	0.516501	2.57771	0.0136372	0.212634
ENSG00000240445	17	havana	18670946	18672873	-	3	FOXO3B	processed_pseudogene	NA	NA	1.22993	0.256203	2.57769	0.0136379	0.212634
ENSG00000175161	3	ensembl_havana	84958981	86074429	+	12	CADM2	protein_coding	CADM2	cell adhesion molecule 2	3.15937	-0.278036	-2.57769	0.0136382	0.212634
ENSG00000101363	20	ensembl_havana	37289638	37317260	+	11	MANBAL	protein_coding	MANBAL	mannosidase beta like	1.79307	0.147421	2.57722	0.0136541	0.212634
ENSG00000124120	20	ensembl_havana	44475886	44494603	+	9	TTPAL	protein_coding	TTPAL	alpha tocopherol transfer protein like	1.85544	0.211583	2.57686	0.0136662	0.212634
ENSG00000113916	3	ensembl_havana	187721377	187745727	-	16	BCL6	protein_coding	BCL6	B-cell CLL/lymphoma 6	7.04402	0.337527	2.57674	0.01367	0.212634
ENSG00000198885	2	ensembl_havana	96325331	96330517	+	8	ITPRIPL1	protein_coding	ITPRIPL1	inositol 1,4,5-trisphosphate receptor interacting protein-like 1	-0.286771	-0.35417	-2.57614	0.0136906	0.212634
ENSG00000089289	X	ensembl_havana	70133449	70166324	+	14	IGBP1	protein_coding	IGBP1	immunoglobulin (CD79A) binding protein 1	4.63431	-0.105215	-2.57605	0.0136935	0.212634
ENSG00000186399	15	ensembl_havana	30403740	30414162	-	10	GOLGA8R	protein_coding	GOLGA8R	golgin A8 family member R	-0.354332	0.469257	2.57551	0.013712	0.212725
ENSG00000185236	19	ensembl_havana	8389981	8404434	+	10	RAB11B	protein_coding	RAB11B	RAB11B, member RAS oncogene family	3.0099	0.219886	2.57513	0.013725	0.212732
ENSG00000130348	6	ensembl_havana	106629578	106668417	+	10	QRSL1	protein_coding	QRSL1	glutaminyl-tRNA synthase (glutamine-hydrolyzing)-like 1	4.72168	-0.167574	-2.5736	0.0137771	0.213343
ENSG00000239665	10	havana	13610047	13668445	+	7	RP11-295P9.3	protein_coding	NA	NA	4.52448	0.12484	2.57168	0.0138427	0.214162
ENSG00000249565	4	havana	78180866	78182046	-	2	SERBP1P5	processed_pseudogene	NA	NA	3.40686	-0.141321	-2.57053	0.0138824	0.21458
ENSG00000154553	4	ensembl_havana	185500660	185535612	-	12	PDLIM3	protein_coding	PDLIM3	PDZ and LIM domain 3	10.8632	0.244284	2.56953	0.0139168	0.214914
ENSG00000130988	X	ensembl_havana	47078355	47093314	+	11	RGN	protein_coding	RGN	regucalcin	2.1506	-0.316381	-2.56906	0.0139331	0.21497
ENSG00000279235	15	havana	78906127	78906809	+	1	RP11-16K12.2	TEC	NA	NA	0.256184	0.259773	2.56736	0.0139916	0.215426
ENSG00000205302	5	ensembl_havana	122774996	122830108	+	5	SNX2	protein_coding	SNX2	sorting nexin 2	4.33668	-0.0936624	-2.56725	0.0139957	0.215426
ENSG00000112130	6	ensembl_havana	37353972	37394738	+	15	RNF8	protein_coding	RNF8	ring finger protein 8	2.89383	-0.137484	-2.56705	0.0140024	0.215426
ENSG00000224051	1	ensembl_havana	1324756	1328897	+	5	CPTP	protein_coding	CPTP	ceramide-1-phosphate transfer protein	3.97158	-0.303734	-2.56646	0.014023	0.215426
ENSG00000178952	16	ensembl_havana	28842411	28846408	-	7	TUFM	protein_coding	MIR4721	microRNA 4721	5.91459	-0.140651	-2.56636	0.0140265	0.215426
ENSG00000116586	1	ensembl_havana	156054752	156058510	+	10	LAMTOR2	protein_coding	LAMTOR2	late endosomal/lysosomal adaptor, MAPK and MTOR activator 2	2.78765	-0.128127	-2.56462	0.0140868	0.216156
ENSG00000164305	4	ensembl_havana	184627696	184649509	-	16	CASP3	protein_coding	CASP3	caspase 3	2.99628	-0.155288	-2.56391	0.0141117	0.216341
ENSG00000071967	2	ensembl_havana	171522247	171558133	+	10	CYBRD1	protein_coding	CYBRD1	cytochrome b reductase 1	5.54767	0.282396	2.56342	0.0141288	0.216366
ENSG00000138399	2	ensembl_havana	169529749	169573875	-	16	FASTKD1	protein_coding	FASTKD1	FAST kinase domains 1	4.04892	-0.285719	-2.56313	0.014139	0.216366
ENSG00000213866	9	havana	35971344	35972318	-	3	YBX1P10	processed_pseudogene	NA	NA	4.87919	-0.0897159	-2.56238	0.0141651	0.21657
ENSG00000203485	14	ensembl_havana	104689606	104722535	+	11	INF2	protein_coding	INF2	inverted formin, FH2 and WH2 domain containing	3.26794	0.32931	2.5619	0.0141822	0.216627
ENSG00000278464	18	havana	34892013	34902885	-	1	RP11-96A15.1	lincRNA	NA	NA	2.20408	0.299179	2.56155	0.0141946	0.216627
ENSG00000077942	22	ensembl_havana	45502238	45601135	+	16	FBLN1	protein_coding	FBLN1	fibulin 1	4.6526	0.453251	2.56062	0.014227	0.216927
ENSG00000251867	8	havana	80484561	80485619	-	3	RP11-48B3.5	antisense	NA	NA	-0.829338	0.275395	2.5601	0.0142455	0.217012
ENSG00000137804	15	ensembl_havana	41332694	41381050	+	11	NUSAP1	protein_coding	NUSAP1	nucleolar and spindle associated protein 1	2.5655	0.251588	2.55931	0.0142731	0.217217
ENSG00000144028	2	ensembl_havana	96274336	96305515	-	13	SNRNP200	protein_coding	SNRNP200	small nuclear ribonucleoprotein U5 subunit 200	6.32969	0.131333	2.55882	0.0142904	0.217217
ENSG00000270223	X	havana	74009389	74011468	-	1	RP13-36G14.4	sense_intronic	NA	NA	-0.352586	0.301746	2.55862	0.0142975	0.217217
ENSG00000165669	10	ensembl_havana	118297930	118342328	-	12	FAM204A	protein_coding	FAM204A	family with sequence similarity 204 member A	4.72298	0.117951	2.55771	0.0143296	0.217509
ENSG00000179008	14	ensembl_havana	60396469	60515543	-	7	C14orf39	protein_coding	C14orf39	chromosome 14 open reading frame 39	2.47904	0.302342	2.55684	0.0143606	0.217782
ENSG00000048162	5	ensembl_havana	176383938	176388975	-	18	NOP16	protein_coding	NOP16	NOP16 nucleolar protein	2.55749	-0.197163	-2.55631	0.0143793	0.21787
ENSG00000151276	3	ensembl_havana	65353525	66038834	-	22	MAGI1	protein_coding	NA	NA	4.35764	-0.211227	-2.55551	0.0144078	0.218022
ENSG00000074657	18	ensembl_havana	58862600	58986480	+	12	ZNF532	protein_coding	ZNF532	zinc finger protein 532	6.4393	0.133333	2.55531	0.0144151	0.218022
ENSG00000139131	12	ensembl_havana	32727490	32755902	-	11	YARS2	protein_coding	YARS2	tyrosyl-tRNA synthetase 2	2.82394	-0.118829	-2.55426	0.0144525	0.218101
ENSG00000163482	2	ensembl_havana	218672026	218702716	+	10	STK36	protein_coding	STK36	serine/threonine kinase 36	2.4118	0.183608	2.55399	0.014462	0.218101
ENSG00000163125	1	ensembl_havana	150363091	150476566	+	14	RPRD2	protein_coding	RPRD2	regulation of nuclear pre-mRNA domain containing 2	5.35678	0.121686	2.55395	0.0144635	0.218101
ENSG00000274605	13	havana	100086031	100088848	-	1	RP11-12G12.7	lincRNA	LOC105370333	uncharacterized LOC105370333	0.260603	-0.299641	-2.55367	0.0144735	0.218101
ENSG00000148396	9	ensembl_havana	136440096	136483759	-	17	SEC16A	protein_coding	SEC16A	SEC16 homolog A, endoplasmic reticulum export factor	5.12582	0.189073	2.5533	0.0144866	0.218101
ENSG00000099904	22	ensembl_havana	20129456	20148007	+	14	ZDHHC8	protein_coding	ZDHHC8	zinc finger DHHC-type containing 8	3.1304	0.178969	2.55167	0.014545	0.218101
ENSG00000250569	8	havana	86481754	86483002	-	1	NTAN1P2	processed_pseudogene	NA	NA	0.211808	0.213421	2.55163	0.0145464	0.218101
ENSG00000180964	X	ensembl_havana	103252995	103255203	-	15	TCEAL8	protein_coding	TCEAL8	transcription elongation factor A like 8	2.30238	-0.204292	-2.55151	0.014551	0.218101
ENSG00000115232	2	ensembl_havana	181457202	181536187	+	12	ITGA4	protein_coding	ITGA4	integrin subunit alpha 4	0.858092	-0.400109	-2.55142	0.0145542	0.218101
ENSG00000243199	4	havana	65573459	65574328	+	1	RP11-408P14.1	processed_pseudogene	NA	NA	4.27078	-0.119372	-2.55127	0.0145596	0.218101
ENSG00000054148	9	ensembl_havana	136848724	136851027	+	16	PHPT1	protein_coding	PHPT1	phosphohistidine phosphatase 1	4.81592	-0.151346	-2.55061	0.0145832	0.218101
ENSG00000103363	16	ensembl_havana	2771414	2777297	-	13	TCEB2	protein_coding	TCEB2	transcription elongation factor B subunit 2	5.46019	-0.106993	-2.55007	0.0146028	0.218101
ENSG00000144554	3	ensembl_havana	10026414	10101930	+	9	FANCD2	protein_coding	FANCD2	Fanconi anemia complementation group D2	-0.383808	0.294406	2.54949	0.0146235	0.218101
ENSG00000114686	3	ensembl_havana	131462212	131502983	-	7	MRPL3	protein_coding	MRPL3	mitochondrial ribosomal protein L3	4.91948	-0.0978078	-2.54942	0.0146261	0.218101
ENSG00000133678	10	ensembl_havana	80078646	80092557	+	12	TMEM254	protein_coding	TMEM254	transmembrane protein 254	1.07871	0.196097	2.54926	0.014632	0.218101
ENSG00000263013	16	havana	10938886	10940044	-	1	RP11-876N24.5	sense_intronic	NA	NA	0.0305475	-0.251421	-2.54911	0.0146371	0.218101
ENSG00000148143	9	ensembl_havana	106863097	107013634	+	11	ZNF462	protein_coding	ZNF462	zinc finger protein 462	5.47173	0.213238	2.54884	0.0146469	0.218101
ENSG00000163617	3	ensembl_havana	113964137	114056613	-	9	KIAA1407	protein_coding	CCDC191	coiled-coil domain containing 191	0.812762	0.234042	2.54868	0.0146529	0.218101
ENSG00000114115	3	ensembl_havana	139517434	139539829	-	8	RBP1	protein_coding	RBP1	retinol binding protein 1	-0.252359	-0.441574	-2.54817	0.0146714	0.218184
ENSG00000143224	1	ensembl_havana	161166410	161178013	+	16	PPOX	protein_coding	PPOX	protoporphyrinogen oxidase	1.98828	0.150556	2.5477	0.0146883	0.218242
ENSG00000270130	12	havana	123960717	123961244	-	1	RP11-214K3.23	sense_intronic	NA	NA	-0.516119	0.279497	2.54682	0.0147204	0.218527
ENSG00000227203	8	havana	11790005	11790386	+	3	SUB1P1	processed_pseudogene	NA	NA	-0.271549	-0.474117	-2.54645	0.0147335	0.21853
ENSG00000133142	X	ensembl_havana	103576231	103587736	+	16	TCEAL4	protein_coding	TCEAL4	transcription elongation factor A like 4	3.22354	-0.158005	-2.54442	0.0148075	0.219158
ENSG00000257303	12	havana	56300142	56314808	+	1	RP11-977G19.11	antisense	NA	NA	1.35773	-0.172489	-2.54429	0.0148121	0.219158
ENSG00000205981	3	ensembl_havana	180983709	180989774	-	5	DNAJC19	protein_coding	DNAJC19	DnaJ heat shock protein family (Hsp40) member C19	4.454	-0.106005	-2.54422	0.0148148	0.219158
ENSG00000153012	4	ensembl_havana	24998847	25030879	-	10	LGI2	protein_coding	LGI2	leucine rich repeat LGI family member 2	-0.371597	0.480605	2.54369	0.0148341	0.219231
ENSG00000125967	20	ensembl_havana	33657087	33674463	-	15	NECAB3	protein_coding	NECAB3	N-terminal EF-hand calcium binding protein 3	4.61382	-0.122872	-2.54301	0.0148589	0.219231
ENSG00000155329	5	ensembl_havana	132996985	133026604	-	10	ZCCHC10	protein_coding	ZCCHC10	zinc finger CCHC-type containing 10	3.15039	-0.109105	-2.54269	0.0148709	0.219231
ENSG00000172531	11	ensembl_havana	67398183	67421183	-	13	PPP1CA	protein_coding	PPP1CA	protein phosphatase 1 catalytic subunit alpha	4.72711	-0.0819079	-2.54266	0.0148717	0.219231
ENSG00000272288	6	havana	34696317	34697470	+	4	RP11-140K17.3	antisense	LOC101929243	uncharacterized LOC101929243	0.0574953	-0.297729	-2.54231	0.0148848	0.219232
ENSG00000126705	1	ensembl_havana	27534035	27604431	-	12	AHDC1	protein_coding	AHDC1	AT-hook DNA binding motif containing 1	4.82728	0.281914	2.5419	0.0148998	0.219263
ENSG00000198744	1	havana	634376	634922	+	5	RP5-857K21.11	unprocessed_pseudogene	NA	NA	5.20592	-0.447392	-2.54148	0.0149152	0.219297
ENSG00000225558	3	havana	37134658	37135102	+	1	UBE2D3P2	processed_pseudogene	NA	NA	1.3228	-0.180785	-2.54044	0.0149533	0.219667
ENSG00000272754	2	havana	32321638	32323002	+	1	AL133245.2	lincRNA	NA	NA	0.0596714	0.241623	2.53894	0.0150089	0.220291
ENSG00000074755	17	ensembl_havana	4004445	4143020	-	13	ZZEF1	protein_coding	ZZEF1	zinc finger ZZ-type and EF-hand domain containing 1	6.11699	0.120923	2.53835	0.0150304	0.220343
ENSG00000156469	8	ensembl_havana	96239398	96261610	-	7	MTERF3	protein_coding	MTERF3	mitochondrial transcription termination factor 3	3.15366	-0.151905	-2.53813	0.0150385	0.220343
ENSG00000224722	8	havana	127086263	127087510	-	3	RP11-255B23.1	processed_pseudogene	NA	NA	-0.548008	0.292429	2.53671	0.0150913	0.220614
ENSG00000115687	2	ensembl_havana	241106099	241150264	-	12	PASK	protein_coding	PASK	PAS domain containing serine/threonine kinase	0.323572	0.287595	2.53666	0.015093	0.220614
ENSG00000090612	12	ensembl_havana	133181409	133214831	+	19	ZNF268	protein_coding	ZNF268	zinc finger protein 268	3.17546	0.147935	2.53658	0.0150962	0.220614
ENSG00000061794	12	ensembl_havana	27710773	27756295	+	11	MRPS35	protein_coding	MRPS35	mitochondrial ribosomal protein S35	4.96263	-0.137741	-2.53537	0.015141	0.221077
ENSG00000162378	1	ensembl_havana	52726467	52827342	+	11	ZYG11B	protein_coding	ZYG11B	zyg-11 family member B, cell cycle regulator	8.32688	-0.147792	-2.53359	0.0152074	0.221854
ENSG00000138138	10	ensembl_havana	87751512	87841343	-	12	ATAD1	protein_coding	NA	NA	5.40861	-0.151875	-2.53246	0.0152498	0.222282
ENSG00000140285	15	ensembl_havana	49423096	49488775	+	8	FGF7	protein_coding	FGF7	fibroblast growth factor 7	1.80013	0.374502	2.53195	0.0152691	0.22237
ENSG00000173085	4	ensembl_havana	83261536	83284914	-	12	COQ2	protein_coding	COQ2	coenzyme Q2, polyprenyltransferase	3.95092	-0.164654	-2.53087	0.0153094	0.222488
ENSG00000184619	17	ensembl_havana	8368637	8376711	-	3	KRBA2	protein_coding	KRBA2	KRAB-A domain containing 2	0.495079	-0.288045	-2.53086	0.0153097	0.222488
ENSG00000033627	17	ensembl_havana	42458844	42522611	+	13	ATP6V0A1	protein_coding	MIR5010	microRNA 5010	5.5797	0.137486	2.53038	0.0153282	0.222488
ENSG00000124562	6	ensembl_havana	34757406	34773794	+	8	SNRPC	protein_coding	SNRPC	small nuclear ribonucleoprotein polypeptide C	3.92915	-0.0931259	-2.53033	0.0153299	0.222488
ENSG00000023228	2	ensembl_havana	206114817	206159603	-	12	NDUFS1	protein_coding	NA	NA	8.55413	-0.171904	-2.52913	0.0153751	0.222953
ENSG00000133422	22	ensembl_havana	30925130	30968298	-	11	MORC2	protein_coding	MORC2	MORC family CW-type zinc finger 2	4.30824	0.137315	2.52829	0.0154067	0.222987
ENSG00000115138	2	ensembl_havana	25160853	25168903	-	9	POMC	protein_coding	POMC	proopiomelanocortin	-0.284521	-0.502323	-2.52827	0.0154076	0.222987
ENSG00000144485	2	ensembl_havana	238238267	238240662	-	9	HES6	protein_coding	HES6	hes family bHLH transcription factor 6	1.61832	-0.540379	-2.52802	0.0154172	0.222987
ENSG00000160688	1	ensembl_havana	154983338	154993111	+	17	FLAD1	protein_coding	FLAD1	flavin adenine dinucleotide synthetase 1	3.4969	-0.109632	-2.52745	0.0154385	0.223105
ENSG00000167487	19	ensembl_havana	18636965	18671714	+	10	KLHL26	protein_coding	KLHL26	kelch like family member 26	1.90866	0.183469	2.5267	0.0154672	0.223329
ENSG00000111142	12	ensembl_havana	95473520	95515839	+	12	METAP2	protein_coding	METAP2	methionyl aminopeptidase 2	5.34043	-0.106166	-2.52581	0.0155008	0.223622
ENSG00000255426	11	havana	45733994	45735766	-	1	CTD-2210P24.2	lincRNA	NA	NA	0.94642	0.547148	2.52531	0.0155201	0.223709
ENSG00000254221	5	havana	141350102	141512979	+	2	PCDHGB1	protein_coding	PCDHGB1	protocadherin gamma subfamily B, 1	1.18922	0.305838	2.52493	0.0155344	0.223722
ENSG00000213500	6	havana	36673817	36675270	+	3	LAP3P2	processed_pseudogene	NA	NA	-0.447219	-0.315614	-2.52455	0.0155492	0.223722
ENSG00000076201	3	ensembl_havana	47381011	47413441	+	13	PTPN23	protein_coding	PTPN23	protein tyrosine phosphatase, non-receptor type 23	3.3717	0.220141	2.52424	0.0155607	0.223722
ENSG00000065320	17	ensembl_havana	9021542	9244000	+	7	NTN1	protein_coding	NTN1	netrin 1	1.26099	0.347739	2.52236	0.0156327	0.224499
ENSG00000158092	3	ensembl_havana	136862208	136949823	+	5	NCK1	protein_coding	NCK1	NCK adaptor protein 1	3.7393	-0.103026	-2.52197	0.0156477	0.224499
ENSG00000166477	15	ensembl_havana	51938025	51971806	-	11	LEO1	protein_coding	LEO1	LEO1 homolog, Paf1/RNA polymerase II complex component	2.76697	-0.148276	-2.52179	0.0156547	0.224499
ENSG00000047578	16	ensembl_havana	27550133	27780369	+	11	KIAA0556	protein_coding	KIAA0556	KIAA0556	2.2629	0.212559	2.52073	0.0156955	0.224778
ENSG00000025293	20	ensembl_havana	35771974	35950381	+	14	PHF20	protein_coding	PHF20	PHD finger protein 20	5.75344	0.100551	2.52041	0.0157078	0.224778
ENSG00000204316	17	ensembl_havana	75898643	75905413	-	11	MRPL38	protein_coding	MRPL38	mitochondrial ribosomal protein L38	0.793984	0.171436	2.5198	0.0157311	0.224778
ENSG00000073905	X	havana	80929500	80930347	+	8	VDAC1P1	processed_pseudogene	NA	NA	4.76414	-0.128806	-2.51973	0.0157339	0.224778
ENSG00000172943	X	ensembl_havana	53936676	54048958	-	17	PHF8	protein_coding	PHF8	PHD finger protein 8	3.78656	0.125731	2.51955	0.0157407	0.224778
ENSG00000170260	7	ensembl_havana	149239651	149255609	+	7	ZNF212	protein_coding	ZNF212	zinc finger protein 212	1.83625	0.17633	2.51853	0.0157802	0.224995
ENSG00000135636	2	ensembl_havana	71453722	71686768	+	12	DYSF	protein_coding	DYSF	dysferlin	7.04987	0.181712	2.51847	0.0157826	0.224995
ENSG00000085872	19	ensembl_havana	16517889	16542530	-	13	CHERP	protein_coding	CHERP	calcium homeostasis endoplasmic reticulum protein	2.91694	0.213291	2.51644	0.0158611	0.225296
ENSG00000184489	8	ensembl_havana	141391993	141432454	+	10	PTP4A3	protein_coding	NA	NA	7.43991	-0.170213	-2.51606	0.015876	0.225296
ENSG00000166482	17	ensembl_havana	19383442	19387240	-	10	MFAP4	protein_coding	MFAP4	microfibrillar associated protein 4	3.91123	0.31723	2.5157	0.0158899	0.225296
ENSG00000107537	10	ensembl_havana	13277796	13302412	-	12	PHYH	protein_coding	PHYH	phytanoyl-CoA 2-hydroxylase	6.69269	-0.182145	-2.51533	0.0159043	0.225296
ENSG00000162804	2	ensembl_havana	240998838	241095568	+	12	SNED1	protein_coding	SNED1	sushi, nidogen and EGF like domains 1	5.28959	0.271637	2.51529	0.015906	0.225296
ENSG00000133110	13	ensembl_havana	37562583	37598844	-	13	POSTN	protein_coding	POSTN	periostin	1.31968	0.739183	2.51444	0.015939	0.225296
ENSG00000147592	8	ensembl_havana	70635318	70669174	-	7	LACTB2	protein_coding	LACTB2	lactamase beta 2	2.77777	-0.18458	-2.51426	0.0159462	0.225296
ENSG00000215067	17	havana	6876635	7012349	-	8	ALOX12-AS1	antisense	ALOX12-AS1	ALOX12 antisense RNA 1	1.06936	0.197706	2.51391	0.0159597	0.225296
ENSG00000131055	20	ensembl_havana	31637888	31645006	+	4	COX4I2	protein_coding	COX4I2	cytochrome c oxidase subunit 4I2	-0.286712	-0.331832	-2.51381	0.0159636	0.225296
ENSG00000085231	5	ensembl_havana	69350984	69370013	-	12	TAF9	protein_coding	NA	NA	2.67006	-0.133809	-2.51343	0.0159786	0.225296
ENSG00000256540	12	havana	166856	182399	-	1	RP11-598F7.6	lincRNA	NA	NA	-0.935046	-0.436717	-2.51333	0.0159826	0.225296
ENSG00000156463	5	ensembl_havana	145936579	146081791	+	16	SH3RF2	protein_coding	SH3RF2	SH3 domain containing ring finger 2	4.54115	0.394894	2.51269	0.0160077	0.225296
ENSG00000182117	15	ensembl_havana	34341713	34343177	-	5	NOP10	protein_coding	NOP10	NOP10 ribonucleoprotein	3.5501	-0.190788	-2.51223	0.0160255	0.225296
ENSG00000276791	16	havana	2777319	2780568	+	1	CTD-2270P14.5	lincRNA	NA	NA	1.16283	0.409152	2.51222	0.0160258	0.225296
ENSG00000233110	4	havana	185587909	185594003	+	1	RP11-301L8.2	antisense	NA	NA	-0.798465	0.533777	2.51171	0.0160459	0.225296
ENSG00000227953	1	havana	246776013	246792385	+	5	LINC01341	processed_transcript	NA	NA	1.45073	0.23448	2.51105	0.0160719	0.225296
ENSG00000142507	17	ensembl_havana	4796144	4798503	+	8	PSMB6	protein_coding	PSMB6	proteasome subunit beta 6	5.44723	-0.0865795	-2.51072	0.0160849	0.225296
ENSG00000153707	9	ensembl_havana	8314246	10612723	-	14	PTPRD	protein_coding	NA	NA	2.75442	0.359905	2.5105	0.0160936	0.225296
ENSG00000110318	11	ensembl_havana	101915015	102001058	+	12	CEP126	protein_coding	CEP126	centrosomal protein 126	1.8827	0.299593	2.51011	0.0161089	0.225296
ENSG00000261269	5	havana	72439903	72442387	-	1	RP11-389C8.2	sense_overlapping	NA	NA	1.71872	-0.283815	-2.50991	0.0161169	0.225296
ENSG00000196440	X	ensembl_havana	101418287	101533459	+	10	ARMCX4	protein_coding	ARMCX4	armadillo repeat containing, X-linked 4	3.46542	0.214459	2.50965	0.0161271	0.225296
ENSG00000090565	16	ensembl_havana	425619	523011	+	14	RAB11FIP3	protein_coding	NA	NA	4.82988	0.200119	2.50954	0.0161313	0.225296
ENSG00000143158	1	ensembl_havana	167916729	167937040	-	9	MPC2	protein_coding	MPC2	mitochondrial pyruvate carrier 2	5.83	-0.187288	-2.50941	0.0161365	0.225296
ENSG00000144034	2	ensembl_havana	73729104	73737400	-	13	TPRKB	protein_coding	TPRKB	TP53RK binding protein	3.26744	-0.147795	-2.50941	0.0161365	0.225296
ENSG00000122958	10	ensembl_havana	69123512	69172861	+	13	VPS26A	protein_coding	VPS26A	VPS26, retromer complex component A	4.24652	0.106948	2.50939	0.0161374	0.225296
ENSG00000168569	11	ensembl_havana	62771629	62792021	-	7	TMEM223	protein_coding	TMEM223	transmembrane protein 223	1.95126	-0.142866	-2.50798	0.0161931	0.225887
ENSG00000184381	22	ensembl_havana	38111495	38205690	-	17	PLA2G6	protein_coding	PLA2G6	phospholipase A2 group VI	2.37456	0.179322	2.50723	0.0162229	0.226066
ENSG00000105656	19	ensembl_havana	18442663	18522127	-	11	ELL	protein_coding	ELL	elongation factor for RNA polymerase II	3.61323	0.154703	2.50698	0.0162327	0.226066
ENSG00000144959	3	ensembl_havana	172630249	172711218	-	8	NCEH1	protein_coding	NCEH1	neutral cholesterol ester hydrolase 1	3.00538	-0.353643	-2.50616	0.0162652	0.226331
ENSG00000185127	6	ensembl_havana	169702190	169704856	+	6	C6orf120	protein_coding	C6orf120	chromosome 6 open reading frame 120	3.9537	-0.0908527	-2.50528	0.0163	0.22663
ENSG00000173281	8	ensembl_havana	9136255	9151574	-	4	PPP1R3B	protein_coding	PPP1R3B	protein phosphatase 1 regulatory subunit 3B	7.18046	-0.272091	-2.50393	0.0163542	0.227167
ENSG00000132906	1	ensembl_havana	15490832	15526534	-	16	CASP9	protein_coding	CASP9	caspase 9	2.39385	0.168484	2.50324	0.0163815	0.227167
ENSG00000166860	12	ensembl_havana	56998834	57006446	-	2	ZBTB39	protein_coding	ZBTB39	zinc finger and BTB domain containing 39	2.90397	0.123628	2.50268	0.016404	0.227167
ENSG00000241288	3	havana	125827238	125916384	-	6	RP11-379B18.5	processed_transcript	LOC101927056	uncharacterized LOC101927056	1.24379	0.254837	2.50243	0.0164141	0.227167
ENSG00000136938	9	ensembl_havana	97983361	98015943	+	8	ANP32B	protein_coding	ANP32B	acidic nuclear phosphoprotein 32 family member B	2.56618	0.195351	2.50233	0.0164182	0.227167
ENSG00000213699	2	ensembl_havana	26764284	26781231	+	7	SLC35F6	protein_coding	SLC35F6	solute carrier family 35 member F6	3.33419	0.15213	2.5015	0.0164513	0.227167
ENSG00000152779	10	ensembl_havana	89430299	89556641	-	13	SLC16A12	protein_coding	SLC16A12	solute carrier family 16 member 12	1.07271	-0.400477	-2.50132	0.0164588	0.227167
ENSG00000114796	3	ensembl_havana	183635568	183684477	+	14	KLHL24	protein_coding	KLHL24	kelch like family member 24	7.57878	-0.15403	-2.50128	0.0164601	0.227167
ENSG00000182718	15	ensembl_havana	60347134	60402883	-	15	ANXA2	protein_coding	ANXA2	annexin A2	4.99907	0.225085	2.49975	0.0165216	0.227167
ENSG00000187189	6	ensembl_havana	116249961	116254140	-	10	TSPYL4	protein_coding	TSPYL4	TSPY like 4	2.11595	0.208123	2.49969	0.0165242	0.227167
ENSG00000091409	2	ensembl_havana	172427354	172506282	+	13	ITGA6	protein_coding	ITGA6	integrin subunit alpha 6	5.33551	-0.308044	-2.49948	0.0165327	0.227167
ENSG00000118898	16	ensembl_havana	4882507	4960741	-	14	PPL	protein_coding	PPL	periplakin	3.53691	0.439082	2.49945	0.0165341	0.227167
ENSG00000215022	6	ensembl_havana	13264861	13295586	-	6	RP1-257A7.4	antisense	NA	NA	0.0497991	0.350039	2.49941	0.0165357	0.227167
ENSG00000263232	16	havana	72005037	72006543	-	2	ATP5A1P3	processed_pseudogene	NA	NA	2.93521	-0.258919	-2.49888	0.0165569	0.227167
ENSG00000158545	16	ensembl_havana	88570381	88631966	+	14	ZC3H18	protein_coding	ZC3H18	zinc finger CCCH-type containing 18	3.43794	0.143706	2.49876	0.0165618	0.227167
ENSG00000177239	9	ensembl_havana	137086927	137109187	+	13	MAN1B1	protein_coding	MAN1B1	mannosidase alpha class 1B member 1	3.55158	0.162917	2.49864	0.0165668	0.227167
ENSG00000144036	2	ensembl_havana	72175984	72826041	-	13	EXOC6B	protein_coding	EXOC6B	exocyst complex component 6B	4.82107	0.0933611	2.49862	0.0165675	0.227167
ENSG00000138777	4	ensembl_havana	105369077	105474081	-	18	PPA2	protein_coding	PPA2	pyrophosphatase (inorganic) 2	4.44675	-0.156161	-2.49714	0.0166275	0.227805
ENSG00000113369	5	ensembl_havana	91368724	91383359	-	7	ARRDC3	protein_coding	ARRDC3	arrestin domain containing 3	5.53742	-0.294288	-2.49624	0.016664	0.227952
ENSG00000133065	1	ensembl_havana	205789093	205813748	-	9	SLC41A1	protein_coding	SLC41A1	solute carrier family 41 member 1	5.63229	-0.298857	-2.49598	0.0166743	0.227952
ENSG00000229944	17	havana	49424269	49424922	-	3	EIF4EP2	processed_pseudogene	NA	NA	2.52823	-0.1441	-2.49561	0.0166894	0.227952
ENSG00000136010	12	ensembl_havana	105019784	105084577	-	12	ALDH1L2	protein_coding	ALDH1L2	aldehyde dehydrogenase 1 family member L2	1.85612	0.282661	2.49554	0.0166923	0.227952
ENSG00000144362	2	ensembl_havana	169694454	169701708	+	10	PHOSPHO2	protein_coding	PHOSPHO2	phosphatase, orphan 2	0.530015	0.217893	2.49383	0.0167622	0.228722
ENSG00000155158	9	ensembl_havana	15163622	15307360	-	19	TTC39B	protein_coding	TTC39B	tetratricopeptide repeat domain 39B	3.12209	0.303965	2.49321	0.0167874	0.228881
ENSG00000111834	6	ensembl_havana	116616479	116632985	+	11	RSPH4A	protein_coding	RSPH4A	radial spoke head 4 homolog A	-0.786217	0.389481	2.49288	0.0168009	0.228881
ENSG00000143942	2	ensembl_havana	53767792	53775196	+	4	CHAC2	protein_coding	CHAC2	ChaC cation transport regulator homolog 2	0.551473	-0.262217	-2.49156	0.0168549	0.22931
ENSG00000137337	6	ensembl_havana	30699807	30717889	-	13	MDC1	protein_coding	NA	NA	3.50134	0.167897	2.49095	0.0168803	0.22931
ENSG00000142655	1	ensembl_havana	10472288	10630758	+	11	PEX14	protein_coding	PEX14	peroxisomal biogenesis factor 14	2.49974	0.119595	2.49066	0.016892	0.22931
ENSG00000125257	13	ensembl_havana	95019829	95301446	-	12	ABCC4	protein_coding	ABCC4	ATP binding cassette subfamily C member 4	4.11033	-0.315373	-2.49059	0.0168951	0.22931
ENSG00000099624	19	ensembl_havana	1241746	1244826	+	6	ATP5D	protein_coding	ATP5D	ATP synthase, H+ transporting, mitochondrial F1 complex, delta subunit	5.87171	-0.151278	-2.49046	0.0169004	0.22931
ENSG00000213742	20	havana	25624045	25678074	+	5	ZNF337-AS1	antisense	ZNF337-AS1	ZNF337 antisense RNA 1	1.10288	0.188946	2.49002	0.0169185	0.229371
ENSG00000176101	9	ensembl_havana	137188647	137190370	+	10	SSNA1	protein_coding	SSNA1	SS nuclear autoantigen 1	3.29306	-0.124597	-2.48947	0.0169412	0.229495
ENSG00000280237	11	havana	133896438	133901601	-	1	MIR4697HG	TEC	MIR4697	microRNA 4697	1.72375	0.32773	2.48871	0.0169725	0.229505
ENSG00000128692	2	havana	170751805	170752788	+	8	EIF2S2P4	processed_pseudogene	NA	NA	3.86226	-0.100232	-2.48851	0.0169807	0.229505
ENSG00000259207	17	ensembl_havana	47253846	47311816	+	6	ITGB3	protein_coding	NA	NA	0.451193	0.421689	2.48846	0.0169827	0.229505
ENSG00000128573	7	ensembl_havana	114086327	114693772	+	21	FOXP2	protein_coding	FOXP2	forkhead box P2	4.51768	0.227955	2.48662	0.017059	0.230087
ENSG00000172172	8	ensembl_havana	120380761	120445402	-	6	MRPL13	protein_coding	MRPL13	mitochondrial ribosomal protein L13	3.28118	-0.15034	-2.48644	0.0170665	0.230087
ENSG00000100154	22	ensembl_havana	27978014	28679865	-	13	TTC28	protein_coding	TTC28	tetratricopeptide repeat domain 28	4.45735	0.185395	2.48644	0.0170667	0.230087
ENSG00000111716	12	ensembl_havana	21635342	21757857	-	11	LDHB	protein_coding	LDHB	lactate dehydrogenase B	6.02791	-0.545155	-2.48504	0.0171246	0.230683
ENSG00000243974	3	havana	100225374	100226073	+	1	VTI1BP1	processed_pseudogene	NA	NA	-0.657517	-0.260287	-2.48378	0.0171775	0.230926
ENSG00000128655	2	ensembl_havana	177623252	178108339	-	15	PDE11A	protein_coding	PDE11A	phosphodiesterase 11A	4.46691	0.459538	2.48376	0.0171783	0.230926
ENSG00000137103	9	ensembl_havana	35814451	35854847	+	15	TMEM8B	protein_coding	TMEM8B	transmembrane protein 8B	2.97264	0.191915	2.48342	0.0171926	0.230926
ENSG00000255135	11	havana	76441338	76444656	-	3	RP11-111M22.3	lincRNA	NA	NA	0.923169	-0.22184	-2.4833	0.0171973	0.230926
ENSG00000255690	7	ensembl_havana	28953358	28958292	-	2	TRIL	protein_coding	TRIL	TLR4 interactor with leucine rich repeats	2.38734	-0.232834	-2.48274	0.0172206	0.230951
ENSG00000213047	1	ensembl_havana	197504748	197775696	-	10	DENND1B	protein_coding	DENND1B	DENN domain containing 1B	4.83086	-0.15843	-2.4826	0.0172266	0.230951
ENSG00000127884	10	ensembl_havana	133362480	133373689	-	4	ECHS1	protein_coding	ECHS1	enoyl-CoA hydratase, short chain 1	5.8415	-0.132084	-2.48208	0.0172486	0.231063
ENSG00000264546	17	havana	62549726	62552121	+	1	RP11-464D20.6	sense_intronic	NA	NA	-0.0684655	0.234814	2.48088	0.0172988	0.231452
ENSG00000253204	8	havana	30921060	30921335	+	1	RP5-1009N12.1	processed_pseudogene	NA	NA	0.0221725	-0.187918	-2.48073	0.0173051	0.231452
ENSG00000196636	7	ensembl_havana	97116590	97181763	+	7	SDHAF3	protein_coding	SDHAF3	succinate dehydrogenase complex assembly factor 3	2.09332	-0.191966	-2.4798	0.0173444	0.231675
ENSG00000087460	20	ensembl_havana	58839718	58911192	+	22	GNAS	protein_coding	GNAS	GNAS complex locus	8.92685	0.0965446	2.47968	0.0173492	0.231675
ENSG00000269982	3	havana	9958717	9962539	+	1	RP11-1020A11.2	antisense	NA	NA	1.09664	0.256874	2.47821	0.0174114	0.231979
ENSG00000111676	12	ensembl_havana	6924463	6942321	+	13	ATN1	protein_coding	ATN1	atrophin 1	3.81394	0.260665	2.47788	0.0174255	0.231979
ENSG00000164038	4	ensembl_havana	103019868	103085829	-	13	SLC9B2	protein_coding	SLC9B2	solute carrier family 9 member B2	1.17615	0.239473	2.47786	0.0174264	0.231979
ENSG00000089048	20	ensembl_havana	13714322	13784886	-	13	ESF1	protein_coding	ESF1	ESF1 nucleolar pre-rRNA processing protein homolog	3.84279	-0.106947	-2.47784	0.017427	0.231979
ENSG00000178715	1	havana	15828232	15828669	+	8	RP11-169K16.8	processed_pseudogene	NA	NA	0.217407	1.04632	2.47684	0.0174695	0.232215
ENSG00000185567	14	ensembl_havana	104937244	104978357	-	6	AHNAK2	protein_coding	AHNAK2	AHNAK nucleoprotein 2	4.02744	0.546084	2.47678	0.0174722	0.232215
ENSG00000185436	1	ensembl_havana	24154157	24187959	-	10	IFNLR1	protein_coding	IFNLR1	interferon lambda receptor 1	1.71943	-0.321065	-2.47524	0.0175376	0.232826
ENSG00000163393	1	ensembl_havana	115976498	116070054	+	11	SLC22A15	protein_coding	SLC22A15	solute carrier family 22 member 15	-0.0465782	0.313202	2.47505	0.0175457	0.232826
ENSG00000117528	1	ensembl_havana	94418455	94518666	+	10	ABCD3	protein_coding	ABCD3	ATP binding cassette subfamily D member 3	5.03088	-0.111223	-2.47382	0.0175978	0.233334
ENSG00000196155	16	ensembl_havana	67277510	67289499	+	11	PLEKHG4	protein_coding	PLEKHG4	pleckstrin homology and RhoGEF domain containing G4	0.680963	0.396144	2.47343	0.0176145	0.233371
ENSG00000279434	14	havana	35086035	35088059	+	1	RP11-85K15.3	TEC	NA	NA	0.321537	0.288242	2.47284	0.0176399	0.23339
ENSG00000229816	2	havana	32201600	32203999	+	1	DDX50P1	processed_pseudogene	NA	NA	1.20469	0.172793	2.47276	0.0176435	0.23339
ENSG00000244756	14	havana	60572024	60572311	-	1	RP11-1042B17.1	processed_pseudogene	NA	NA	-1.01834	0.351418	2.47117	0.0177114	0.234104
ENSG00000258647	15	havana	92567818	92572042	-	4	LINC00930	lincRNA	LINC00930	long intergenic non-protein coding RNA 930	-0.674203	0.487646	2.47021	0.0177529	0.234363
ENSG00000125970	20	ensembl_havana	33993646	34108308	+	10	RALY	protein_coding	RALY	RALY heterogeneous nuclear ribonucleoprotein	5.27866	-0.0958732	-2.47007	0.0177588	0.234363
ENSG00000180957	22	ensembl_havana	27851669	27920134	-	16	PITPNB	protein_coding	PITPNB	phosphatidylinositol transfer protein beta	3.5493	0.144082	2.46932	0.0177911	0.234551
ENSG00000152402	11	ensembl_havana	106674012	107018524	-	9	GUCY1A2	protein_coding	GUCY1A2	guanylate cyclase 1 soluble subunit alpha 2	5.39219	-0.243173	-2.4691	0.0178008	0.234551
ENSG00000079785	2	ensembl_havana	15591178	15631111	+	13	DDX1	protein_coding	DDX1	DEAD/H-box helicase 1	6.25358	-0.0861842	-2.46852	0.0178257	0.234689
ENSG00000229832	1	havana	212357418	212358353	+	1	RP11-384C4.2	sense_intronic	NA	NA	-0.788907	0.305587	2.46821	0.0178391	0.234689
ENSG00000269895	11	havana	86833068	86837615	+	1	AP000654.4	lincRNA	NA	NA	-0.444437	-0.39278	-2.46678	0.0179011	0.235071
ENSG00000261217	16	havana	33988406	33991551	-	2	BCAP31P1	unprocessed_pseudogene	NA	NA	-1.23041	-0.597451	-2.46658	0.0179098	0.235071
ENSG00000198315	6	ensembl_havana	28141910	28159472	+	9	ZKSCAN8	protein_coding	ZKSCAN8	zinc finger with KRAB and SCAN domains 8	4.82759	0.117907	2.46657	0.0179099	0.235071
ENSG00000120129	5	ensembl_havana	172768090	172771195	-	5	DUSP1	protein_coding	DUSP1	dual specificity phosphatase 1	4.84445	0.278636	2.46559	0.0179527	0.235364
ENSG00000274204	13	havana	106506046	106506713	-	1	RP11-272L14.2	sense_intronic	NA	NA	-0.919705	-0.387444	-2.46542	0.0179601	0.235364
ENSG00000262655	11	ensembl_havana	13962689	14267884	+	3	SPON1	protein_coding	SPON1	spondin 1	-0.720193	0.852183	2.46418	0.0180141	0.235888
ENSG00000106591	7	ensembl_havana	42932200	42948958	+	3	MRPL32	protein_coding	MRPL32	mitochondrial ribosomal protein L32	3.82977	-0.113819	-2.46201	0.0181089	0.236946
ENSG00000157881	1	ensembl_havana	2508533	2526600	-	12	PANK4	protein_coding	NA	NA	4.25258	-0.109691	-2.4614	0.0181357	0.237113
ENSG00000106049	7	ensembl_havana	27525442	27662995	-	7	HIBADH	protein_coding	HIBADH	3-hydroxyisobutyrate dehydrogenase	5.46373	-0.132891	-2.46092	0.0181567	0.237204
ENSG00000125266	13	ensembl_havana	106489731	106535114	-	6	EFNB2	protein_coding	EFNB2	ephrin B2	3.30333	-0.21752	-2.45864	0.0182572	0.238029
ENSG00000159640	17	ensembl_havana	63477061	63498380	+	13	ACE	protein_coding	NA	NA	2.42199	-0.282178	-2.45826	0.0182742	0.238029
ENSG00000092969	1	ensembl_havana	218346235	218444619	+	10	TGFB2	protein_coding	TGFB2	transforming growth factor beta 2	3.55262	-0.272871	-2.45737	0.0183135	0.238029
ENSG00000224609	1	havana	59131936	59208121	-	5	HSD52	processed_transcript	HSD52	uncharacterized LOC729467	1.58184	0.53258	2.45728	0.0183172	0.238029
ENSG00000100478	14	ensembl_havana	31025106	31096450	+	13	AP4S1	protein_coding	AP4S1	adaptor related protein complex 4 sigma 1 subunit	2.96867	-0.116806	-2.45717	0.0183222	0.238029
ENSG00000117143	1	ensembl_havana	162561506	162599842	+	12	UAP1	protein_coding	UAP1	UDP-N-acetylglucosamine pyrophosphorylase 1	4.85923	-0.13733	-2.45691	0.0183339	0.238029
ENSG00000188522	17	ensembl_havana	18968789	19004804	-	13	FAM83G	protein_coding	FAM83G	family with sequence similarity 83 member G	-0.224652	0.610494	2.45685	0.0183365	0.238029
ENSG00000171163	1	ensembl_havana	248850006	248859144	-	14	ZNF692	protein_coding	ZNF692	zinc finger protein 692	2.89341	0.141864	2.45591	0.0183783	0.238029
ENSG00000131269	X	ensembl_havana	75053172	75156732	-	14	ABCB7	protein_coding	ABCB7	ATP binding cassette subfamily B member 7	4.34055	-0.115844	-2.45579	0.0183836	0.238029
ENSG00000225648	7	havana	72829425	72836701	+	4	SBDSP1	transcribed_unprocessed_pseudogene	SBDSP1	Shwachman-Bodian-Diamond syndrome pseudogene 1	3.14869	0.14587	2.45558	0.0183929	0.238029
ENSG00000124570	6	ensembl_havana	2948159	2972165	-	16	SERPINB6	protein_coding	SERPINB6	serpin family B member 6	5.18107	-0.121073	-2.45558	0.0183929	0.238029
ENSG00000214552	3	havana	68145004	68145630	+	4	COPS8P2	processed_pseudogene	NA	NA	2.53783	-0.141151	-2.45544	0.0183992	0.238029
ENSG00000179151	15	ensembl_havana	74630558	74696292	-	10	EDC3	protein_coding	EDC3	enhancer of mRNA decapping 3	2.87693	0.151513	2.45467	0.0184333	0.238029
ENSG00000120549	10	ensembl_havana	23694746	24547848	+	14	KIAA1217	protein_coding	KIAA1217	KIAA1217	7.10058	0.145667	2.45441	0.0184447	0.238029
ENSG00000120729	5	ensembl_havana	137867791	137887851	+	8	MYOT	protein_coding	MYOT	myotilin	10.1798	-0.121938	-2.45418	0.0184551	0.238029
ENSG00000184811	17	ensembl_havana	1279663	1300987	+	3	TUSC5	protein_coding	NA	NA	0.670586	0.826436	2.45413	0.0184573	0.238029
ENSG00000276255	1	ensembl_havana	228073909	228076550	-	2	RP5-881P19.7	lincRNA	NA	NA	-1.04354	0.352541	2.45408	0.0184596	0.238029
ENSG00000186314	5	ensembl_havana	145471799	145835369	-	10	PRELID2	protein_coding	PRELID2	PRELI domain containing 2	0.958834	0.263049	2.45351	0.0184848	0.238071
ENSG00000196263	19	ensembl_havana	56507843	56530221	+	6	ZNF471	protein_coding	ZNF471	zinc finger protein 471	3.30562	0.134945	2.45303	0.0185064	0.238071
ENSG00000125037	3	ensembl_havana	9962537	10011116	-	11	EMC3	protein_coding	EMC3	ER membrane protein complex subunit 3	5.38698	-0.139199	-2.45266	0.0185231	0.238071
ENSG00000143479	1	ensembl_havana	206635536	206684419	+	14	DYRK3	protein_coding	DYRK3	dual specificity tyrosine phosphorylation regulated kinase 3	-0.177626	-0.330567	-2.45264	0.0185238	0.238071
ENSG00000241478	3	havana	137880295	137882237	+	1	HSPA8P9	processed_pseudogene	NA	NA	1.33766	-0.223608	-2.45243	0.0185334	0.238071
ENSG00000105810	7	ensembl_havana	92604921	92836594	-	8	CDK6	protein_coding	CDK6	cyclin dependent kinase 6	3.83136	-0.247086	-2.45127	0.0185854	0.238557
ENSG00000167548	12	ensembl_havana	49018975	49059774	-	13	KMT2D	protein_coding	KMT2D	lysine methyltransferase 2D	6.26153	0.240253	2.45044	0.0186225	0.238717
ENSG00000120705	5	ensembl_havana	138506095	138543300	-	11	ETF1	protein_coding	ETF1	eukaryotic translation termination factor 1	5.71292	-0.0861228	-2.45036	0.0186261	0.238717
ENSG00000161016	8	ensembl_havana	144789765	144792587	-	14	RPL8	protein_coding	MIR6850	microRNA 6850	7.41635	-0.113626	-2.44965	0.0186579	0.238739
ENSG00000101199	20	ensembl_havana	63272785	63289793	+	11	ARFGAP1	protein_coding	ARFGAP1	ADP ribosylation factor GTPase activating protein 1	4.01502	0.143387	2.44958	0.0186611	0.238739
ENSG00000225190	17	ensembl_havana	45435900	45490749	-	7	PLEKHM1	protein_coding	NA	NA	3.09476	0.196737	2.44913	0.0186814	0.238739
ENSG00000169957	16	ensembl_havana	30524001	30526821	-	9	ZNF768	protein_coding	ZNF768	zinc finger protein 768	4.49387	-0.126881	-2.44885	0.0186943	0.238739
ENSG00000243680	19	havana	52143043	52143336	+	1	RPL37P23	processed_pseudogene	NA	NA	2.41735	-0.214803	-2.44847	0.0187114	0.238739
ENSG00000111341	12	ensembl_havana	14881181	14885926	-	8	MGP	protein_coding	MGP	matrix Gla protein	4.36444	0.409378	2.4483	0.018719	0.238739
ENSG00000273356	3	havana	50669989	50672048	+	1	RP11-804H8.6	lincRNA	NA	NA	-0.382576	0.392802	2.44813	0.0187269	0.238739
ENSG00000049167	5	ensembl_havana	60873831	60945073	-	12	ERCC8	protein_coding	ERCC8	ERCC excision repair 8, CSA ubiquitin ligase complex subunit	2.43083	-0.153481	-2.44735	0.0187618	0.238877
ENSG00000132485	1	ensembl_havana	71063291	71081297	-	11	ZRANB2	protein_coding	ZRANB2	zinc finger RANBP2-type containing 2	5.44747	0.0866311	2.44726	0.0187659	0.238877
ENSG00000226221	5	havana	56504635	56505072	-	1	RPL26P19	processed_pseudogene	NA	NA	4.30954	-0.150717	-2.44592	0.0188267	0.239261
ENSG00000068024	2	ensembl_havana	239048168	239401654	-	15	HDAC4	protein_coding	HDAC4	histone deacetylase 4	6.5832	0.230079	2.44567	0.0188379	0.239261
ENSG00000105948	7	ensembl_havana	139133744	139191986	+	12	TTC26	protein_coding	TTC26	tetratricopeptide repeat domain 26	0.732783	0.180677	2.44566	0.0188387	0.239261
ENSG00000197808	19	ensembl_havana	36637192	36666853	-	10	ZNF461	protein_coding	ZNF461	zinc finger protein 461	1.60891	0.177945	2.4451	0.0188641	0.239274
ENSG00000147813	8	ensembl_havana	143574785	143578649	-	14	NAPRT	protein_coding	NA	NA	2.29805	0.49532	2.44463	0.0188854	0.239274
ENSG00000101638	18	ensembl_havana	46667821	46759257	-	12	ST8SIA5	protein_coding	ST8SIA5	ST8 alpha-N-acetyl-neuraminide alpha-2,8-sialyltransferase 5	1.93519	-0.415644	-2.44461	0.0188865	0.239274
ENSG00000154222	1	ensembl_havana	52345723	52366193	-	13	CC2D1B	protein_coding	CC2D1B	coiled-coil and C2 domain containing 1B	4.32571	0.110999	2.44362	0.0189314	0.239274
ENSG00000132432	7	ensembl_havana	54752250	54759974	-	12	SEC61G	protein_coding	SEC61G	Sec61 translocon gamma subunit	2.8588	-0.138359	-2.44342	0.0189405	0.239274
ENSG00000184828	18	ensembl_havana	48026673	48410752	-	8	ZBTB7C	protein_coding	ZBTB7C	zinc finger and BTB domain containing 7C	0.742896	0.400593	2.44336	0.0189433	0.239274
ENSG00000140750	16	ensembl_havana	24919385	25015666	-	15	ARHGAP17	protein_coding	ARHGAP17	Rho GTPase activating protein 17	4.49253	0.155635	2.44307	0.0189565	0.239274
ENSG00000129493	14	ensembl_havana	31291791	31420582	-	13	HEATR5A	protein_coding	HEATR5A	HEAT repeat containing 5A	4.05163	-0.123698	-2.44302	0.018959	0.239274
ENSG00000178988	4	ensembl_havana	6707701	6709880	-	10	MRFAP1L1	protein_coding	MRFAP1L1	Morf4 family associated protein 1 like 1	4.34454	-0.097301	-2.44254	0.018981	0.239274
ENSG00000071994	6	ensembl_havana	170575295	170584692	-	9	PDCD2	protein_coding	PDCD2	programmed cell death 2	4.06418	-0.0879173	-2.44253	0.0189815	0.239274
ENSG00000145220	4	ensembl_havana	4267701	4290169	-	12	LYAR	protein_coding	LYAR	Ly1 antibody reactive	2.40439	-0.237083	-2.44154	0.0190264	0.239662
ENSG00000128185	22	ensembl_havana	20314276	20320080	-	8	DGCR6L	protein_coding	DGCR6L	DiGeorge syndrome critical region gene 6-like	3.90093	-0.11665	-2.44019	0.0190885	0.240265
ENSG00000003509	2	ensembl_havana	37231631	37253403	+	14	NDUFAF7	protein_coding	NDUFAF7	NADH:ubiquinone oxidoreductase complex assembly factor 7	3.73519	-0.13129	-2.43933	0.0191283	0.240586
ENSG00000146556	2	havana	113588550	113599043	+	13	WASH2P	transcribed_unprocessed_pseudogene	WASH2P	WAS protein family homolog 2 pseudogene	1.48495	0.170801	2.43883	0.0191514	0.240697
ENSG00000213152	12	havana	112301870	112302663	-	5	RPL7AP60	processed_pseudogene	NA	NA	-0.576432	0.242521	2.43789	0.0191948	0.241005
ENSG00000047457	3	ensembl_havana	149162410	149222055	-	12	CP	protein_coding	CP	ceruloplasmin	0.14438	0.54378	2.43718	0.0192276	0.241005
ENSG00000035141	2	ensembl_havana	70295975	70302090	-	6	FAM136A	protein_coding	FAM136A	family with sequence similarity 136 member A	2.76321	-0.216326	-2.4371	0.0192311	0.241005
ENSG00000141564	17	ensembl_havana	80544819	80966371	+	12	RPTOR	protein_coding	RPTOR	regulatory associated protein of MTOR complex 1	5.0134	0.158083	2.43706	0.019233	0.241005
ENSG00000182095	7	ensembl_havana	5306790	5425414	-	13	TNRC18	protein_coding	TNRC18	trinucleotide repeat containing 18	4.90744	0.208839	2.4363	0.0192681	0.241135
ENSG00000165684	9	ensembl_havana	136375577	136398797	-	3	SNAPC4	protein_coding	SNAPC4	small nuclear RNA activating complex polypeptide 4	2.05291	0.185426	2.43584	0.0192895	0.241135
ENSG00000127663	19	ensembl_havana	4969113	5153595	+	13	KDM4B	protein_coding	KDM4B	lysine demethylase 4B	4.52583	0.150682	2.43539	0.0193105	0.241135
ENSG00000103160	16	ensembl_havana	84122146	84145192	-	10	HSDL1	protein_coding	HSDL1	hydroxysteroid dehydrogenase like 1	4.23141	-0.126888	-2.43522	0.0193183	0.241135
ENSG00000184985	4	ensembl_havana	7192538	7742836	+	15	SORCS2	protein_coding	SORCS2	sortilin related VPS10 domain containing receptor 2	0.376091	0.351068	2.43475	0.0193403	0.241135
ENSG00000132478	17	ensembl_havana	75784771	75825799	+	8	UNK	protein_coding	UNK	unkempt family zinc finger	3.74334	0.133203	2.43434	0.0193595	0.241135
ENSG00000121851	1	ensembl_havana	145964702	145978848	+	11	POLR3GL	protein_coding	POLR3GL	RNA polymerase III subunit G like	3.05006	-0.16329	-2.4339	0.0193795	0.241135
ENSG00000011347	11	ensembl_havana	61515313	61581148	-	8	SYT7	protein_coding	SYT7	synaptotagmin 7	0.647877	-0.279106	-2.43332	0.0194067	0.241135
ENSG00000153814	7	ensembl_havana	27830573	28180743	-	10	JAZF1	protein_coding	JAZF1	JAZF zinc finger 1	1.90967	0.223199	2.43321	0.0194118	0.241135
ENSG00000177889	12	ensembl_havana	93405673	93442262	-	8	UBE2N	protein_coding	UBE2N	ubiquitin conjugating enzyme E2 N	4.85311	-0.0854083	-2.43245	0.0194476	0.241135
ENSG00000130940	1	ensembl_havana	10636604	10796650	-	13	CASZ1	protein_coding	CASZ1	castor zinc finger 1	5.09364	0.258676	2.43227	0.0194557	0.241135
ENSG00000214455	13	havana	45390353	45391267	-	4	RCN1P2	processed_pseudogene	NA	NA	1.0728	-0.278759	-2.43187	0.0194746	0.241135
ENSG00000151923	10	ensembl_havana	119571802	119597029	-	16	TIAL1	protein_coding	TIAL1	TIA1 cytotoxic granule associated RNA binding protein like 1	5.44941	0.0919606	2.43185	0.0194755	0.241135
ENSG00000170919	13	ensembl_havana	45341345	45393413	+	14	TPT1-AS1	antisense	NA	NA	2.89304	0.195289	2.43167	0.0194838	0.241135
ENSG00000177082	15	ensembl_havana	84639281	84654343	-	11	WDR73	protein_coding	WDR73	WD repeat domain 73	3.21695	0.128793	2.43152	0.019491	0.241135
ENSG00000170606	5	ensembl_havana	133051962	133106449	+	12	HSPA4	protein_coding	HSPA4	heat shock protein family A (Hsp70) member 4	6.29231	-0.119113	-2.4315	0.0194921	0.241135
ENSG00000181458	3	ensembl_havana	100492619	100577444	+	9	TMEM45A	protein_coding	TMEM45A	transmembrane protein 45A	-0.962684	0.735591	2.43142	0.0194957	0.241135
ENSG00000230063	1	havana	212297448	212299579	+	1	RP11-384C4.6	sense_intronic	NA	NA	0.319525	0.272503	2.43132	0.0195005	0.241135
ENSG00000178449	12	ensembl_havana	50111979	50120457	+	7	COX14	protein_coding	COX14	COX14, cytochrome c oxidase assembly factor	4.1655	-0.149714	-2.43063	0.0195325	0.241354
ENSG00000207327	10	ensembl	73529051	73529157	-	1	RNU6-883P	snRNA	NA	NA	0.0451461	0.317617	2.42976	0.0195735	0.241684
ENSG00000275066	17	ensembl_havana	37514797	37609496	-	3	SYNRG	protein_coding	NA	NA	4.68844	0.105334	2.4294	0.0195904	0.241716
ENSG00000204220	6	ensembl_havana	33289302	33298401	+	8	PFDN6	protein_coding	NA	NA	2.58085	-0.100754	-2.42906	0.0196063	0.241723
ENSG00000241127	7	ensembl_havana	39566376	39610320	+	6	YAE1D1	protein_coding	YAE1D1	Yae1 domain containing 1	1.94627	-0.159404	-2.42878	0.0196197	0.241723
ENSG00000049618	6	ensembl_havana	156777929	157210779	+	20	ARID1B	protein_coding	ARID1B	AT-rich interaction domain 1B	6.24493	0.109234	2.42792	0.0196604	0.242048
ENSG00000197724	9	ensembl_havana	93576407	93679587	+	9	PHF2	protein_coding	PHF2	PHD finger protein 2	5.04238	0.114154	2.42671	0.0197174	0.242573
ENSG00000231842	6	havana	126177193	126202239	+	1	RP11-527F13.1	lincRNA	NA	NA	-0.424955	0.29969	2.42637	0.0197337	0.242594
ENSG00000141030	17	ensembl_havana	17246820	17281293	-	11	COPS3	protein_coding	COPS3	COP9 signalosome subunit 3	5.55892	-0.0886747	-2.42595	0.0197536	0.242594
ENSG00000273888	14	havana	51649516	51651744	-	1	FRMD6-AS1	antisense	FRMD6-AS1	FRMD6 antisense RNA 1	-0.752153	0.28615	2.42577	0.0197622	0.242594
ENSG00000188343	8	ensembl_havana	93698561	93731527	+	11	FAM92A1	protein_coding	FAM92A1	family with sequence similarity 92 member A1	2.23246	-0.204973	-2.42536	0.0197813	0.242652
ENSG00000088247	19	ensembl_havana	6413348	6424794	-	14	KHSRP	protein_coding	MIR3940	microRNA 3940	4.5172	0.151893	2.42481	0.0198078	0.2428
ENSG00000125995	20	ensembl_havana	35699272	35700984	+	14	ROMO1	protein_coding	ROMO1	reactive oxygen species modulator 1	3.7151	-0.152141	-2.42444	0.0198253	0.242838
ENSG00000005339	16	ensembl_havana	3725054	3880726	-	11	CREBBP	protein_coding	CREBBP	CREB binding protein	6.05779	0.158214	2.42371	0.0198602	0.24309
ENSG00000064687	19	ensembl_havana	1040101	1065572	+	11	ABCA7	protein_coding	ABCA7	ATP binding cassette subfamily A member 7	2.71059	0.3089	2.42302	0.0198928	0.243119
ENSG00000167969	16	ensembl_havana	2239395	2252300	-	11	ECI1	protein_coding	ECI1	enoyl-CoA delta isomerase 1	5.14603	-0.137795	-2.42283	0.0199019	0.243119
ENSG00000100191	22	ensembl_havana	32218476	32255341	-	5	SLC5A4	protein_coding	SLC5A4	solute carrier family 5 member 4	-0.845157	-0.818928	-2.42245	0.0199203	0.243119
ENSG00000147586	8	ensembl_havana	79918717	80030289	-	8	MRPS28	protein_coding	MRPS28	mitochondrial ribosomal protein S28	1.93538	-0.184051	-2.42218	0.0199328	0.243119
ENSG00000167615	19	ensembl_havana	54448887	54462037	+	15	LENG8	protein_coding	NA	NA	5.43501	0.228366	2.42212	0.0199357	0.243119
ENSG00000197780	1	ensembl_havana	109062486	109076002	-	8	TAF13	protein_coding	TAF13	TATA-box binding protein associated factor 13	4.10557	-0.119192	-2.42168	0.019957	0.243119
ENSG00000146021	5	ensembl_havana	137617500	137736090	-	13	KLHL3	protein_coding	KLHL3	kelch like family member 3	2.69038	0.236383	2.42116	0.0199817	0.243119
ENSG00000122565	7	ensembl_havana	26201162	26213356	+	17	CBX3	protein_coding	CBX3	chromobox 3	4.87254	-0.11548	-2.42105	0.0199872	0.243119
ENSG00000100281	22	ensembl_havana	35257452	35295807	+	12	HMGXB4	protein_coding	HMGXB4	HMG-box containing 4	3.06999	0.112064	2.42075	0.0200015	0.243119
ENSG00000258581	14	havana	100366628	100366920	+	2	RP11-638I2.10	processed_pseudogene	NA	NA	-0.760832	-0.356917	-2.42045	0.020016	0.243119
ENSG00000222482	7	ensembl	100220027	100220120	-	1	AC005071.1	miRNA	NA	NA	1.28043	0.326599	2.42001	0.0200371	0.243119
ENSG00000131242	17	ensembl_havana	31391624	31538217	+	14	RAB11FIP4	protein_coding	MIR4724	microRNA 4724	-0.955227	0.414659	2.41992	0.0200415	0.243119
ENSG00000160808	3	ensembl_havana	46857872	46882169	-	8	MYL3	protein_coding	MYL3	myosin light chain 3	9.43398	-0.350701	-2.41974	0.0200499	0.243119
ENSG00000003756	3	ensembl_havana	50088908	50119021	+	15	RBM5	protein_coding	RBM5	RNA binding motif protein 5	6.29749	0.0948234	2.41944	0.0200647	0.24312
ENSG00000185418	15	ensembl_havana	101653598	101724604	-	14	TARSL2	protein_coding	TARSL2	threonyl-tRNA synthetase like 2	5.52339	-0.118507	-2.41906	0.0200829	0.24312
ENSG00000214357	5	ensembl_havana	172641266	172691540	+	7	NEURL1B	protein_coding	NEURL1B	neuralized E3 ubiquitin protein ligase 1B	4.13158	-0.245645	-2.41884	0.0200931	0.24312
ENSG00000224066	1	havana	32204769	32206814	-	1	RP4-622L5.7	antisense	NA	NA	-0.977345	0.399313	2.41853	0.0201082	0.243128
ENSG00000134897	13	ensembl_havana	102799049	102841535	+	12	BIVM	protein_coding	BIVM	basic, immunoglobulin-like variable motif containing	4.03768	-0.104392	-2.41718	0.0201734	0.243742
ENSG00000236208	10	havana	49296112	49299018	-	1	C10orf71-AS1	antisense	NA	NA	3.14852	-0.177041	-2.41546	0.0202565	0.244254
ENSG00000100902	14	ensembl_havana	35278633	35317493	+	9	PSMA6	protein_coding	PSMA6	proteasome subunit alpha 6	2.5837	0.129578	2.41542	0.0202585	0.244254
ENSG00000257267	18	havana	35290282	35310766	+	2	ZNF271P	unitary_pseudogene	ZNF271P	zinc finger protein 271, pseudogene	4.10647	-0.10956	-2.41527	0.020266	0.244254
ENSG00000112972	5	ensembl_havana	43289395	43313512	-	13	HMGCS1	protein_coding	HMGCS1	3-hydroxy-3-methylglutaryl-CoA synthase 1	3.93517	-0.114167	-2.41479	0.0202894	0.244254
ENSG00000258645	14	havana	63601509	63601814	+	2	HSPE1P2	processed_pseudogene	NA	NA	0.148438	-0.247694	-2.41465	0.0202959	0.244254
ENSG00000080166	13	ensembl_havana	94436808	94479682	-	14	DCT	protein_coding	DCT	dopachrome tautomerase	-0.0735113	0.339709	2.41428	0.0203142	0.244254
ENSG00000132254	11	ensembl_havana	6474683	6481479	-	11	ARFIP2	protein_coding	ARFIP2	ADP ribosylation factor interacting protein 2	2.82907	0.106029	2.41405	0.0203252	0.244254
ENSG00000178075	3	ensembl_havana	113828182	113947174	+	18	GRAMD1C	protein_coding	GRAMD1C	GRAM domain containing 1C	0.847006	-0.473937	-2.41376	0.0203392	0.244254
ENSG00000075151	1	ensembl_havana	20806292	21176888	-	18	EIF4G3	protein_coding	EIF4G3	eukaryotic translation initiation factor 4 gamma 3	6.32939	0.197004	2.41355	0.0203496	0.244254
ENSG00000141551	17	ensembl_havana	82239023	82273731	-	13	CSNK1D	protein_coding	CSNK1D	casein kinase 1 delta	4.55123	0.166606	2.41333	0.0203605	0.244254
ENSG00000232034	2	havana	100822661	100847220	+	1	AC092168.2	sense_intronic	NA	NA	-0.572206	-0.40725	-2.41208	0.0204212	0.244685
ENSG00000129596	5	ensembl_havana	115804733	115816954	-	4	CDO1	protein_coding	CDO1	cysteine dioxygenase type 1	1.53461	0.371668	2.41199	0.0204255	0.244685
ENSG00000181638	8	ensembl_havana	143246821	143262705	+	16	ZFP41	protein_coding	NA	NA	0.936898	0.224072	2.41159	0.0204454	0.24475
ENSG00000166411	15	ensembl_havana	78131498	78171949	+	12	IDH3A	protein_coding	IDH3A	isocitrate dehydrogenase 3 (NAD(+)) alpha	5.31966	-0.185369	-2.41094	0.0204769	0.244954
ENSG00000066583	5	ensembl_havana	129094751	129114028	+	10	ISOC1	protein_coding	ISOC1	isochorismatase domain containing 1	3.03712	-0.23431	-2.41007	0.0205197	0.245292
ENSG00000226564	2	havana	180872867	180873414	-	1	FTH1P20	processed_pseudogene	NA	NA	1.41341	0.213887	2.4094	0.0205526	0.245511
ENSG00000143314	1	ensembl_havana	156737303	156741590	-	11	MRPL24	protein_coding	MRPL24	mitochondrial ribosomal protein L24	4.17527	-0.098139	-2.40896	0.0205745	0.245599
ENSG00000260672	15	havana	72615810	72618250	+	1	RP11-1006G14.1	lincRNA	NA	NA	-0.98806	0.312629	2.40859	0.0205927	0.245642
ENSG00000112877	5	ensembl_havana	612272	667168	+	7	CEP72	protein_coding	NA	NA	-0.178452	0.262102	2.40749	0.0206466	0.245934
ENSG00000271997	15	havana	88501944	88505787	-	1	RP11-97O12.6	sense_intronic	NA	NA	1.2143	0.189587	2.40679	0.0206815	0.245934
ENSG00000226578	10	havana	37775371	37784131	-	1	RP11-258F22.1	lincRNA	NA	NA	-0.697321	0.385466	2.40669	0.0206861	0.245934
ENSG00000213949	5	ensembl_havana	52787896	52959210	+	7	ITGA1	protein_coding	ITGA1	integrin subunit alpha 1	5.35417	-0.304085	-2.4063	0.0207055	0.245934
ENSG00000231367	2	havana	38406719	38515740	-	4	AC016995.3	lincRNA	NA	NA	0.844938	0.285043	2.40592	0.0207242	0.245934
ENSG00000121644	1	ensembl_havana	244652935	244709033	+	17	DESI2	protein_coding	DESI2	desumoylating isopeptidase 2	4.85708	-0.143076	-2.40545	0.0207478	0.245934
ENSG00000156261	21	ensembl_havana	29055805	29073797	-	11	CCT8	protein_coding	CCT8	chaperonin containing TCP1 subunit 8	5.55841	-0.0999032	-2.40522	0.0207591	0.245934
ENSG00000095261	9	ensembl_havana	120815496	120842984	-	12	PSMD5	protein_coding	PSMD5	proteasome 26S subunit, non-ATPase 5	3.44882	0.168571	2.40514	0.0207627	0.245934
ENSG00000235217	20	havana	32186477	32190527	-	6	TSPY26P	transcribed_processed_pseudogene	TSPY26P	testis specific protein, Y-linked 26, pseudogene	-0.016459	0.271647	2.40501	0.0207695	0.245934
ENSG00000259158	14	ensembl_havana	70468881	70483756	-	2	ADAM20P1	lincRNA	ADAM20P1	ADAM metallopeptidase domain 20 pseudogene 1	1.70423	0.261392	2.40496	0.0207721	0.245934
ENSG00000090615	12	ensembl_havana	132768909	132828858	-	11	GOLGA3	protein_coding	NA	NA	5.70157	0.118775	2.40485	0.0207774	0.245934
ENSG00000215883	1	ensembl_havana	54172336	54200036	-	8	CYB5RL	protein_coding	CYB5RL	cytochrome b5 reductase like	1.37051	0.174223	2.40365	0.020837	0.246374
ENSG00000168488	16	ensembl_havana	28823035	28837237	+	17	ATXN2L	protein_coding	ATXN2L	ataxin 2 like	4.13284	0.17644	2.40351	0.0208438	0.246374
ENSG00000142949	1	ensembl_havana	43525187	43623666	+	15	PTPRF	protein_coding	PTPRF	protein tyrosine phosphatase, receptor type F	2.56212	0.62037	2.40305	0.0208668	0.246473
ENSG00000068745	3	ensembl_havana	48688003	48740353	-	13	IP6K2	protein_coding	IP6K2	inositol hexakisphosphate kinase 2	4.18168	0.156037	2.40198	0.0209201	0.246736
ENSG00000161057	7	ensembl_havana	103344254	103369395	+	9	PSMC2	protein_coding	PSMC2	proteasome 26S subunit, ATPase 2	5.78133	-0.0754228	-2.40164	0.0209373	0.246736
ENSG00000174574	1	ensembl_havana	38991223	39006059	+	14	AKIRIN1	protein_coding	AKIRIN1	akirin 1	4.11693	-0.124102	-2.40133	0.0209527	0.246736
ENSG00000174977	17	havana	18650195	18651542	+	8	AC026271.5	processed_pseudogene	NA	NA	4.67671	-0.115571	-2.40085	0.0209769	0.246736
ENSG00000259453	15	havana	85701109	85702771	+	1	RP11-815J21.1	sense_intronic	NA	NA	0.655205	0.215102	2.4007	0.0209843	0.246736
ENSG00000263781	17	havana	29021325	29021640	-	3	RP11-321A17.3	processed_pseudogene	NA	NA	0.39095	-0.265953	-2.40062	0.0209881	0.246736
ENSG00000116731	1	ensembl_havana	13700198	13825079	+	21	PRDM2	protein_coding	PRDM2	PR/SET domain 2	5.47145	0.130465	2.40016	0.0210112	0.246736
ENSG00000252150	4	ensembl	467528	467636	-	1	AC092574.2	miRNA	NA	NA	-0.652859	0.2806	2.40016	0.0210112	0.246736
ENSG00000119771	2	ensembl_havana	23385217	23708611	+	13	KLHL29	protein_coding	KLHL29	kelch like family member 29	3.22681	0.371326	2.39998	0.0210206	0.246736
ENSG00000076356	1	ensembl_havana	208022242	208244320	-	6	PLXNA2	protein_coding	PLXNA2	plexin A2	4.86592	0.178896	2.39959	0.0210401	0.246794
ENSG00000148468	10	ensembl_havana	15211643	15371062	-	15	FAM171A1	protein_coding	FAM171A1	family with sequence similarity 171 member A1	1.84927	-0.267909	-2.39902	0.0210685	0.246927
ENSG00000224858	3	havana	37016523	37017014	-	5	RPL29P11	processed_pseudogene	NA	NA	0.867288	-0.275313	-2.39878	0.0210808	0.246927
ENSG00000120733	5	ensembl_havana	138352596	138437028	+	12	KDM3B	protein_coding	KDM3B	lysine demethylase 3B	6.34469	0.112675	2.39823	0.0211084	0.246946
ENSG00000110697	11	ensembl_havana	67491768	67506263	-	11	PITPNM1	protein_coding	PITPNM1	phosphatidylinositol transfer protein membrane associated 1	1.85913	-0.349438	-2.39816	0.0211116	0.246946
ENSG00000087191	17	ensembl_havana	63827152	63832026	+	11	PSMC5	protein_coding	PSMC5	proteasome 26S subunit, ATPase 5	4.78795	0.125335	2.39747	0.0211466	0.247184
ENSG00000248493	5	havana	145997218	145998003	+	1	AC005351.1	processed_pseudogene	NA	NA	-0.979725	0.345707	2.39603	0.0212195	0.247864
ENSG00000120049	10	ensembl_havana	101825974	101843920	-	17	KCNIP2	protein_coding	KCNIP2	potassium voltage-gated channel interacting protein 2	2.08869	0.348177	2.39527	0.021258	0.248142
ENSG00000181090	9	ensembl_havana	137618963	137870016	+	16	EHMT1	protein_coding	EHMT1	euchromatic histone lysine methyltransferase 1	4.605	0.132718	2.39492	0.0212757	0.248178
ENSG00000089876	10	ensembl_havana	125836337	125896436	-	10	DHX32	protein_coding	DHX32	DEAH-box helicase 32 (putative)	3.92842	-0.100463	-2.3944	0.0213019	0.248311
ENSG00000173614	1	ensembl_havana	9943428	9985501	+	12	NMNAT1	protein_coding	NMNAT1	nicotinamide nucleotide adenylyltransferase 1	3.93071	-0.17264	-2.39384	0.0213303	0.24847
ENSG00000164687	8	ensembl_havana	81280363	81284777	+	9	FABP5	protein_coding	FABP5	fatty acid binding protein 5	0.768579	-0.307493	-2.39337	0.0213546	0.248582
ENSG00000079385	19	ensembl_havana	42507304	42561234	-	20	CEACAM1	protein_coding	CEACAM1	carcinoembryonic antigen related cell adhesion molecule 1	0.850134	-0.329286	-2.39298	0.021374	0.248592
ENSG00000224083	9	havana	5096666	5098193	+	1	RP11-39K24.4	unprocessed_pseudogene	NA	NA	-0.0710668	0.278481	2.39277	0.0213849	0.248592
ENSG00000179909	19	ensembl_havana	57697367	57709194	-	14	ZNF154	protein_coding	ZNF154	zinc finger protein 154	2.34152	-0.246027	-2.39183	0.0214328	0.248978
ENSG00000149577	11	ensembl_havana	117178733	117197445	+	14	SIDT2	protein_coding	SIDT2	SID1 transmembrane family member 2	3.80417	0.1826	2.39092	0.0214793	0.249084
ENSG00000083099	6	ensembl_havana	89568144	89638753	-	9	LYRM2	protein_coding	LYRM2	LYR motif containing 2	4.63271	-0.103056	-2.39042	0.0215047	0.249084
ENSG00000132963	13	ensembl_havana	28659104	28678925	+	7	POMP	protein_coding	POMP	proteasome maturation protein	4.75976	-0.11481	-2.39039	0.0215063	0.249084
ENSG00000214944	5	ensembl_havana	73626158	73941993	+	8	ARHGEF28	protein_coding	ARHGEF28	Rho guanine nucleotide exchange factor 28	1.47226	0.354003	2.39017	0.0215176	0.249084
ENSG00000128228	22	ensembl_havana	21642261	21644298	+	4	SDF2L1	protein_coding	SDF2L1	stromal cell derived factor 2 like 1	-0.386225	0.289003	2.39007	0.0215231	0.249084
ENSG00000229644	10	havana	36521721	36524234	-	6	NAMPTP1	processed_pseudogene	NA	NA	3.48032	-0.222822	-2.38991	0.0215309	0.249084
ENSG00000213593	11	ensembl_havana	57712600	57740973	+	8	TMX2	protein_coding	TMX2	thioredoxin related transmembrane protein 2	3.80739	-0.14195	-2.38963	0.0215452	0.249084
ENSG00000129933	19	ensembl_havana	19320681	19358755	+	19	MAU2	protein_coding	MAU2	MAU2 sister chromatid cohesion factor	5.64745	0.11434	2.38895	0.0215804	0.249319
ENSG00000198805	14	ensembl_havana	20468954	20477094	+	10	PNP	protein_coding	PNP	purine nucleoside phosphorylase	0.651735	-0.241861	-2.38841	0.021608	0.249335
ENSG00000266074	17	ensembl_havana	81395475	81466332	+	7	BAHCC1	protein_coding	BAHCC1	BAH domain and coiled-coil containing 1	2.92857	0.228263	2.38835	0.0216113	0.249335
ENSG00000197037	7	ensembl_havana	99616946	99632407	+	9	ZSCAN25	protein_coding	ZSCAN25	zinc finger and SCAN domain containing 25	3.36155	0.106077	2.38756	0.0216516	0.24963
ENSG00000176473	14	ensembl_havana	100376418	100530303	+	12	WDR25	protein_coding	WDR25	WD repeat domain 25	2.1008	0.118495	2.38676	0.0216933	0.24994
ENSG00000133818	11	ensembl_havana	14277926	14364506	-	11	RRAS2	protein_coding	RRAS2	related RAS viral (r-ras) oncogene homolog 2	4.28667	-0.156849	-2.38614	0.0217251	0.250135
ENSG00000247679	5	havana	177611253	177619754	+	2	RP11-1277A3.1	antisense	NA	NA	-0.739378	0.341053	2.38434	0.0218186	0.250756
ENSG00000136463	17	ensembl_havana	63600872	63608365	+	7	TACO1	protein_coding	TACO1	translational activator of cytochrome c oxidase I	3.81551	-0.158712	-2.38412	0.0218298	0.250756
ENSG00000110046	11	ensembl_havana	64894546	64917248	-	11	ATG2A	protein_coding	ATG2A	autophagy related 2A	3.73772	0.173013	2.38408	0.021832	0.250756
ENSG00000149679	20	ensembl_havana	62388632	62407285	-	10	CABLES2	protein_coding	CABLES2	Cdk5 and Abl enzyme substrate 2	1.34991	0.194621	2.38395	0.0218384	0.250756
ENSG00000183098	13	ensembl_havana	93226842	94407401	+	9	GPC6	protein_coding	GPC6	glypican 6	1.59609	0.397775	2.38363	0.0218553	0.250774
ENSG00000166562	18	ensembl_havana	59139477	59158836	+	7	SEC11C	protein_coding	SEC11C	SEC11 homolog C, signal peptidase complex subunit	1.72528	-0.172039	-2.38335	0.0218698	0.250774
ENSG00000073050	19	ensembl_havana	43543040	43580473	-	10	XRCC1	protein_coding	XRCC1	X-ray repair cross complementing 1	2.20438	0.133906	2.38049	0.0220188	0.252145
ENSG00000250056	5	havana	6582136	6588499	+	4	LINC01018	lincRNA	LINC01018	long intergenic non-protein coding RNA 1018	-0.00982819	-0.390307	-2.37988	0.022051	0.252145
ENSG00000198892	1	ensembl_havana	201888680	201892306	+	6	SHISA4	protein_coding	SHISA4	shisa family member 4	6.67901	-0.174084	-2.37987	0.0220514	0.252145
ENSG00000243660	10	havana	43436841	43483179	+	8	ZNF487	protein_coding	NA	NA	0.597033	0.203426	2.37969	0.0220606	0.252145
ENSG00000078237	12	ensembl_havana	4321205	4354593	+	5	C12orf5	protein_coding	TIGAR	TP53 induced glycolysis regulatory phosphatase	2.31948	-0.271478	-2.37963	0.022064	0.252145
ENSG00000168610	17	ensembl_havana	42313324	42388568	-	13	STAT3	protein_coding	STAT3	signal transducer and activator of transcription 3	6.71882	0.197781	2.37829	0.0221343	0.252673
ENSG00000186628	15	ensembl_havana	82755362	82806070	-	11	FSD2	protein_coding	FSD2	fibronectin type III and SPRY domain containing 2	6.58348	-0.157238	-2.37806	0.0221461	0.252673
ENSG00000226752	9	havana	120824828	120854385	+	6	PSMD5-AS1	antisense	NA	NA	3.08289	0.515811	2.37789	0.0221551	0.252673
ENSG00000137821	15	ensembl_havana	70853239	71053657	+	10	LRRC49	protein_coding	LRRC49	leucine rich repeat containing 49	1.15436	0.206927	2.37742	0.0221801	0.252679
ENSG00000182985	11	ensembl_havana	115169218	115504957	-	15	CADM1	protein_coding	CADM1	cell adhesion molecule 1	3.0924	-0.216878	-2.37732	0.0221855	0.252679
ENSG00000185359	17	ensembl_havana	81683326	81703138	+	11	HGS	protein_coding	HGS	hepatocyte growth factor-regulated tyrosine kinase substrate	3.94515	0.122514	2.37659	0.0222239	0.252937
ENSG00000129910	16	ensembl_havana	89171767	89195492	+	6	CDH15	protein_coding	CDH15	cadherin 15	4.35184	0.156078	2.37632	0.0222382	0.252937
ENSG00000160886	8	ensembl_havana	142700111	142705127	+	12	LY6K	protein_coding	LY6K	lymphocyte antigen 6 complex, locus K	0.0995203	-0.629455	-2.37592	0.0222589	0.253002
ENSG00000273381	9	havana	91206175	91210299	-	1	RP11-305L7.7	lincRNA	NA	NA	2.21094	-0.212817	-2.37538	0.0222877	0.253159
ENSG00000101182	20	ensembl_havana	62136735	62143440	-	13	PSMA7	protein_coding	PSMA7	proteasome subunit alpha 7	6.10094	-0.0902803	-2.37483	0.0223167	0.253201
ENSG00000172113	3	ensembl_havana	48293264	48301685	-	7	NME6	protein_coding	NME6	NME/NM23 nucleoside diphosphate kinase 6	2.94731	-0.127978	-2.37474	0.0223214	0.253201
ENSG00000279609	9	havana	105656369	105657989	+	1	RP11-235C23.6	TEC	NA	NA	-0.363894	0.370681	2.37445	0.0223367	0.253204
ENSG00000122257	16	ensembl_havana	24537693	24572863	+	17	RBBP6	protein_coding	RBBP6	RB binding protein 6, ubiquitin ligase	5.30466	0.0992086	2.37342	0.0223917	0.253657
ENSG00000132680	1	ensembl_havana	155913043	155934400	-	9	KIAA0907	protein_coding	KIAA0907	KIAA0907	4.5864	0.10162	2.37273	0.0224282	0.253901
ENSG00000174749	4	ensembl_havana	112145397	112195256	+	5	C4orf32	protein_coding	C4orf32	chromosome 4 open reading frame 32	2.70642	-0.208599	-2.37202	0.0224658	0.254155
ENSG00000198563	6	ensembl_havana	31530219	31542448	-	12	DDX39B	protein_coding	NA	NA	4.40234	0.151984	2.37118	0.0225108	0.254321
ENSG00000251628	5	havana	114056006	114057174	+	1	RP11-371M22.1	lincRNA	NA	NA	-0.273627	-0.382083	-2.37095	0.0225229	0.254321
ENSG00000118007	3	ensembl_havana	136336233	136752403	-	11	STAG1	protein_coding	STAG1	stromal antigen 1	5.70903	0.0888909	2.3709	0.0225256	0.254321
ENSG00000113761	5	ensembl_havana	177022696	177081189	+	10	ZNF346	protein_coding	ZNF346	zinc finger protein 346	2.81412	0.12922	2.36992	0.0225783	0.254595
ENSG00000112210	6	ensembl_havana	57186992	57222314	-	10	RAB23	protein_coding	RAB23	RAB23, member RAS oncogene family	3.79512	0.167786	2.36984	0.0225822	0.254595
ENSG00000130699	20	ensembl_havana	61953469	62065810	-	15	TAF4	protein_coding	NA	NA	3.4307	0.172825	2.3692	0.0226164	0.254595
ENSG00000179912	12	ensembl_havana	57253762	57431005	-	18	R3HDM2	protein_coding	R3HDM2	R3H domain containing 2	4.05922	0.144225	2.36896	0.0226293	0.254595
ENSG00000113119	5	ensembl_havana	140639427	140645408	+	11	TMCO6	protein_coding	TMCO6	transmembrane and coiled-coil domains 6	0.975113	0.197375	2.36884	0.0226359	0.254595
ENSG00000176105	18	ensembl_havana	721588	812546	-	12	YES1	protein_coding	YES1	YES proto-oncogene 1, Src family tyrosine kinase	4.10578	-0.167099	-2.36862	0.0226478	0.254595
ENSG00000141084	16	ensembl_havana	67723066	67806652	-	9	RANBP10	protein_coding	RANBP10	RAN binding protein 10	3.90686	0.145905	2.36761	0.0227021	0.254595
ENSG00000256694	12	havana	164664	166321	-	1	RP11-598F7.5	antisense	NA	NA	-0.977075	-0.410073	-2.3676	0.0227024	0.254595
ENSG00000139547	12	ensembl_havana	56951431	56959374	-	7	RDH16	protein_coding	RDH16	retinol dehydrogenase 16 (all-trans)	-0.0936832	0.274993	2.36754	0.0227056	0.254595
ENSG00000118596	12	ensembl_havana	59596067	59789855	+	10	SLC16A7	protein_coding	SLC16A7	solute carrier family 16 member 7	4.9275	-0.570651	-2.36739	0.0227139	0.254595
ENSG00000128923	15	ensembl_havana	58771192	58861900	+	9	FAM63B	protein_coding	FAM63B	family with sequence similarity 63 member B	4.63114	-0.126545	-2.36724	0.0227221	0.254595
ENSG00000165997	10	ensembl_havana	18659405	18681639	+	4	ARL5B	protein_coding	ARL5B	ADP ribosylation factor like GTPase 5B	3.82249	-0.121341	-2.3667	0.0227509	0.254595
ENSG00000092929	17	ensembl_havana	75827225	75844717	-	10	UNC13D	protein_coding	UNC13D	unc-13 homolog D	1.83706	0.288471	2.36661	0.0227561	0.254595
ENSG00000237939	2	havana	138307319	138307970	+	1	AC097523.3	processed_pseudogene	NA	NA	-1.06507	-0.389973	-2.36651	0.022761	0.254595
ENSG00000275764	12	havana	27037100	27038960	+	1	RP11-582E3.6	lincRNA	NA	NA	2.3547	0.145219	2.36595	0.0227913	0.254707
ENSG00000163913	3	ensembl_havana	129440036	129520507	+	10	IFT122	protein_coding	IFT122	intraflagellar transport 122	2.05341	0.222409	2.36577	0.0228012	0.254707
ENSG00000171606	19	ensembl_havana	58183029	58213562	+	16	ZNF274	protein_coding	ZNF274	zinc finger protein 274	3.62315	0.160437	2.3647	0.0228592	0.255185
ENSG00000170860	3	ensembl_havana	14178358	14201119	+	3	LSM3	protein_coding	LSM3	LSM3 homolog, U6 small nuclear RNA and mRNA degradation associated	3.98118	-0.0916872	-2.3642	0.0228862	0.255318
ENSG00000185630	1	ensembl_havana	164555584	164899296	+	17	PBX1	protein_coding	PBX1	PBX homeobox 1	6.66623	0.142318	2.36366	0.0229155	0.255476
ENSG00000085415	18	ensembl_havana	12947133	12987536	+	14	SEH1L	protein_coding	SEH1L	SEH1 like nucleoporin	3.33167	0.0963025	2.36317	0.022942	0.255603
ENSG00000177728	17	ensembl_havana	75441159	75500090	+	13	KIAA0195	protein_coding	MIR6785	microRNA 6785	4.90318	0.173733	2.36192	0.0230098	0.256188
ENSG00000105726	19	ensembl_havana	19645198	19663693	-	15	ATP13A1	protein_coding	ATP13A1	ATPase 13A1	3.09414	0.155229	2.36022	0.0231025	0.256853
ENSG00000175470	10	ensembl_havana	131900644	131959834	+	17	PPP2R2D	protein_coding	PPP2R2D	protein phosphatase 2 regulatory subunit Bdelta	4.56545	-0.139117	-2.35997	0.0231162	0.256853
ENSG00000224097	4	havana	39480255	39481905	+	5	RP11-472B18.1	transcribed_processed_pseudogene	LOC401127	WD repeat domain 5 pseudogene	-0.659347	0.255047	2.35985	0.0231226	0.256853
ENSG00000175701	2	havana	110211529	110245420	-	9	LINC00116	protein_coding	NA	NA	5.62742	-0.190898	-2.35971	0.0231303	0.256853
ENSG00000224668	1	havana	210859177	210862285	-	1	IPO8P1	processed_pseudogene	NA	NA	2.62251	-0.126121	-2.35903	0.0231677	0.257073
ENSG00000110917	12	ensembl_havana	120686869	120701864	+	6	MLEC	protein_coding	MLEC	malectin	6.51761	-0.145953	-2.35879	0.0231806	0.257073
ENSG00000131100	22	ensembl_havana	17592136	17628818	-	11	ATP6V1E1	protein_coding	ATP6V1E1	ATPase H+ transporting V1 subunit E1	5.1505	-0.083812	-2.35802	0.0232232	0.257111
ENSG00000170776	15	ensembl_havana	85380571	85749358	+	18	AKAP13	protein_coding	MIR7706	microRNA 7706	7.41319	0.138663	2.35783	0.0232333	0.257111
ENSG00000105185	19	ensembl_havana	32581068	32587452	+	10	PDCD5	protein_coding	PDCD5	programmed cell death 5	4.3576	-0.101876	-2.35782	0.0232338	0.257111
ENSG00000164209	5	ensembl_havana	110738136	110765161	+	15	SLC25A46	protein_coding	SLC25A46	solute carrier family 25 member 46	6.1382	-0.118546	-2.35762	0.0232449	0.257111
ENSG00000133216	1	ensembl_havana	22710839	22921500	+	15	EPHB2	protein_coding	EPHB2	EPH receptor B2	-0.985714	0.415744	2.35643	0.0233106	0.257668
ENSG00000144320	2	ensembl_havana	175923892	176002839	-	12	KIAA1715	protein_coding	LNPK	lunapark, ER junction formation factor	6.10825	0.146336	2.35548	0.0233627	0.258075
ENSG00000196741	X	ensembl_havana	47483571	47484823	+	5	LINC01560	lincRNA	NA	NA	0.766429	-0.194455	-2.35452	0.0234158	0.258492
ENSG00000236144	19	havana	35540738	35546029	-	5	TMEM147-AS1	antisense	TMEM147-AS1	TMEM147 antisense RNA 1	1.41951	0.176225	2.35385	0.0234526	0.25873
ENSG00000146963	7	ensembl_havana	139340359	139423457	+	16	C7orf55-LUC7L2	protein_coding	LUC7L2	LUC7 like 2, pre-mRNA splicing factor	4.95137	0.100277	2.3532	0.0234891	0.258963
ENSG00000267041	19	ensembl_havana	36714383	36772825	-	4	ZNF850	protein_coding	ZNF850	zinc finger protein 850	0.286794	0.23199	2.35288	0.0235068	0.25899
ENSG00000099250	10	ensembl_havana	33177492	33336262	-	16	NRP1	protein_coding	NRP1	neuropilin 1	6.19732	-0.210509	-2.35232	0.0235377	0.259096
ENSG00000136319	14	ensembl_havana	20256558	20305994	-	10	TTC5	protein_coding	TTC5	tetratricopeptide repeat domain 5	3.0306	0.129131	2.35195	0.0235584	0.259096
ENSG00000169764	2	ensembl_havana	63840940	63891562	+	13	UGP2	protein_coding	UGP2	UDP-glucose pyrophosphorylase 2	7.51089	-0.172772	-2.35168	0.0235734	0.259096
ENSG00000235605	1	havana	234356704	234357141	-	1	RP5-827C21.1	processed_pseudogene	NA	NA	1.51697	-0.172568	-2.3516	0.0235779	0.259096
ENSG00000196531	12	ensembl_havana	56712428	56731628	-	9	NACA	protein_coding	NACA	nascent polypeptide-associated complex alpha subunit	6.52445	0.175544	2.34983	0.0236764	0.25999
ENSG00000145012	3	ensembl_havana	188153284	188890671	+	11	LPP	protein_coding	LPP	LIM domain containing preferred translocation partner in lipoma	7.52096	0.190725	2.34959	0.0236901	0.25999
ENSG00000183307	22	ensembl_havana	17116299	17121367	-	3	CECR6	protein_coding	CECR6	cat eye syndrome chromosome region, candidate 6	0.0147168	0.28322	2.34872	0.0237385	0.260352
ENSG00000139977	14	ensembl_havana	57390544	57415917	+	12	NAA30	protein_coding	NAA30	N(alpha)-acetyltransferase 30, NatC catalytic subunit	5.87117	-0.0899746	-2.34824	0.0237653	0.260477
ENSG00000121413	19	ensembl_havana	58083838	58118427	-	11	ZSCAN18	protein_coding	ZSCAN18	zinc finger and SCAN domain containing 18	3.41008	0.24534	2.34676	0.0238486	0.261221
ENSG00000123505	6	ensembl_havana	110814621	110895713	+	13	AMD1	protein_coding	AMD1	adenosylmethionine decarboxylase 1	5.25754	-0.128662	-2.34603	0.0238895	0.261499
ENSG00000198938	MT	insdc	9207	9990	+	2	MT-CO3	protein_coding	COX3	cytochrome c oxidase III	11.6419	-0.284321	-2.3457	0.0239083	0.261521
ENSG00000237827	10	havana	103125017	103125416	-	1	RP11-332O19.2	processed_pseudogene	NA	NA	0.620158	0.324853	2.34544	0.0239225	0.261521
ENSG00000213463	14	ensembl_havana	70366496	70417061	-	4	SYNJ2BP	protein_coding	SYNJ2BP	synaptojanin 2 binding protein	6.12519	-0.143477	-2.3449	0.023953	0.261536
ENSG00000224934	10	havana	99431191	99438117	+	2	RP11-441O15.3	lincRNA	NA	NA	2.53939	0.211585	2.34461	0.0239697	0.261536
ENSG00000197044	19	ensembl_havana	11767000	11784078	+	9	ZNF441	protein_coding	ZNF441	zinc finger protein 441	3.13557	0.18589	2.34441	0.0239807	0.261536
ENSG00000107263	9	ensembl_havana	131576770	131740074	-	17	RAPGEF1	protein_coding	RAPGEF1	Rap guanine nucleotide exchange factor 1	6.2675	0.134528	2.34432	0.0239859	0.261536
ENSG00000235295	22	havana	18029385	18037968	+	1	FLJ41941	lincRNA	FLJ41941	uncharacterized LOC100192420	1.40561	-1.38643	-2.34383	0.0240139	0.261672
ENSG00000187824	17	ensembl_havana	10699015	10730316	-	7	TMEM220	protein_coding	TMEM220	transmembrane protein 220	1.89675	0.207893	2.34242	0.0240937	0.262215
ENSG00000118961	2	ensembl_havana	20684014	20823130	-	13	C2orf43	protein_coding	LDAH	lipid droplet associated hydrolase	0.461388	0.213338	2.3424	0.0240947	0.262215
ENSG00000170917	4	ensembl_havana	122888697	122922968	-	12	NUDT6	protein_coding	NUDT6	nudix hydrolase 6	2.0753	-0.222356	-2.34143	0.0241496	0.262343
ENSG00000073614	12	ensembl_havana	280129	389454	-	10	KDM5A	protein_coding	KDM5A	lysine demethylase 5A	5.89121	0.0868791	2.34126	0.0241592	0.262343
ENSG00000169247	5	ensembl_havana	148923639	149063163	-	10	SH3TC2	protein_coding	SH3TC2	SH3 domain and tetratricopeptide repeats 2	0.812293	-0.338545	-2.34119	0.0241632	0.262343
ENSG00000248514	5	havana	181205361	181206120	-	1	CTC-338M12.1	antisense	NA	NA	1.88601	0.313058	2.3411	0.0241687	0.262343
ENSG00000231884	3	havana	48181547	48181726	+	1	NDUFB1P1	processed_pseudogene	NA	NA	1.14378	-0.401758	-2.34067	0.0241929	0.262437
ENSG00000134825	11	ensembl_havana	61768501	61792802	-	12	TMEM258	protein_coding	MIR611	microRNA 611	2.93222	-0.115917	-2.33951	0.0242589	0.262888
ENSG00000136848	9	ensembl_havana	121567057	121785530	+	15	DAB2IP	protein_coding	DAB2IP	DAB2 interacting protein	5.23911	0.133248	2.3394	0.0242656	0.262888
ENSG00000146416	6	ensembl_havana	143060496	143340304	+	15	AIG1	protein_coding	AIG1	androgen induced 1	3.89298	-0.182725	-2.33882	0.0242985	0.26305
ENSG00000201291	6	ensembl	75473738	75473894	-	1	RNU1-34P	snRNA	NA	NA	-0.325309	0.360074	2.33859	0.0243117	0.26305
ENSG00000158850	1	ensembl_havana	161171310	161177968	-	13	B4GALT3	protein_coding	B4GALT3	beta-1,4-galactosyltransferase 3	2.7245	-0.122633	-2.33772	0.0243614	0.263149
ENSG00000080603	16	ensembl_havana	30698209	30745194	+	15	SRCAP	protein_coding	NA	NA	5.30756	0.205123	2.33734	0.0243831	0.263149
ENSG00000265625	17	havana	29644796	29645847	-	1	RP11-68I3.11	sense_intronic	NA	NA	0.647281	0.280551	2.33726	0.0243879	0.263149
ENSG00000139405	12	ensembl_havana	113185526	113192368	+	14	RITA1	protein_coding	RITA1	RBPJ interacting and tubulin associated 1	3.51721	-0.165891	-2.33718	0.0243927	0.263149
ENSG00000260114	16	havana	29919634	29921905	-	2	CTD-2574D22.4	sense_intronic	NA	NA	0.304475	0.208768	2.33672	0.024419	0.263149
ENSG00000173442	11	ensembl_havana	65576038	65592650	+	10	EHBP1L1	protein_coding	EHBP1L1	EH domain binding protein 1 like 1	7.75557	0.113995	2.33626	0.024445	0.263149
ENSG00000196659	2	ensembl_havana	177548998	177553014	-	9	TTC30B	protein_coding	TTC30B	tetratricopeptide repeat domain 30B	0.0250459	0.224435	2.33541	0.0244941	0.263149
ENSG00000186417	15	ensembl_havana	51341629	51408013	+	12	GLDN	protein_coding	GLDN	gliomedin	0.161981	0.668973	2.33539	0.0244952	0.263149
ENSG00000142733	1	ensembl_havana	27355184	27366892	-	13	MAP3K6	protein_coding	MAP3K6	mitogen-activated protein kinase kinase kinase 6	2.91815	0.223203	2.33517	0.0245081	0.263149
ENSG00000232362	6	havana	122859678	122859988	-	1	ATP5LP2	processed_pseudogene	NA	NA	-0.537763	-0.324851	-2.33495	0.0245203	0.263149
ENSG00000241489	X	havana	149482543	149533935	-	6	IDS	protein_coding	NA	NA	-0.329843	0.347318	2.33481	0.0245287	0.263149
ENSG00000279632	11	havana	61426448	61427325	-	1	RP11-286N22.6	TEC	NA	NA	-0.825447	0.222491	2.33476	0.0245316	0.263149
ENSG00000279522	5	havana	112894933	112896531	+	1	CTC-487M23.6	TEC	NA	NA	-0.675729	0.248484	2.33462	0.0245397	0.263149
ENSG00000106012	7	ensembl_havana	2558972	2614734	+	16	IQCE	protein_coding	IQCE	IQ motif containing E	2.39083	0.153702	2.33437	0.024554	0.263149
ENSG00000165502	14	ensembl_havana	49618519	49620685	-	6	RPL36AL	protein_coding	RPL36AL	ribosomal protein L36a like	4.51321	-0.101843	-2.33436	0.0245547	0.263149
ENSG00000172366	16	ensembl_havana	636817	648474	+	18	FAM195A	protein_coding	LOC100287175	uncharacterized LOC100287175	4.76347	-0.132704	-2.33386	0.0245837	0.263231
ENSG00000243156	22	ensembl_havana	17787649	18024559	-	6	MICAL3	protein_coding	MICAL3	microtubule associated monooxygenase, calponin and LIM domain containing 3	5.14289	0.202414	2.33369	0.0245935	0.263231
ENSG00000164610	7	ensembl_havana	33094797	33109401	-	7	RP9	protein_coding	RP9	retinitis pigmentosa 9 (autosomal dominant)	2.57178	-0.189665	-2.33266	0.0246528	0.263697
ENSG00000182022	10	ensembl_havana	124007666	124093607	-	16	CHST15	protein_coding	CHST15	carbohydrate sulfotransferase 15	3.70129	0.321579	2.33211	0.0246847	0.263872
ENSG00000231663	1	havana	234372807	234373593	-	1	RP5-827C21.4	antisense	LOC101927765	uncharacterized LOC101927765	0.361465	-0.217732	-2.33183	0.0247012	0.263881
ENSG00000145912	5	ensembl_havana	178149460	178153967	-	7	NHP2	protein_coding	NHP2	NHP2 ribonucleoprotein	3.17811	-0.122742	-2.33145	0.0247229	0.263945
ENSG00000110092	11	ensembl_havana	69641087	69654474	+	3	CCND1	protein_coding	CCND1	cyclin D1	3.21723	0.302105	2.33113	0.0247416	0.263978
ENSG00000168237	3	ensembl_havana	52287089	52293476	+	16	GLYCTK	protein_coding	GLYCTK	glycerate kinase	0.942457	0.24508	2.3304	0.0247838	0.264056
ENSG00000267544	19	havana	10841839	10842250	+	1	AC007229.3	processed_pseudogene	NA	NA	0.0160773	-0.221021	-2.33033	0.0247881	0.264056
ENSG00000187240	11	ensembl_havana	103109431	103479863	+	12	DYNC2H1	protein_coding	DYNC2H1	dynein cytoplasmic 2 heavy chain 1	3.52694	0.178372	2.3296	0.0248307	0.264056
ENSG00000070756	8	ensembl_havana	100685816	100722809	-	12	PABPC1	protein_coding	MIR7705	microRNA 7705	5.16758	0.1783	2.32949	0.0248371	0.264056
ENSG00000280234	15	havana	25255579	25257027	+	1	RP11-145P16.2	TEC	NA	NA	-1.16739	0.586494	2.32934	0.0248459	0.264056
ENSG00000064652	5	ensembl_havana	122843439	123029354	+	9	SNX24	protein_coding	SNX24	sorting nexin 24	2.7412	-0.123647	-2.32926	0.0248502	0.264056
ENSG00000224281	X	havana	119466034	119469098	-	4	SLC25A5-AS1	processed_transcript	SLC25A5-AS1	SLC25A5 antisense RNA 1	0.253719	-0.24229	-2.32908	0.0248609	0.264056
ENSG00000115756	2	ensembl_havana	10302889	10427617	+	11	HPCAL1	protein_coding	HPCAL1	hippocalcin like 1	2.14283	-0.176328	-2.32873	0.0248815	0.264056
ENSG00000088325	20	ensembl_havana	31739271	31801805	+	14	TPX2	protein_coding	TPX2	TPX2, microtubule nucleation factor	0.706029	0.307913	2.32859	0.0248897	0.264056
ENSG00000258056	12	havana	55729104	55730852	+	2	RP11-644F5.11	antisense	LOC105369779	uncharacterized LOC105369779	1.80165	-0.203286	-2.32807	0.02492	0.264082
ENSG00000089022	12	ensembl_havana	111841978	111902238	+	12	MAPKAPK5	protein_coding	MAPKAPK5	mitogen-activated protein kinase-activated protein kinase 5	4.61073	0.0764665	2.32801	0.0249237	0.264082
ENSG00000140612	15	ensembl_havana	84669538	84716716	-	12	SEC11A	protein_coding	SEC11A	SEC11 homolog A, signal peptidase complex subunit	4.66243	-0.0968547	-2.32774	0.024939	0.264082
ENSG00000086504	16	ensembl_havana	367384	370527	-	14	MRPL28	protein_coding	MRPL28	mitochondrial ribosomal protein L28	3.64539	-0.130797	-2.32706	0.0249788	0.264337
ENSG00000139631	12	ensembl_havana	53157663	53180909	-	17	CSAD	protein_coding	CSAD	cysteine sulfinic acid decarboxylase	3.19897	0.161125	2.32651	0.0250116	0.26447
ENSG00000100297	22	ensembl_havana	35400063	35425430	+	14	MCM5	protein_coding	MCM5	minichromosome maintenance complex component 5	2.73935	0.132113	2.32632	0.0250227	0.26447
ENSG00000243429	3	havana	125712139	125713045	+	1	OR7E29P	unprocessed_pseudogene	NA	NA	0.609429	-0.693903	-2.32578	0.0250543	0.264564
ENSG00000139679	13	ensembl_havana	48389567	48444704	-	14	LPAR6	protein_coding	LPAR6	lysophosphatidic acid receptor 6	2.27625	-0.264653	-2.32563	0.025063	0.264564
ENSG00000183281	2	ensembl_havana	87002559	87021852	-	13	PLGLB1	protein_coding	PLGLB1	plasminogen-like B1	0.200587	0.241203	2.32507	0.0250957	0.264616
ENSG00000173163	2	ensembl_havana	61888724	62147247	+	9	COMMD1	protein_coding	COMMD1	copper metabolism domain containing 1	3.20147	-0.097778	-2.32501	0.0250993	0.264616
ENSG00000070540	17	ensembl_havana	68420948	68457513	-	11	WIPI1	protein_coding	WIPI1	WD repeat domain, phosphoinositide interacting 1	5.35508	-0.173221	-2.32407	0.0251549	0.265037
ENSG00000147124	X	ensembl_havana	47445879	47482946	-	11	ZNF41	protein_coding	ZNF41	zinc finger protein 41	4.6192	-0.103797	-2.32322	0.0252048	0.265347
ENSG00000116871	1	ensembl_havana	36155579	36180849	+	14	MAP7D1	protein_coding	MAP7D1	MAP7 domain containing 1	6.66344	0.165592	2.32304	0.0252158	0.265347
ENSG00000183617	19	ensembl_havana	3762664	3768575	+	4	MRPL54	protein_coding	MRPL54	mitochondrial ribosomal protein L54	2.77829	-0.16225	-2.32228	0.0252604	0.265652
ENSG00000272899	7	ensembl_havana	128866579	128872044	+	2	RP11-309L24.4	lincRNA	LOC100130705	uncharacterized LOC100130705	0.153825	0.436667	2.32129	0.0253191	0.266103
ENSG00000166819	15	ensembl_havana	89664365	89679427	-	10	PLIN1	protein_coding	PLIN1	perilipin 1	3.95064	0.75328	2.32094	0.0253399	0.266156
ENSG00000186704	7	havana	76978617	77004308	+	9	DTX2P1	transcribed_unprocessed_pseudogene	NA	NA	-0.32324	0.385557	2.32016	0.0253866	0.26648
ENSG00000275064	1	havana	145509047	145520594	+	1	CH17-262O2.1	unprocessed_pseudogene	NA	NA	0.867398	0.387004	2.31964	0.0254171	0.266579
ENSG00000184634	X	ensembl_havana	71118556	71142454	+	14	MED12	protein_coding	MED12	mediator complex subunit 12	4.42169	0.137673	2.3192	0.0254434	0.266579
ENSG00000071626	19	ensembl_havana	1407569	1435687	+	15	DAZAP1	protein_coding	DAZAP1	DAZ associated protein 1	4.86855	0.104822	2.3191	0.0254497	0.266579
ENSG00000157326	14	ensembl_havana	23953586	23969279	+	17	DHRS4	protein_coding	DHRS4	dehydrogenase/reductase 4	2.17618	-0.219619	-2.31842	0.0254902	0.266579
ENSG00000065361	12	ensembl_havana	56079857	56103505	+	13	ERBB3	protein_coding	ERBB3	erb-b2 receptor tyrosine kinase 3	1.25603	0.608339	2.31807	0.0255112	0.266579
ENSG00000170291	17	ensembl_havana	7251416	7259940	+	13	ELP5	protein_coding	ELP5	elongator acetyltransferase complex subunit 5	3.487	-0.159678	-2.31784	0.0255244	0.266579
ENSG00000260261	3	havana	195949188	195952695	-	1	RP11-480A16.1	lincRNA	NA	NA	0.326916	0.302781	2.31741	0.0255504	0.266579
ENSG00000213492	4	havana	117574512	117576174	-	2	NT5C3AP1	transcribed_processed_pseudogene	NA	NA	1.2289	-0.246191	-2.31734	0.0255545	0.266579
ENSG00000143353	1	ensembl_havana	219173844	219212865	+	10	LYPLAL1	protein_coding	LYPLAL1	lysophospholipase like 1	4.32636	-0.121824	-2.3173	0.0255567	0.266579
ENSG00000101928	X	ensembl_havana	134887626	134915267	-	11	MOSPD1	protein_coding	MOSPD1	motile sperm domain containing 1	3.11108	-0.144994	-2.31643	0.0256092	0.266579
ENSG00000259495	15	havana	80344853	80403575	-	2	RP11-210M15.2	lincRNA	NA	NA	-0.047973	0.357939	2.3164	0.0256107	0.266579
ENSG00000161981	16	ensembl_havana	53010	57669	+	9	SNRNP25	protein_coding	SNRNP25	small nuclear ribonucleoprotein U11/U12 subunit 25	4.17503	-0.17355	-2.31569	0.0256535	0.266579
ENSG00000140320	15	ensembl_havana	40439721	40468242	+	10	BAHD1	protein_coding	BAHD1	bromo adjacent homology domain containing 1	2.49745	0.179333	2.31534	0.0256745	0.266579
ENSG00000249249	5	havana	115602057	115620659	+	1	AC010226.4	antisense	NA	NA	2.12772	-0.163395	-2.31462	0.0257177	0.266579
ENSG00000107957	10	ensembl_havana	103594027	103855543	-	15	SH3PXD2A	protein_coding	SH3PXD2A	SH3 and PX domains 2A	5.47946	0.164719	2.31435	0.025734	0.266579
ENSG00000149970	X	ensembl_havana	21374418	21654695	+	13	CNKSR2	protein_coding	CNKSR2	connector enhancer of kinase suppressor of Ras 2	0.353156	0.351738	2.31411	0.0257482	0.266579
ENSG00000131373	3	ensembl_havana	15560704	15601852	-	13	HACL1	protein_coding	HACL1	2-hydroxyacyl-CoA lyase 1	3.18207	0.139436	2.31402	0.025754	0.266579
ENSG00000139178	12	ensembl_havana	7089587	7109273	-	9	C1RL	protein_coding	C1RL	complement C1r subcomponent like	2.17779	0.244664	2.31396	0.0257572	0.266579
ENSG00000126561	17	ensembl_havana	42287547	42311943	+	15	STAT5A	protein_coding	STAT5A	signal transducer and activator of transcription 5A	3.53918	0.167152	2.31395	0.025758	0.266579
ENSG00000239559	11	havana	67682772	67683058	-	2	RPL37P2	processed_pseudogene	NA	NA	1.87356	-0.216925	-2.31371	0.0257725	0.266579
ENSG00000081307	3	ensembl_havana	132654446	132678097	+	11	UBA5	protein_coding	UBA5	ubiquitin like modifier activating enzyme 5	4.59435	-0.0804871	-2.31315	0.0258062	0.266579
ENSG00000280166	10	havana	72730557	72731175	+	1	RP11-354E23.3	TEC	NA	NA	1.13607	0.279765	2.31311	0.0258087	0.266579
ENSG00000263266	17	havana	28467822	28468406	+	2	RPS7P1	processed_pseudogene	NA	NA	5.05223	-0.133459	-2.31307	0.0258111	0.266579
ENSG00000272630	10	havana	73098044	73101297	-	1	RP11-344N10.5	lincRNA	NA	NA	1.11164	0.175418	2.31303	0.0258137	0.266579
ENSG00000260398	8	havana	78605952	78609705	+	1	RP11-594N15.3	sense_overlapping	NA	NA	5.01032	0.161019	2.31271	0.0258326	0.266579
ENSG00000267632	17	havana	42509784	42511519	+	1	RP11-400F19.18	sense_intronic	NA	NA	1.13532	0.203785	2.31258	0.0258409	0.266579
ENSG00000196199	13	ensembl_havana	19633681	19673459	+	12	MPHOSPH8	protein_coding	MPHOSPH8	M-phase phosphoprotein 8	4.44037	0.103382	2.31246	0.0258477	0.266579
ENSG00000183625	3	ensembl_havana	46163604	46266706	+	13	CCR3	protein_coding	CCR3	C-C motif chemokine receptor 3	1.08123	-0.539666	-2.31246	0.025848	0.266579
ENSG00000182175	15	ensembl_havana	93035273	93089204	-	12	RGMA	protein_coding	RGMA	repulsive guidance molecule family member a	5.36179	0.21733	2.31236	0.025854	0.266579
ENSG00000144331	2	ensembl_havana	179441982	179861505	-	17	ZNF385B	protein_coding	ZNF385B	zinc finger protein 385B	3.69	-0.312224	-2.31126	0.0259202	0.267099
ENSG00000197885	3	ensembl_havana	23891660	23946591	-	9	NKIRAS1	protein_coding	NKIRAS1	NFKB inhibitor interacting Ras like 1	3.71426	-0.1007	-2.31017	0.0259866	0.267157
ENSG00000213785	11	havana	16484084	16484671	-	3	RP11-449L13.2	processed_pseudogene	NA	NA	-0.851405	0.317152	2.30997	0.0259987	0.267157
ENSG00000109270	4	ensembl_havana	99878336	99894490	-	11	LAMTOR3	protein_coding	LAMTOR3	late endosomal/lysosomal adaptor, MAPK and MTOR activator 3	4.19509	-0.0841196	-2.30978	0.0260105	0.267157
ENSG00000122512	7	ensembl_havana	5973239	6009125	-	13	PMS2	protein_coding	PMS2	PMS1 homolog 2, mismatch repair system component	2.59582	0.17167	2.30952	0.0260264	0.267157
ENSG00000170634	2	ensembl_havana	53970838	54305300	+	11	ACYP2	protein_coding	ACYP2	acylphosphatase 2	5.41081	-0.148729	-2.30937	0.0260352	0.267157
ENSG00000273301	2	havana	225698514	225703654	+	1	RP11-314B1.2	lincRNA	NA	NA	-1.15329	-1.0167	-2.30934	0.0260371	0.267157
ENSG00000268518	19	havana	50486810	50487638	-	1	CTD-2545M3.8	lincRNA	NA	NA	2.99903	0.344816	2.30915	0.0260484	0.267157
ENSG00000172167	8	ensembl_havana	120445400	120542133	+	6	MTBP	protein_coding	MTBP	MDM2 binding protein	1.17714	0.167927	2.30899	0.0260586	0.267157
ENSG00000231721	7	havana	130941760	131110176	-	5	LINC-PINT	antisense	LINC-PINT	long intergenic non-protein coding RNA, p53 induced transcript	5.26425	0.159336	2.30883	0.0260683	0.267157
ENSG00000030066	11	ensembl_havana	47778087	47848555	-	12	NUP160	protein_coding	NUP160	nucleoporin 160	4.61134	0.107685	2.30836	0.0260967	0.267256
ENSG00000006625	7	ensembl_havana	30496621	30504844	-	16	GGCT	protein_coding	GGCT	gamma-glutamylcyclotransferase	1.52115	-0.152409	-2.30812	0.0261115	0.267256
ENSG00000129675	X	ensembl_havana	136665547	136782088	-	14	ARHGEF6	protein_coding	ARHGEF6	Rac/Cdc42 guanine nucleotide exchange factor 6	6.67911	-0.172808	-2.30789	0.0261255	0.267256
ENSG00000177359	12	havana	31111652	31206154	-	16	RP11-551L14.1	transcribed_unprocessed_pseudogene	NA	NA	-0.665055	-1.17381	-2.30672	0.0261966	0.267554
ENSG00000099995	22	ensembl_havana	30331988	30356947	-	17	SF3A1	protein_coding	SF3A1	splicing factor 3a subunit 1	4.79752	0.1304	2.3064	0.0262165	0.267554
ENSG00000233276	3	ensembl_havana	49357176	49358600	-	3	GPX1	protein_coding	GPX1	glutathione peroxidase 1	4.37976	-0.111312	-2.30634	0.0262201	0.267554
ENSG00000014164	8	ensembl_havana	143437655	143541453	-	6	ZC3H3	protein_coding	NA	NA	2.67132	0.22006	2.30622	0.0262273	0.267554
ENSG00000160199	21	ensembl_havana	42974510	43033931	+	13	PKNOX1	protein_coding	PKNOX1	PBX/knotted 1 homeobox 1	3.29902	0.128166	2.30514	0.0262936	0.267554
ENSG00000198712	MT	insdc	7586	8269	+	1	MT-CO2	protein_coding	COX2	cytochrome c oxidase subunit II	10.4864	-0.266165	-2.30505	0.0262988	0.267554
ENSG00000267287	18	havana	79576460	79589010	+	1	RP11-567M16.1	processed_transcript	NA	NA	-0.892349	0.375566	2.30504	0.0262997	0.267554
ENSG00000255302	15	havana	48877886	48880183	+	3	EID1	protein_coding	EID1	EP300 interacting inhibitor of differentiation 1	6.26235	-0.108658	-2.30501	0.0263016	0.267554
ENSG00000080189	20	ensembl_havana	46345980	46364458	-	13	SLC35C2	protein_coding	SLC35C2	solute carrier family 35 member C2	3.22476	0.136749	2.30497	0.0263042	0.267554
ENSG00000263731	17	havana	81878425	81881106	-	1	RP11-498C9.15	lincRNA	NA	NA	1.40316	0.175063	2.30435	0.0263422	0.267554
ENSG00000103319	16	ensembl_havana	22206282	22288732	+	10	EEF2K	protein_coding	LOC101930123	eukaryotic elongation factor 2 kinase	6.35257	0.154469	2.30426	0.0263478	0.267554
ENSG00000239407	X	havana	102884414	102906158	+	4	LL0XNC01-237H1.2	lincRNA	NA	NA	-0.0719169	-0.236857	-2.30419	0.0263522	0.267554
ENSG00000235808	21	havana	39488327	39488760	+	1	MYL6P2	processed_pseudogene	NA	NA	-0.154416	0.359329	2.30363	0.0263866	0.267554
ENSG00000207260	4	ensembl	109992325	109992431	+	1	RNU6-35P	snRNA	NA	NA	-1.02339	0.381556	2.3035	0.0263944	0.267554
ENSG00000153574	2	ensembl_havana	88691644	88750935	+	8	RPIA	protein_coding	RPIA	ribose 5-phosphate isomerase A	3.28586	-0.133708	-2.30341	0.0263999	0.267554
ENSG00000102738	13	ensembl_havana	40729135	40771173	-	7	MRPS31	protein_coding	MRPS31	mitochondrial ribosomal protein S31	3.56146	-0.12139	-2.30328	0.0264082	0.267554
ENSG00000158296	20	ensembl_havana	46557823	46684467	-	12	SLC13A3	protein_coding	SLC13A3	solute carrier family 13 member 3	-0.0899924	0.415938	2.30277	0.0264396	0.267711
ENSG00000149136	11	ensembl_havana	57325985	57335877	-	6	SSRP1	protein_coding	SSRP1	structure specific recognition protein 1	4.59744	0.0834778	2.30233	0.0264665	0.267822
ENSG00000107223	9	ensembl_havana	136862119	136866286	-	11	EDF1	protein_coding	EDF1	endothelial differentiation related factor 1	5.39331	-0.0775394	-2.30062	0.0265719	0.268651
ENSG00000189007	6	ensembl_havana	143422832	143450673	-	14	ADAT2	protein_coding	ADAT2	adenosine deaminase, tRNA specific 2	1.60371	0.164758	2.30026	0.0265944	0.268651
ENSG00000250853	5	havana	55530156	55530701	-	1	RNF138P1	processed_pseudogene	NA	NA	0.600917	0.260987	2.30023	0.0265961	0.268651
ENSG00000006118	11	ensembl_havana	60924463	60937159	+	13	TMEM132A	protein_coding	TMEM132A	transmembrane protein 132A	0.608163	-0.27679	-2.2995	0.0266418	0.268941
ENSG00000128272	22	ensembl_havana	39519695	39522685	+	13	ATF4	protein_coding	ATF4	activating transcription factor 4	7.18979	-0.151196	-2.29875	0.0266885	0.268941
ENSG00000114654	3	ensembl_havana	129001629	129040742	+	7	EFCC1	protein_coding	EFCC1	EF-hand and coiled-coil domain containing 1	0.307402	-0.279111	-2.29873	0.0266898	0.268941
ENSG00000111432	12	ensembl_havana	130162459	130165740	+	4	FZD10	protein_coding	FZD10	frizzled class receptor 10	-0.837	0.475507	2.29869	0.026692	0.268941
ENSG00000249915	5	ensembl_havana	271621	353856	+	6	PDCD6	protein_coding	PDCD6	programmed cell death 6	3.45824	0.125283	2.29849	0.0267045	0.268941
ENSG00000253106	8	havana	124488510	124491643	+	1	RP11-158K1.3	antisense	NA	NA	1.564	-0.135192	-2.29693	0.0268016	0.269758
ENSG00000104979	19	ensembl_havana	13774168	13778462	+	7	C19orf53	protein_coding	C19orf53	chromosome 19 open reading frame 53	4.01663	-0.0955748	-2.29637	0.0268366	0.269823
ENSG00000261087	8	havana	101166805	101169629	-	1	KB-1460A1.5	lincRNA	NA	NA	3.00325	0.149227	2.29632	0.0268401	0.269823
ENSG00000110455	11	ensembl_havana	44065925	44084222	+	12	ACCS	protein_coding	ACCS	1-aminocyclopropane-1-carboxylate synthase homolog (inactive)	2.80998	0.20336	2.29485	0.026932	0.270498
ENSG00000161513	17	ensembl_havana	74862497	74873031	-	10	FDXR	protein_coding	FDXR	ferredoxin reductase	0.925558	0.383274	2.29473	0.0269392	0.270498
ENSG00000164032	4	ensembl_havana	99948086	99950388	-	10	H2AFZ	protein_coding	H2AFZ	H2A histone family member Z	3.78033	-0.137601	-2.29355	0.0270135	0.270931
ENSG00000227682	2	havana	155269633	155270134	+	2	ATP5A1P2	transcribed_processed_pseudogene	NA	NA	0.18768	-0.332837	-2.29343	0.027021	0.270931
ENSG00000137364	6	ensembl_havana	18128311	18155074	-	4	TPMT	protein_coding	TPMT	thiopurine S-methyltransferase	3.14984	-0.155409	-2.29328	0.0270305	0.270931
ENSG00000188488	14	ensembl_havana	94561442	94593120	+	12	SERPINA5	protein_coding	SERPINA5	serpin family A member 5	2.18906	-0.708178	-2.29269	0.0270674	0.27114
ENSG00000276737	21	ensembl	8435246	8435359	+	1	FP236383.7	miRNA	NA	NA	6.22044	0.322686	2.29243	0.0270841	0.271146
ENSG00000163126	2	ensembl_havana	96824526	96857934	-	13	ANKRD23	protein_coding	ANKRD23	ankyrin repeat domain 23	4.20957	0.175034	2.29213	0.027103	0.271175
ENSG00000100181	22	havana	16601887	16698742	+	20	TPTEP1	lincRNA	TPTEP1	transmembrane phosphatase with tensin homology pseudogene 1	2.81593	0.279603	2.29126	0.0271577	0.271561
ENSG00000113810	3	ensembl_havana	160399274	160434962	+	14	SMC4	protein_coding	SMC4	structural maintenance of chromosomes 4	3.90516	0.0859591	2.29014	0.0272288	0.271971
ENSG00000140950	16	ensembl_havana	84476421	84554033	-	14	TLDC1	protein_coding	TLDC1	TBC/LysM-associated domain containing 1	2.157	0.168542	2.28994	0.0272411	0.271971
ENSG00000102349	X	ensembl_havana	56232421	56287889	+	13	KLF8	protein_coding	KLF8	Kruppel like factor 8	2.87723	0.209028	2.28966	0.0272588	0.271971
ENSG00000007541	16	ensembl_havana	566995	584136	+	13	PIGQ	protein_coding	PIGQ	phosphatidylinositol glycan anchor biosynthesis class Q	2.71534	0.165216	2.28958	0.0272641	0.271971
ENSG00000198947	X	ensembl_havana	31097677	33339441	-	13	DMD	protein_coding	DMD	dystrophin	9.89159	0.114842	2.28931	0.0272814	0.271971
ENSG00000169507	2	ensembl_havana	164896186	164955525	-	8	SLC38A11	protein_coding	SLC38A11	solute carrier family 38 member 11	0.682048	-0.633726	-2.28908	0.0272954	0.271971
ENSG00000167862	17	ensembl_havana	75012670	75021261	+	8	ICT1	protein_coding	MRPL58	mitochondrial ribosomal protein L58	3.51147	-0.103587	-2.2886	0.027326	0.272115
ENSG00000158716	1	ensembl_havana	159780932	159782543	+	7	DUSP23	protein_coding	DUSP23	dual specificity phosphatase 23	1.5597	-0.213544	-2.288	0.027364	0.272202
ENSG00000207460	15	ensembl	25086527	25086618	+	1	SNORD116-19	snoRNA	SNORD116-19	small nucleolar RNA, C/D box 116-19	0.573945	0.307535	2.28753	0.0273941	0.272202
ENSG00000175334	11	ensembl_havana	66002079	66004149	+	6	BANF1	protein_coding	BANF1	barrier to autointegration factor 1	3.92853	-0.15498	-2.28684	0.027438	0.272202
ENSG00000197223	2	ensembl_havana	68041130	68110948	-	10	C1D	protein_coding	C1D	C1D nuclear receptor corepressor	2.9095	-0.149462	-2.28681	0.0274397	0.272202
ENSG00000087470	12	ensembl_havana	32679200	32745650	+	16	DNM1L	protein_coding	DNM1L	dynamin 1 like	5.9181	-0.141919	-2.28676	0.0274431	0.272202
ENSG00000176731	8	ensembl_havana	85214076	85220421	-	10	C8orf59	protein_coding	C8orf59	chromosome 8 open reading frame 59	3.34872	-0.0993565	-2.28643	0.027464	0.272202
ENSG00000145592	5	ensembl_havana	40825262	40835335	-	12	RPL37	protein_coding	RPL37	ribosomal protein L37	6.95221	-0.126145	-2.28639	0.0274669	0.272202
ENSG00000131203	8	ensembl_havana	39902275	39928444	+	11	IDO1	protein_coding	IDO1	indoleamine 2,3-dioxygenase 1	1.33839	-0.429378	-2.28635	0.0274696	0.272202
ENSG00000100031	22	ensembl_havana	24583750	24629005	+	17	GGT1	protein_coding	GGT1	gamma-glutamyltransferase 1	-0.556369	0.322579	2.28605	0.0274886	0.272202
ENSG00000237945	21	ensembl_havana	33915534	33977691	+	6	LINC00649	antisense	LINC00649	long intergenic non-protein coding RNA 649	1.18576	0.335099	2.28593	0.0274959	0.272202
ENSG00000115504	2	ensembl_havana	62673851	63046487	+	13	EHBP1	protein_coding	EHBP1	EH domain binding protein 1	4.13086	0.143085	2.28507	0.0275514	0.272591
ENSG00000215006	5	havana	69333929	69334249	+	4	CHCHD2P2	processed_pseudogene	NA	NA	-0.230781	-0.272771	-2.28451	0.0275871	0.272693
ENSG00000183793	16	ensembl_havana	15363624	15381047	-	12	NPIPA5	protein_coding	NA	NA	-0.448987	0.771624	2.2844	0.027594	0.272693
ENSG00000163322	4	ensembl_havana	83459517	83523348	-	12	FAM175A	protein_coding	FAM175A	family with sequence similarity 175 member A	3.88751	0.167038	2.28399	0.0276205	0.272795
ENSG00000023516	13	ensembl_havana	42272153	42323267	+	8	AKAP11	protein_coding	AKAP11	A-kinase anchoring protein 11	5.18777	0.125474	2.28312	0.0276759	0.273114
ENSG00000131849	19	ensembl_havana	58432814	58440222	-	10	ZNF132	protein_coding	ZNF132	zinc finger protein 132	2.01816	0.176182	2.28298	0.0276852	0.273114
ENSG00000101938	X	ensembl_havana	110673856	110795819	-	13	CHRDL1	protein_coding	CHRDL1	chordin like 1	3.63437	0.354746	2.2825	0.0277158	0.273257
ENSG00000179979	4	ensembl_havana	1391552	1395989	+	8	CRIPAK	protein_coding	CRIPAK	cysteine rich PAK1 inhibitor	1.71282	0.199478	2.2818	0.0277612	0.273544
ENSG00000129562	14	ensembl_havana	22564905	22589269	-	9	DAD1	protein_coding	DAD1	defender against cell death 1	3.91925	-0.0927783	-2.28108	0.0278071	0.273837
ENSG00000131378	3	ensembl_havana	16313574	16514026	-	12	RFTN1	protein_coding	RFTN1	raftlin, lipid raft linker 1	3.9133	-0.225422	-2.27888	0.0279497	0.27508
ENSG00000185532	10	ensembl_havana	50991358	52298350	+	13	PRKG1	protein_coding	PRKG1	protein kinase, cGMP-dependent, type I	6.6841	-0.165249	-2.27782	0.0280185	0.275597
ENSG00000124532	6	ensembl_havana	24402908	24426194	+	13	MRS2	protein_coding	MRS2	MRS2, magnesium transporter	5.26833	-0.118223	-2.27729	0.0280528	0.27576
ENSG00000268573	18	havana	35280867	35290201	-	1	RP11-158H5.7	lincRNA	NA	NA	1.57076	0.121753	2.27706	0.0280678	0.27576
ENSG00000156218	15	ensembl_havana	83654086	84039842	+	11	ADAMTSL3	protein_coding	ADAMTSL3	ADAMTS like 3	3.55832	-0.205381	-2.27616	0.0281263	0.276096
ENSG00000253293	7	ensembl_havana	27170591	27180261	-	4	HOXA10	protein_coding	HOXA10	homeobox A10	4.75661	-0.101385	-2.27603	0.0281347	0.276096
ENSG00000118514	6	ensembl_havana	134917390	134950122	-	12	ALDH8A1	protein_coding	ALDH8A1	aldehyde dehydrogenase 8 family member A1	0.128343	0.455436	2.27457	0.0282303	0.276873
ENSG00000105270	19	ensembl_havana	36014660	36033343	-	13	CLIP3	protein_coding	CLIP3	CAP-Gly domain containing linker protein 3	-0.40814	0.403262	2.27425	0.0282512	0.276917
ENSG00000122756	9	ensembl_havana	34551432	34590140	-	13	CNTFR	protein_coding	CNTFR	ciliary neurotrophic factor receptor	3.44004	0.349392	2.27327	0.0283152	0.277332
ENSG00000138018	2	ensembl_havana	26308547	26395891	+	16	EPT1	protein_coding	SELENOI	selenoprotein I	4.25244	-0.12044	-2.2731	0.0283263	0.277332
ENSG00000166046	12	ensembl_havana	106301929	106347015	+	9	TCP11L2	protein_coding	TCP11L2	t-complex 11 like 2	4.72043	0.145305	2.27136	0.0284405	0.278288
ENSG00000246922	15	ensembl_havana	65092770	65115197	-	7	UBAP1L	protein_coding	UBAP1L	ubiquitin associated protein 1 like	3.26878	0.171985	2.27075	0.0284812	0.278391
ENSG00000203739	1	havana	173417793	173461362	-	3	RP11-296O14.3	antisense	LOC101928673	uncharacterized LOC101928673	0.639207	0.249807	2.27052	0.0284963	0.278391
ENSG00000260751	16	havana	23568673	23569696	+	2	CTD-2196E14.6	sense_intronic	NA	NA	1.04842	0.205859	2.27045	0.0285005	0.278391
ENSG00000090487	15	ensembl_havana	64963021	64990310	-	9	SPG21	protein_coding	SPG21	spastic paraplegia 21 (autosomal recessive, Mast syndrome)	3.92911	-0.112447	-2.27006	0.0285265	0.278411
ENSG00000273311	22	havana	19046162	19048375	-	1	DGCR11	sense_intronic	DGCR11	DiGeorge syndrome critical region gene 11 (non-protein coding)	0.673489	0.193457	2.26992	0.0285355	0.278411
ENSG00000172590	14	ensembl_havana	22829879	22835037	+	17	MRPL52	protein_coding	MRPL52	mitochondrial ribosomal protein L52	3.05934	-0.1145	-2.26873	0.0286147	0.279022
ENSG00000122203	5	ensembl_havana	176346061	176361968	-	13	KIAA1191	protein_coding	KIAA1191	KIAA1191	5.2978	-0.0969817	-2.2683	0.0286432	0.279111
ENSG00000196756	20	havana	38420588	38435353	-	10	SNHG17	processed_transcript	SNHG17	small nucleolar RNA host gene 17	1.27225	0.21729	2.26809	0.0286569	0.279111
ENSG00000172795	5	ensembl_havana	112976702	113020970	+	14	DCP2	protein_coding	DCP2	decapping mRNA 2	4.87699	-0.114037	-2.26754	0.0286929	0.279301
ENSG00000173473	3	ensembl_havana	47585272	47782106	-	9	SMARCC1	protein_coding	SMARCC1	SWI/SNF related, matrix associated, actin dependent regulator of chromatin subfamily c member 1	4.58817	0.0983741	2.26623	0.0287803	0.279814
ENSG00000144231	2	ensembl_havana	127843551	127858157	-	9	POLR2D	protein_coding	POLR2D	RNA polymerase II subunit D	4.70636	0.110486	2.26576	0.0288113	0.279814
ENSG00000267060	17	ensembl_havana	42968088	42980433	-	4	PTGES3L	protein_coding	PTGES3L	prostaglandin E synthase 3 like	2.80044	-0.135811	-2.26571	0.0288151	0.279814
ENSG00000158470	20	ensembl_havana	49632945	49713878	-	5	B4GALT5	protein_coding	B4GALT5	beta-1,4-galactosyltransferase 5	5.65093	-0.145452	-2.26553	0.0288271	0.279814
ENSG00000145391	4	ensembl_havana	139495941	139606699	-	12	SETD7	protein_coding	SETD7	SET domain containing lysine methyltransferase 7	7.61536	-0.116924	-2.2655	0.0288285	0.279814
ENSG00000198752	14	ensembl_havana	102932379	103057462	-	8	CDC42BPB	protein_coding	CDC42BPB	CDC42 binding protein kinase beta	5.31856	0.122423	2.2652	0.0288492	0.279853
ENSG00000184470	22	ensembl_havana	19875517	19941992	-	18	TXNRD2	protein_coding	TXNRD2	thioredoxin reductase 2	3.71626	0.114302	2.26482	0.0288744	0.279937
ENSG00000132467	4	ensembl_havana	70688479	70690551	+	3	UTP3	protein_coding	UTP3	UTP3, small subunit processome component homolog (S. cerevisiae)	2.6329	0.107223	2.2631	0.028989	0.280887
ENSG00000139220	12	ensembl_havana	81257975	81759553	-	15	PPFIA2	protein_coding	PPFIA2	PTPRF interacting protein alpha 2	-0.322077	0.453191	2.26262	0.0290215	0.280945
ENSG00000108306	17	ensembl_havana	39252644	39402523	-	10	FBXL20	protein_coding	FBXL20	F-box and leucine rich repeat protein 20	4.43649	0.12776	2.26227	0.0290446	0.280945
ENSG00000118985	5	ensembl_havana	95885098	95962071	-	13	ELL2	protein_coding	ELL2	elongation factor for RNA polymerase II 2	3.73484	0.231146	2.26227	0.0290449	0.280945
ENSG00000196781	9	ensembl_havana	81583683	81689305	-	12	TLE1	protein_coding	TLE1	transducin like enhancer of split 1	5.25683	0.170219	2.26198	0.0290639	0.280968
ENSG00000036448	8	ensembl_havana	2045040	2165552	+	8	MYOM2	protein_coding	NA	NA	9.05285	0.279112	2.26147	0.0290983	0.281139
ENSG00000253731	5	havana	141373914	141512979	+	2	PCDHGA6	protein_coding	PCDHGA6	protocadherin gamma subfamily A, 6	2.94613	0.210841	2.26102	0.0291287	0.281257
ENSG00000189067	16	ensembl_havana	11547722	11636381	-	11	LITAF	protein_coding	LITAF	lipopolysaccharide induced TNF factor	3.66126	0.297987	2.2608	0.0291438	0.281257
ENSG00000082641	17	ensembl_havana	48048329	48061487	+	14	NFE2L1	protein_coding	NFE2L1	nuclear factor, erythroid 2 like 1	9.27615	0.138013	2.26	0.0291975	0.281614
ENSG00000100300	22	ensembl_havana	43151514	43163242	+	16	TSPO	protein_coding	TSPO	translocator protein	3.22969	-0.189538	-2.25962	0.029223	0.281699
ENSG00000133805	11	ensembl_havana	10308313	10507579	+	14	AMPD3	protein_coding	AMPD3	adenosine monophosphate deaminase 3	3.94234	0.363731	2.25924	0.0292488	0.281787
ENSG00000091656	8	ensembl_havana	76681219	76867285	+	14	ZFHX4	protein_coding	ZFHX4	zinc finger homeobox 4	5.59454	0.132626	2.25838	0.0293069	0.282095
ENSG00000279077	18	havana	79352458	79354567	+	1	RP11-800A18.3	TEC	NA	NA	0.1911	0.251041	2.25803	0.0293306	0.282095
ENSG00000120688	13	ensembl_havana	41061274	41084006	+	8	WBP4	protein_coding	WBP4	WW domain binding protein 4	4.62306	-0.139381	-2.2578	0.0293459	0.282095
ENSG00000148814	10	ensembl_havana	132332154	132379918	+	16	LRRC27	protein_coding	LRRC27	leucine rich repeat containing 27	0.404641	0.188709	2.25778	0.0293476	0.282095
ENSG00000102796	13	ensembl_havana	51767993	51804157	-	9	DHRS12	protein_coding	DHRS12	dehydrogenase/reductase 12	2.12125	0.130774	2.25687	0.0294089	0.282183
ENSG00000130479	19	ensembl_havana	17719242	17734516	+	9	MAP1S	protein_coding	MAP1S	microtubule associated protein 1S	2.55291	0.179361	2.25671	0.0294198	0.282183
ENSG00000227653	2	havana	128518788	128519177	-	1	ISCA1P6	processed_pseudogene	NA	NA	-0.608608	-0.257798	-2.25646	0.0294368	0.282183
ENSG00000110013	11	ensembl_havana	124633113	124695707	-	11	SIAE	protein_coding	SIAE	sialic acid acetylesterase	3.79823	-0.127136	-2.25618	0.0294559	0.282183
ENSG00000241002	4	havana	112738672	112739106	+	1	RP11-119H12.1	processed_pseudogene	NA	NA	-0.27644	-0.347337	-2.25605	0.0294647	0.282183
ENSG00000240489	3	havana	155987304	155988176	+	1	SETP14	processed_pseudogene	NA	NA	2.88552	-0.105098	-2.25594	0.0294722	0.282183
ENSG00000115677	2	ensembl_havana	241227264	241317061	-	15	HDLBP	protein_coding	HDLBP	high density lipoprotein binding protein	8.59433	-0.0649894	-2.2559	0.0294747	0.282183
ENSG00000009780	1	ensembl_havana	27725979	27763122	+	14	FAM76A	protein_coding	FAM76A	family with sequence similarity 76 member A	3.791	0.126449	2.25567	0.0294905	0.282183
ENSG00000103249	16	ensembl_havana	1444934	1475580	-	16	CLCN7	protein_coding	CLCN7	chloride voltage-gated channel 7	3.80717	0.180858	2.25536	0.0295113	0.282221
ENSG00000185915	X	ensembl_havana	21654690	21658330	-	5	KLHL34	protein_coding	KLHL34	kelch like family member 34	4.25823	-0.294521	-2.25504	0.0295331	0.28227
ENSG00000196151	2	ensembl_havana	159235793	159286799	-	9	WDSUB1	protein_coding	WDSUB1	WD repeat, sterile alpha motif and U-box domain containing 1	2.24691	-0.180099	-2.2546	0.029563	0.282396
ENSG00000110871	12	ensembl_havana	120503274	120534434	-	13	COQ5	protein_coding	COQ5	coenzyme Q5, methyltransferase	4.47984	-0.194581	-2.25416	0.0295934	0.282527
ENSG00000120306	5	ensembl_havana	140174642	140282052	+	8	CYSTM1	protein_coding	CYSTM1	cysteine rich transmembrane module containing 1	5.57511	-0.160021	-2.25389	0.0296117	0.282541
ENSG00000229108	7	havana	15688378	15695491	+	1	MEOX2-AS1	lincRNA	NA	NA	-0.414083	-0.308069	-2.25305	0.0296687	0.282926
ENSG00000186615	14	havana	55499278	55580110	-	9	KTN1-AS1	antisense	KTN1-AS1	KTN1 antisense RNA 1	0.506174	0.245312	2.25267	0.029695	0.283017
ENSG00000125863	20	ensembl_havana	10401009	10434222	-	16	MKKS	protein_coding	MKKS	McKusick-Kaufman syndrome	4.30145	-0.140237	-2.25214	0.0297312	0.283201
ENSG00000275052	2	ensembl_havana	55547292	55618880	-	3	SMEK2	protein_coding	PPP4R3B	protein phosphatase 4 regulatory subunit 3B	5.40995	0.0789524	2.25178	0.029756	0.283277
ENSG00000230082	3	havana	9947404	9954787	+	1	PRRT3-AS1	antisense	PRRT3-AS1	PRRT3 antisense RNA 1	0.722983	-0.250981	-2.25142	0.0297803	0.283349
ENSG00000171456	20	ensembl_havana	32358344	32439319	+	15	ASXL1	protein_coding	ASXL1	additional sex combs like 1, transcriptional regulator	5.18965	0.143383	2.25046	0.0298467	0.283821
ENSG00000165283	9	ensembl_havana	35099776	35103195	-	14	STOML2	protein_coding	STOML2	stomatin like 2	4.80091	-0.0767308	-2.24991	0.0298846	0.284022
ENSG00000148572	10	ensembl_havana	63133247	63155031	+	13	NRBF2	protein_coding	NRBF2	nuclear receptor binding factor 2	3.05235	-0.175341	-2.24952	0.0299114	0.284116
ENSG00000214389	7	havana	98385801	98386584	-	2	RPS3AP26	processed_pseudogene	NA	NA	4.46842	-0.148336	-2.24853	0.0299794	0.284597
ENSG00000121897	4	ensembl_havana	39459000	39477653	+	12	LIAS	protein_coding	LIAS	lipoic acid synthetase	3.52961	-0.14074	-2.24829	0.0299958	0.284597
ENSG00000164983	8	ensembl_havana	124306189	124372692	-	7	TMEM65	protein_coding	TMEM65	transmembrane protein 65	6.05737	-0.150981	-2.24731	0.0300638	0.284944
ENSG00000270659	2	havana	213152970	213153659	+	1	RP11-105N14.1	lincRNA	NA	NA	-0.469154	-0.262124	-2.24727	0.0300661	0.284944
ENSG00000112624	6	ensembl_havana	42746958	42868560	+	11	GLTSCR1L	protein_coding	GLTSCR1L	GLTSCR1 like	4.70567	0.117461	2.24675	0.0301023	0.284979
ENSG00000088356	20	ensembl_havana	31944342	31952092	-	5	PDRG1	protein_coding	PDRG1	p53 and DNA damage regulated 1	1.68985	-0.14913	-2.24673	0.0301035	0.284979
ENSG00000258441	14	havana	21200079	21206900	-	1	LINC00641	processed_transcript	LINC00641	long intergenic non-protein coding RNA 641	3.15128	0.189584	2.2463	0.0301337	0.285105
ENSG00000138660	4	ensembl_havana	112231737	112270047	+	10	AP1AR	protein_coding	AP1AR	adaptor related protein complex 1 associated regulatory protein	2.56041	-0.131341	-2.24596	0.0301572	0.285167
ENSG00000213380	16	ensembl_havana	69320140	69339667	-	12	COG8	protein_coding	NA	NA	3.64243	0.100137	2.2455	0.0301893	0.285311
ENSG00000226025	19	havana	39679374	39686373	+	8	LGALS17A	transcribed_unprocessed_pseudogene	LGALS17A	galectin 14 pseudogene	-0.0118969	-0.534708	-2.24386	0.0303029	0.286164
ENSG00000139044	12	ensembl_havana	460364	563509	+	9	B4GALNT3	protein_coding	B4GALNT3	beta-1,4-N-acetyl-galactosaminyltransferase 3	1.48637	0.750879	2.24371	0.0303135	0.286164
ENSG00000154134	11	ensembl_havana	124865386	124881470	+	13	ROBO3	protein_coding	ROBO3	roundabout guidance receptor 3	0.812846	0.315432	2.24303	0.0303609	0.286452
ENSG00000035664	15	ensembl_havana	63907036	64072033	-	10	DAPK2	protein_coding	DAPK2	death associated protein kinase 2	6.55974	0.166096	2.24278	0.0303782	0.286454
ENSG00000134363	5	ensembl_havana	53480409	53487134	+	10	FST	protein_coding	FST	follistatin	1.3762	0.496195	2.24182	0.0304455	0.286544
ENSG00000109610	4	ensembl_havana	24789912	24800842	+	5	SOD3	protein_coding	SOD3	superoxide dismutase 3, extracellular	1.50154	0.460604	2.24111	0.0304955	0.286544
ENSG00000094841	X	ensembl_havana	75274085	75304600	+	12	UPRT	protein_coding	UPRT	uracil phosphoribosyltransferase homolog	2.93508	-0.106646	-2.24105	0.0304995	0.286544
ENSG00000115866	2	ensembl_havana	135906677	135986100	-	9	DARS	protein_coding	DARS	aspartyl-tRNA synthetase	5.22821	-0.105698	-2.24083	0.0305148	0.286544
ENSG00000104946	19	ensembl_havana	49877425	49888749	+	9	TBC1D17	protein_coding	MIR4750	microRNA 4750	4.35286	0.1647	2.24083	0.0305149	0.286544
ENSG00000164588	5	ensembl_havana	45259247	45696151	-	4	HCN1	protein_coding	HCN1	hyperpolarization activated cyclic nucleotide gated potassium channel 1	2.12718	0.45561	2.24083	0.0305151	0.286544
ENSG00000167701	8	ensembl_havana	144502973	144507174	+	12	GPT	protein_coding	GPT	glutamic--pyruvic transaminase	4.49926	-0.297992	-2.24061	0.03053	0.286544
ENSG00000102547	13	ensembl_havana	49308650	49444126	-	17	CAB39L	protein_coding	CAB39L	calcium binding protein 39 like	3.07934	0.245591	2.24025	0.0305555	0.286544
ENSG00000206344	6	havana	31197760	31203968	+	6	HCG27	protein_coding	NA	NA	1.34718	0.262329	2.24018	0.0305602	0.286544
ENSG00000112782	6	ensembl_havana	45898451	46080395	-	14	CLIC5	protein_coding	CLIC5	chloride intracellular channel 5	8.23622	-0.105975	-2.24003	0.030571	0.286544
ENSG00000160818	1	ensembl_havana	156594487	156601496	-	15	GPATCH4	protein_coding	GPATCH4	G-patch domain containing 4	2.83583	-0.146773	-2.23998	0.0305745	0.286544
ENSG00000175727	12	ensembl_havana	122078722	122147347	+	12	MLXIP	protein_coding	NA	NA	6.85319	0.176122	2.23955	0.0306047	0.28663
ENSG00000168077	8	ensembl_havana	27633868	27676776	+	12	SCARA3	protein_coding	SCARA3	scavenger receptor class A member 3	1.59253	0.465304	2.23891	0.0306498	0.28663
ENSG00000088543	3	ensembl_havana	50558025	50571027	-	13	C3orf18	protein_coding	C3orf18	chromosome 3 open reading frame 18	3.47181	-0.153567	-2.23865	0.0306677	0.28663
ENSG00000226781	X	havana	33041395	33041721	+	1	TBCAP1	processed_pseudogene	NA	NA	-0.318171	-0.190748	-2.23856	0.0306741	0.28663
ENSG00000268575	1	havana	1702736	1737688	-	1	RP1-283E3.8	processed_transcript	NA	NA	1.37919	0.281306	2.23852	0.030677	0.28663
ENSG00000224114	1	havana	206695837	206696269	-	1	RP11-343H5.4	processed_pseudogene	NA	NA	1.55741	-0.331623	-2.23829	0.0306931	0.28663
ENSG00000084764	2	ensembl_havana	26970612	27027196	+	9	MAPRE3	protein_coding	MAPRE3	microtubule associated protein RP/EB family member 3	4.1148	0.15762	2.23799	0.0307143	0.28663
ENSG00000061938	3	ensembl_havana	195863364	195911945	-	15	TNK2	protein_coding	TNK2	tyrosine kinase non receptor 2	5.51953	0.162309	2.23792	0.0307194	0.28663
ENSG00000055950	10	ensembl_havana	100969458	100987515	-	15	MRPL43	protein_coding	MRPL43	mitochondrial ribosomal protein L43	4.10404	-0.0826383	-2.23706	0.03078	0.286824
ENSG00000196597	9	ensembl_havana	96816472	96875623	-	10	ZNF782	protein_coding	ZNF782	zinc finger protein 782	3.34078	0.0973844	2.23622	0.0308393	0.286824
ENSG00000110063	11	ensembl_havana	126303752	126345749	+	7	DCPS	protein_coding	DCPS	decapping enzyme, scavenger	2.38984	0.124031	2.23601	0.0308542	0.286824
ENSG00000249286	5	havana	43586918	43588223	-	1	CTD-2210P15.2	processed_pseudogene	NA	NA	0.0685304	-0.232593	-2.23598	0.0308565	0.286824
ENSG00000242262	4	havana	47706372	47706987	+	1	RP11-100N21.1	processed_pseudogene	NA	NA	-0.705119	-0.319471	-2.23588	0.0308632	0.286824
ENSG00000138760	4	ensembl_havana	76158737	76213893	-	7	SCARB2	protein_coding	SCARB2	scavenger receptor class B member 2	6.98284	0.112465	2.2356	0.0308831	0.286824
ENSG00000100364	22	ensembl_havana	45190338	45240769	-	17	KIAA0930	protein_coding	KIAA0930	KIAA0930	4.40947	0.316804	2.23509	0.0309196	0.286824
ENSG00000116151	1	ensembl_havana	2321253	2391707	-	12	MORN1	protein_coding	MORN1	MORN repeat containing 1	1.43715	0.145025	2.23493	0.0309306	0.286824
ENSG00000196666	11	ensembl_havana	47586693	47589194	+	4	FAM180B	protein_coding	FAM180B	family with sequence similarity 180 member B	-0.186251	0.402867	2.23469	0.0309477	0.286824
ENSG00000065548	2	ensembl_havana	186486156	186509363	+	16	ZC3H15	protein_coding	ZC3H15	zinc finger CCCH-type containing 15	4.68361	-0.0921845	-2.23462	0.030953	0.286824
ENSG00000128606	7	ensembl_havana	102912991	102944949	+	11	LRRC17	protein_coding	LRRC17	leucine rich repeat containing 17	0.627629	0.313725	2.23436	0.030971	0.286824
ENSG00000204590	6	ensembl_havana	30541377	30557174	-	11	GNL1	protein_coding	NA	NA	3.63106	0.127438	2.23431	0.0309747	0.286824
ENSG00000100216	22	ensembl_havana	38681948	38685421	+	5	TOMM22	protein_coding	TOMM22	translocase of outer mitochondrial membrane 22	4.16634	-0.0943227	-2.23427	0.0309774	0.286824
ENSG00000172534	X	ensembl_havana	153947553	153971807	-	12	HCFC1	protein_coding	HCFC1	host cell factor C1	5.05891	0.185487	2.23426	0.0309782	0.286824
ENSG00000114861	3	ensembl_havana	70954693	71583989	-	17	FOXP1	protein_coding	FOXP1	forkhead box P1	4.62955	0.138895	2.23336	0.0310421	0.287059
ENSG00000164070	4	ensembl_havana	127781821	127840733	+	10	HSPA4L	protein_coding	HSPA4L	heat shock protein family A (Hsp70) member 4 like	2.83959	-0.286476	-2.23314	0.0310579	0.287059
ENSG00000262814	17	ensembl_havana	81703357	81707526	+	5	MRPL12	protein_coding	MRPL12	mitochondrial ribosomal protein L12	1.59381	-0.226212	-2.23308	0.0310625	0.287059
ENSG00000171045	8	ensembl_havana	142212080	142403240	-	13	TSNARE1	protein_coding	TSNARE1	t-SNARE domain containing 1	2.14524	0.136323	2.23283	0.0310803	0.287059
ENSG00000148935	11	ensembl_havana	22625642	22813055	+	9	GAS2	protein_coding	GAS2	growth arrest specific 2	3.29955	-0.36135	-2.23271	0.0310885	0.287059
ENSG00000169242	1	ensembl_havana	155127460	155134857	+	10	EFNA1	protein_coding	EFNA1	ephrin A1	1.63712	-0.304178	-2.23124	0.0311934	0.287869
ENSG00000188021	X	ensembl_havana	56563639	56567868	+	8	UBQLN2	protein_coding	UBQLN2	ubiquilin 2	4.49445	0.116315	2.23062	0.0312382	0.288058
ENSG00000079308	2	ensembl_havana	217799789	218002995	-	15	TNS1	protein_coding	TNS1	tensin 1	7.89925	0.230784	2.23045	0.0312502	0.288058
ENSG00000134248	1	ensembl_havana	110401249	110407942	-	12	LAMTOR5	protein_coding	LAMTOR5	late endosomal/lysosomal adaptor, MAPK and MTOR activator 5	3.84759	-0.152592	-2.23021	0.0312675	0.288058
ENSG00000115963	2	ensembl_havana	150468195	150539011	-	12	RND3	protein_coding	RND3	Rho family GTPase 3	2.33126	-0.27329	-2.22986	0.0312923	0.288058
ENSG00000111087	12	ensembl_havana	57460135	57472262	+	8	GLI1	protein_coding	GLI1	GLI family zinc finger 1	-0.43548	0.381145	2.22976	0.0312992	0.288058
ENSG00000010404	X	ensembl_havana	149476990	149521096	-	16	IDS	protein_coding	IDS	iduronate 2-sulfatase	4.55872	0.11331	2.22943	0.0313228	0.288119
ENSG00000124523	6	ensembl_havana	13574529	13615158	+	13	SIRT5	protein_coding	SIRT5	sirtuin 5	4.62167	-0.182052	-2.22822	0.0314103	0.288511
ENSG00000154864	18	ensembl_havana	10666483	11148762	-	10	PIEZO2	protein_coding	PIEZO2	piezo type mechanosensitive ion channel component 2	0.382431	0.610169	2.22798	0.0314271	0.288511
ENSG00000231615	1	havana	173362397	173363733	-	2	RP11-296O14.2	processed_pseudogene	NA	NA	-0.650314	0.301802	2.22753	0.0314596	0.288511
ENSG00000100994	20	ensembl_havana	25248069	25298014	+	10	PYGB	protein_coding	PYGB	phosphorylase, glycogen; brain	3.64208	0.264901	2.22727	0.0314784	0.288511
ENSG00000076258	1	ensembl_havana	171314208	171342084	+	8	FMO4	protein_coding	FMO4	flavin containing monooxygenase 4	0.0752006	0.233648	2.22718	0.0314847	0.288511
ENSG00000089163	12	ensembl_havana	120302316	120313249	+	4	SIRT4	protein_coding	SIRT4	sirtuin 4	0.849022	-0.198216	-2.22658	0.0315283	0.288511
ENSG00000188215	16	ensembl_havana	20854925	20900384	-	8	DCUN1D3	protein_coding	DCUN1D3	defective in cullin neddylation 1 domain containing 3	2.81086	0.159722	2.22641	0.0315406	0.288511
ENSG00000164323	4	ensembl_havana	185159665	185209504	-	11	CFAP97	protein_coding	CFAP97	cilia and flagella associated protein 97	3.66096	0.105716	2.22636	0.0315443	0.288511
ENSG00000132005	19	ensembl_havana	13961538	14007039	-	7	RFX1	protein_coding	RFX1	regulatory factor X1	1.91164	0.220226	2.22596	0.0315725	0.288511
ENSG00000271576	1	havana	84076331	84077931	-	1	RP11-486G15.2	lincRNA	NA	NA	-0.275878	0.22625	2.22594	0.0315744	0.288511
ENSG00000179044	16	ensembl_havana	67184366	67190204	-	14	EXOC3L1	protein_coding	EXOC3L1	exocyst complex component 3 like 1	-0.750798	-0.389833	-2.22576	0.0315875	0.288511
ENSG00000155755	2	ensembl_havana	201620184	201643570	-	17	TMEM237	protein_coding	TMEM237	transmembrane protein 237	4.02274	0.115304	2.22574	0.0315891	0.288511
ENSG00000002822	7	ensembl_havana	1815793	2233243	-	14	MAD1L1	protein_coding	MAD1L1	MAD1 mitotic arrest deficient like 1	3.28688	0.12376	2.22563	0.0315966	0.288511
ENSG00000086666	15	ensembl_havana	80059568	80138393	+	17	ZFAND6	protein_coding	ZFAND6	zinc finger AN1-type containing 6	5.42472	-0.0772536	-2.22552	0.0316047	0.288511
ENSG00000156502	10	ensembl_havana	69180232	69209099	+	12	SUPV3L1	protein_coding	SUPV3L1	Suv3 like RNA helicase	4.44536	-0.109325	-2.22486	0.0316524	0.288713
ENSG00000100105	22	ensembl_havana	31325804	31346232	-	16	PATZ1	protein_coding	PATZ1	POZ/BTB and AT hook containing zinc finger 1	3.17435	0.136242	2.22462	0.0316699	0.288713
ENSG00000099381	16	ensembl_havana	30957294	30985116	+	15	SETD1A	protein_coding	SETD1A	SET domain containing 1A	2.95697	0.170528	2.22444	0.0316828	0.288713
ENSG00000065911	2	ensembl_havana	74198562	74217565	+	10	MTHFD2	protein_coding	MTHFD2	methylenetetrahydrofolate dehydrogenase (NADP+ dependent) 2, methenyltetrahydrofolate cyclohydrolase	4.03788	0.22369	2.22427	0.0316953	0.288713
ENSG00000108771	17	ensembl_havana	42101404	42112733	-	11	DHX58	protein_coding	DHX58	DEXH-box helicase 58	1.14606	0.266602	2.22342	0.0317568	0.289014
ENSG00000109971	11	ensembl_havana	123057489	123063230	-	12	HSPA8	protein_coding	HSPA8	heat shock protein family A (Hsp70) member 8	9.25994	-0.116647	-2.22302	0.031786	0.289014
ENSG00000100568	14	ensembl_havana	67647075	67674831	-	9	VTI1B	protein_coding	VTI1B	vesicle transport through interaction with t-SNAREs 1B	5.133	-0.109803	-2.22271	0.0318085	0.289014
ENSG00000165644	10	ensembl_havana	75233969	75236030	-	9	COMTD1	protein_coding	COMTD1	catechol-O-methyltransferase domain containing 1	1.82058	-0.233614	-2.22267	0.0318116	0.289014
ENSG00000107164	9	ensembl_havana	130578965	130638352	+	15	FUBP3	protein_coding	FUBP3	far upstream element binding protein 3	3.9114	0.0850294	2.22241	0.03183	0.289014
ENSG00000183586	1	havana	152399577	152399769	+	8	HMGN3P1	processed_pseudogene	NA	NA	-0.63809	-0.263373	-2.22237	0.0318329	0.289014
ENSG00000270392	1	havana	120432204	120434052	-	2	PFN1P2	transcribed_processed_pseudogene	PFN1P2	profilin 1 pseudogene 2	-0.928842	0.376872	2.22216	0.0318483	0.289014
ENSG00000070366	17	ensembl_havana	2059839	2303771	-	12	SMG6	protein_coding	SMG6	SMG6, nonsense mediated mRNA decay factor	4.4351	0.134432	2.22069	0.0319557	0.289833
ENSG00000175110	3	ensembl_havana	139005806	139357223	+	10	MRPS22	protein_coding	MRPS22	mitochondrial ribosomal protein S22	4.69744	-0.119223	-2.22036	0.0319799	0.289897
ENSG00000125386	4	ensembl_havana	2625261	2732565	+	13	FAM193A	protein_coding	FAM193A	family with sequence similarity 193 member A	4.58331	0.109111	2.21977	0.0320231	0.290006
ENSG00000175567	11	ensembl_havana	73974667	73983307	-	7	UCP2	protein_coding	UCP2	uncoupling protein 2	2.87951	0.23721	2.21972	0.0320263	0.290006
ENSG00000111799	6	ensembl_havana	75084326	75206051	-	19	COL12A1	protein_coding	COL12A1	collagen type XII alpha 1 chain	6.0031	0.266288	2.21926	0.0320604	0.29016
ENSG00000224003	22	havana	25647261	25649232	+	1	YES1P1	processed_pseudogene	NA	NA	-0.540829	0.331944	2.21801	0.0321518	0.29083
ENSG00000007314	17	ensembl_havana	63938554	63972918	-	10	SCN4A	protein_coding	SCN4A	sodium voltage-gated channel alpha subunit 4	7.32539	0.150787	2.2174	0.0321967	0.291072
ENSG00000076242	3	ensembl_havana	36993332	37050918	+	13	MLH1	protein_coding	MLH1	mutL homolog 1	4.88132	-0.0982745	-2.21715	0.0322151	0.291072
ENSG00000104332	8	ensembl_havana	41261958	41309497	-	10	SFRP1	protein_coding	SFRP1	secreted frizzled related protein 1	2.13372	0.51386	2.21661	0.0322548	0.291072
ENSG00000163032	2	ensembl_havana	17539126	17657018	+	10	VSNL1	protein_coding	VSNL1	visinin like 1	-0.975106	-0.420474	-2.21634	0.0322746	0.291072
ENSG00000138036	2	ensembl_havana	43774039	43810010	+	17	DYNC2LI1	protein_coding	DYNC2LI1	dynein cytoplasmic 2 light intermediate chain 1	2.61129	0.109084	2.21607	0.0322944	0.291072
ENSG00000177855	2	havana	183607442	183608119	-	8	CACYBPP2	processed_pseudogene	NA	NA	2.09721	-0.149992	-2.21605	0.0322963	0.291072
ENSG00000179562	7	ensembl_havana	127580618	127593611	-	2	GCC1	protein_coding	GCC1	GRIP and coiled-coil domain containing 1	2.87604	0.103704	2.21587	0.0323091	0.291072
ENSG00000005194	16	ensembl_havana	57428169	57447528	-	13	CIAPIN1	protein_coding	CIAPIN1	cytokine induced apoptosis inhibitor 1	3.43469	-0.132576	-2.21577	0.0323164	0.291072
ENSG00000120658	13	ensembl_havana	43213518	43786908	-	11	ENOX1	protein_coding	ENOX1	ecto-NOX disulfide-thiol exchanger 1	1.3537	0.357543	2.21393	0.0324529	0.292081
ENSG00000111203	12	ensembl_havana	2812622	2859791	+	10	ITFG2	protein_coding	LOC100507424	uncharacterized LOC100507424	3.37257	0.132795	2.21376	0.0324654	0.292081
ENSG00000120899	8	ensembl_havana	27311482	27459391	+	16	PTK2B	protein_coding	PTK2B	protein tyrosine kinase 2 beta	2.21226	0.234825	2.21356	0.0324803	0.292081
ENSG00000233579	2	havana	202840331	202841781	-	1	KRT8P15	processed_pseudogene	NA	NA	-0.896264	0.293353	2.21233	0.0325711	0.292741
ENSG00000163607	3	ensembl_havana	112990918	113015060	+	13	GTPBP8	protein_coding	GTPBP8	GTP binding protein 8 (putative)	3.86207	-0.149678	-2.21193	0.0326006	0.292747
ENSG00000100591	14	ensembl_havana	77457870	77469474	+	6	AHSA1	protein_coding	AHSA1	activator of Hsp90 ATPase activity 1	5.00168	-0.0968144	-2.21186	0.0326065	0.292747
ENSG00000111110	12	ensembl_havana	62643982	62935037	-	10	PPM1H	protein_coding	PPM1H	protein phosphatase, Mg2+/Mn2+ dependent 1H	1.57958	-0.323385	-2.21142	0.0326387	0.292875
ENSG00000167747	19	ensembl_havana	50797704	50804929	-	12	C19orf48	protein_coding	C19orf48	chromosome 19 open reading frame 48	1.23141	0.160757	2.2112	0.0326555	0.292875
ENSG00000084623	1	ensembl_havana	32221928	32231604	+	10	EIF3I	protein_coding	EIF3I	eukaryotic translation initiation factor 3 subunit I	5.53155	-0.0667852	-2.21043	0.0327124	0.293081
ENSG00000076650	19	ensembl_havana	33080880	33130542	+	5	GPATCH1	protein_coding	GPATCH1	G-patch domain containing 1	2.33977	0.166633	2.21042	0.0327131	0.293081
ENSG00000104872	19	ensembl_havana	49446298	49453497	-	9	PIH1D1	protein_coding	PIH1D1	PIH1 domain containing 1	3.91726	-0.0835061	-2.21005	0.0327408	0.293114
ENSG00000150459	13	ensembl_havana	21140514	21149084	+	11	SAP18	protein_coding	SAP18	Sin3A associated protein 18	5.65468	-0.0799324	-2.20991	0.0327516	0.293114
ENSG00000188375	12	havana	31791185	31792241	-	4	H3F3C	protein_coding	H3F3C	H3 histone family member 3C	1.34535	0.167274	2.20923	0.0328022	0.293153
ENSG00000272622	2	havana	226800146	226811029	+	1	RP11-395N3.2	lincRNA	NA	NA	-0.369485	-0.282201	-2.20917	0.0328069	0.293153
ENSG00000253846	5	havana	141412987	141512979	+	2	PCDHGA10	protein_coding	PCDHGA10	protocadherin gamma subfamily A, 10	3.11261	0.205595	2.20894	0.0328241	0.293153
ENSG00000183060	15	ensembl_havana	99715697	99733561	-	14	LYSMD4	protein_coding	LYSMD4	LysM domain containing 4	3.20533	0.160453	2.2087	0.0328416	0.293153
ENSG00000149503	11	ensembl_havana	62123973	62153163	+	11	INCENP	protein_coding	INCENP	inner centromere protein	2.15417	0.147392	2.20869	0.0328427	0.293153
ENSG00000230673	X	havana	74583088	74583546	-	3	PABPC1P3	processed_pseudogene	NA	NA	-0.487447	0.258887	2.20836	0.0328672	0.293216
ENSG00000162494	1	ensembl_havana	13474977	13514048	-	5	LRRC38	protein_coding	LRRC38	leucine rich repeat containing 38	3.20016	0.494146	2.20719	0.0329547	0.293443
ENSG00000100307	22	ensembl_havana	39120167	39152674	-	11	CBX7	protein_coding	CBX7	chromobox 7	4.96953	0.113978	2.20707	0.0329643	0.293443
ENSG00000273448	7	havana	67333047	67334383	+	1	RP11-166O4.6	lincRNA	NA	NA	0.329509	0.305341	2.207	0.0329691	0.293443
ENSG00000253341	8	havana	74603244	74604244	-	1	RP11-730G20.2	processed_pseudogene	NA	NA	3.44218	0.173786	2.20675	0.0329877	0.293443
ENSG00000178307	17	ensembl_havana	21197280	21214624	-	8	TMEM11	protein_coding	TMEM11	transmembrane protein 11	4.22178	-0.126901	-2.20666	0.0329947	0.293443
ENSG00000173141	13	ensembl_havana	21176645	21179084	+	4	MRPL57	protein_coding	MRPL57	mitochondrial ribosomal protein L57	4.27776	-0.091818	-2.20663	0.0329969	0.293443
ENSG00000138663	4	ensembl_havana	83034447	83075818	+	7	COPS4	protein_coding	COPS4	COP9 signalosome subunit 4	5.23397	-0.0896857	-2.20555	0.0330779	0.294008
ENSG00000272732	7	havana	7550104	7552440	-	1	RP5-1159O4.2	lincRNA	NA	NA	1.34417	0.372687	2.20379	0.0332108	0.295034
ENSG00000100401	22	ensembl_havana	41245611	41286251	-	18	RANGAP1	protein_coding	RANGAP1	Ran GTPase activating protein 1	3.5926	0.114709	2.20297	0.0332731	0.295349
ENSG00000127511	19	ensembl_havana	16829400	16880353	+	8	SIN3B	protein_coding	SIN3B	SIN3 transcription regulator family member B	4.17545	0.152632	2.2028	0.0332858	0.295349
ENSG00000165898	14	ensembl_havana	74493720	74497106	+	12	ISCA2	protein_coding	ISCA2	iron-sulfur cluster assembly 2	3.29362	-0.115867	-2.20263	0.0332987	0.295349
ENSG00000227827	16	havana	16356224	16377507	+	3	RP11-958N24.2	unprocessed_pseudogene	NA	NA	0.723741	0.666852	2.20225	0.0333272	0.295447
ENSG00000011451	19	ensembl_havana	15419980	15449951	-	16	WIZ	protein_coding	WIZ	widely interspaced zinc finger motifs	3.34238	0.169966	2.20186	0.0333568	0.295544
ENSG00000176714	2	ensembl_havana	27625639	27629012	-	9	CCDC121	protein_coding	CCDC121	coiled-coil domain containing 121	1.3014	-0.166506	-2.20165	0.0333732	0.295544
ENSG00000182899	3	ensembl_havana	197949987	197956610	+	13	RPL35A	protein_coding	RPL35A	ribosomal protein L35a	6.07758	-0.106631	-2.20071	0.0334446	0.295872
ENSG00000275708	21	ensembl	8208473	8208652	+	1	MIR3648-2	miRNA	MIR3648-1	microRNA 3648-1	-0.0790818	0.421395	2.2007	0.0334453	0.295872
ENSG00000141448	18	ensembl_havana	22169443	22202528	+	7	GATA6	protein_coding	GATA6	GATA binding protein 6	-0.665257	0.534321	2.19971	0.0335206	0.296158
ENSG00000169062	13	ensembl_havana	114281584	114305817	+	13	UPF3A	protein_coding	UPF3A	UPF3 regulator of nonsense transcripts homolog A (yeast)	4.41633	0.0823833	2.19934	0.0335487	0.296158
ENSG00000164708	7	ensembl_havana	44062727	44065587	-	5	PGAM2	protein_coding	PGAM2	phosphoglycerate mutase 2	8.43772	-0.167757	-2.19918	0.0335606	0.296158
ENSG00000150471	4	ensembl_havana	61201258	62078335	+	14	ADGRL3	protein_coding	ADGRL3	adhesion G protein-coupled receptor L3	2.27923	0.556868	2.19916	0.0335626	0.296158
ENSG00000072110	14	ensembl_havana	68874143	68979440	-	12	ACTN1	protein_coding	ACTN1	actinin alpha 1	3.49476	0.3987	2.19906	0.0335699	0.296158
ENSG00000239516	3	havana	180827977	180829850	-	1	FLYWCH1P1	processed_pseudogene	NA	NA	-0.630459	0.379693	2.19884	0.0335868	0.296158
ENSG00000120333	1	ensembl_havana	175010789	175023425	-	4	MRPS14	protein_coding	MRPS14	mitochondrial ribosomal protein S14	3.24699	-0.105506	-2.1986	0.0336054	0.296158
ENSG00000198331	11	ensembl_havana	125883614	125900648	+	9	HYLS1	protein_coding	HYLS1	HYLS1, centriolar and ciliogenesis associated	0.57836	-0.265645	-2.19836	0.0336239	0.296158
ENSG00000249853	6	ensembl_havana	114055586	114343045	-	6	HS3ST5	protein_coding	HS3ST5	heparan sulfate-glucosamine 3-sulfotransferase 5	2.02849	-0.356429	-2.19796	0.0336537	0.296158
ENSG00000173064	12	ensembl_havana	112160188	112382439	-	9	HECTD4	protein_coding	MIR6861	microRNA 6861	6.4969	0.122117	2.19788	0.0336601	0.296158
ENSG00000174502	1	ensembl_havana	205913048	205943460	-	17	SLC26A9	protein_coding	SLC26A9	solute carrier family 26 member 9	-0.55649	-0.923902	-2.19774	0.0336706	0.296158
ENSG00000127314	12	ensembl_havana	68610839	68671901	+	16	RAP1B	protein_coding	RAP1B	RAP1B, member of RAS oncogene family	4.2625	0.11109	2.19634	0.0337783	0.29695
ENSG00000126953	X	ensembl_havana	101345661	101349196	-	5	TIMM8A	protein_coding	TIMM8A	translocase of inner mitochondrial membrane 8 homolog A (yeast)	1.52594	-0.217439	-2.1959	0.0338118	0.297072
ENSG00000021762	11	ensembl_havana	3087116	3166739	-	18	OSBPL5	protein_coding	OSBPL5	oxysterol binding protein like 5	2.73238	0.199287	2.19556	0.0338383	0.297072
ENSG00000145194	3	ensembl_havana	184249650	184293031	+	16	ECE2	protein_coding	ECE2	endothelin converting enzyme 2	-0.848163	-0.307962	-2.19528	0.0338599	0.297072
ENSG00000196526	4	ensembl_havana	7758714	7939926	-	9	AFAP1	protein_coding	AFAP1	actin filament associated protein 1	2.99364	0.29777	2.1952	0.033866	0.297072
ENSG00000175826	17	ensembl_havana	7243591	7252491	-	10	CTDNEP1	protein_coding	CTDNEP1	CTD nuclear envelope phosphatase 1	4.8721	0.182521	2.19501	0.0338802	0.297072
ENSG00000163714	3	ensembl_havana	142964497	143060546	+	16	U2SURP	protein_coding	U2SURP	U2 snRNP associated SURP domain containing	6.29648	0.0772026	2.19446	0.0339224	0.297213
ENSG00000154721	21	ensembl_havana	25639272	25717562	+	13	JAM2	protein_coding	JAM2	junctional adhesion molecule 2	3.22053	-0.224692	-2.19434	0.0339315	0.297213
ENSG00000100084	22	ensembl_havana	19330698	19447450	-	13	HIRA	protein_coding	HIRA	histone cell cycle regulator	1.09197	0.154101	2.19351	0.0339955	0.29751
ENSG00000171451	18	ensembl_havana	67506582	67516980	-	13	DSEL	protein_coding	NA	NA	2.71185	0.214019	2.19287	0.0340454	0.29751
ENSG00000245848	19	havana	33299934	33302564	-	2	CEBPA	protein_coding	CEBPA	CCAAT/enhancer binding protein alpha	2.70012	0.382685	2.19283	0.034048	0.29751
ENSG00000154175	3	ensembl_havana	100749156	100993515	-	15	ABI3BP	protein_coding	ABI3BP	ABI family member 3 binding protein	4.31348	0.348562	2.19273	0.0340562	0.29751
ENSG00000151718	4	ensembl_havana	183099293	183320777	+	14	WWC2	protein_coding	WWC2	WW and C2 domain containing 2	3.94318	-0.195243	-2.19266	0.0340611	0.29751
ENSG00000163214	2	ensembl_havana	38797729	38875934	-	19	DHX57	protein_coding	DHX57	DEAH-box helicase 57	3.73353	0.0954064	2.19231	0.0340885	0.29751
ENSG00000148498	10	ensembl_havana	34109560	34815325	-	14	PARD3	protein_coding	PARD3	par-3 family cell polarity regulator	5.76035	0.0962052	2.19209	0.0341054	0.29751
ENSG00000107874	10	ensembl_havana	102423245	102432661	-	9	CUEDC2	protein_coding	CUEDC2	CUE domain containing 2	4.13995	-0.0868988	-2.19208	0.0341064	0.29751
ENSG00000268061	19	havana	47484282	47501597	+	4	NAPA-AS1	antisense	NAPA-AS1	NAPA antisense RNA 1	-0.933894	-0.291121	-2.1918	0.0341277	0.297542
ENSG00000121966	2	ensembl_havana	136114349	136118165	-	6	CXCR4	protein_coding	CXCR4	C-X-C motif chemokine receptor 4	-0.0489876	-0.329771	-2.19128	0.0341682	0.297562
ENSG00000242588	7	havana	128574751	128622694	+	5	RP11-274B21.14	processed_transcript	NA	NA	1.01305	0.177373	2.19122	0.0341726	0.297562
ENSG00000173039	11	ensembl_havana	65653596	65663094	-	17	RELA	protein_coding	RELA	RELA proto-oncogene, NF-kB subunit	3.66155	0.127531	2.19092	0.0341962	0.297562
ENSG00000161980	16	ensembl_havana	46407	53628	-	5	POLR3K	protein_coding	POLR3K	RNA polymerase III subunit K	1.72102	-0.168351	-2.19086	0.0342005	0.297562
ENSG00000183688	17	ensembl_havana	439978	445939	-	4	FAM101B	protein_coding	RFLNB	refilin B	2.85898	-0.238647	-2.19056	0.0342239	0.297612
ENSG00000181234	12	ensembl_havana	128267403	128707915	+	9	TMEM132C	protein_coding	TMEM132C	transmembrane protein 132C	0.211306	0.573735	2.18961	0.0342977	0.2981
ENSG00000162576	1	ensembl_havana	1352689	1361777	-	15	MXRA8	protein_coding	MXRA8	matrix remodeling associated 8	3.67788	0.234228	2.18921	0.034329	0.298219
ENSG00000187535	16	ensembl_havana	1510427	1612110	-	12	IFT140	protein_coding	IFT140	intraflagellar transport 140	1.79766	0.204902	2.18848	0.0343862	0.298562
ENSG00000120885	8	ensembl_havana	27596917	27615031	-	18	CLU	protein_coding	MIR6843	microRNA 6843	4.49912	0.480815	2.18808	0.0344168	0.298602
ENSG00000178460	8	ensembl_havana	66870749	66922048	+	16	MCMDC2	protein_coding	MCMDC2	minichromosome maintenance domain containing 2	1.58902	-0.16732	-2.18792	0.0344298	0.298602
ENSG00000140718	16	ensembl_havana	53703963	54121941	+	17	FTO	protein_coding	FTO	FTO, alpha-ketoglutarate dependent dioxygenase	4.93057	0.0896682	2.18764	0.0344515	0.298602
ENSG00000263809	17	havana	8368638	8383187	-	1	RP11-849F2.7	protein_coding	NA	NA	-0.883142	-0.334237	-2.18751	0.0344615	0.298602
ENSG00000159210	17	ensembl_havana	48929316	48945117	-	8	SNF8	protein_coding	SNF8	SNF8, ESCRT-II complex subunit	3.70393	-0.0974438	-2.18682	0.0345156	0.298764
ENSG00000145020	3	ensembl_havana	49416778	49422753	-	13	AMT	protein_coding	AMT	aminomethyltransferase	3.01085	0.155705	2.18633	0.034554	0.298764
ENSG00000162517	1	ensembl_havana	31629862	31644896	-	11	PEF1	protein_coding	PEF1	penta-EF-hand domain containing 1	3.17332	0.0864021	2.18626	0.0345595	0.298764
ENSG00000174564	3	ensembl_havana	136946230	137011085	+	11	IL20RB	protein_coding	IL20RB	interleukin 20 receptor subunit beta	-0.0820009	0.339664	2.18615	0.0345675	0.298764
ENSG00000019485	11	ensembl_havana	45095806	45235124	+	11	PRDM11	protein_coding	PRDM11	PR/SET domain 11	2.67677	0.166594	2.18614	0.0345688	0.298764
ENSG00000279544	2	havana	32563328	32566436	+	1	AL133243.4	TEC	NA	NA	1.87762	0.145552	2.18473	0.0346792	0.299331
ENSG00000069667	15	ensembl_havana	60488284	61229319	-	14	RORA	protein_coding	RORA	RAR related orphan receptor A	6.97691	0.179782	2.18464	0.034686	0.299331
ENSG00000127951	7	ensembl_havana	77193371	77199826	-	5	FGL2	protein_coding	FGL2	fibrinogen like 2	3.74397	-0.189939	-2.18443	0.0347026	0.299331
ENSG00000174899	3	ensembl_havana	157543246	157677749	+	9	PQLC2L	protein_coding	PQLC2L	PQ loop repeat containing 2 like	-0.113172	0.269436	2.1844	0.0347052	0.299331
ENSG00000062485	12	ensembl_havana	56271699	56300392	-	17	CS	protein_coding	CS	citrate synthase	7.35897	-0.130304	-2.18321	0.0347987	0.299984
ENSG00000159063	11	ensembl_havana	78100936	78139660	-	11	ALG8	protein_coding	ALG8	ALG8, alpha-1,3-glucosyltransferase	2.25085	0.115799	2.1824	0.0348629	0.30027
ENSG00000197951	19	ensembl_havana	56595264	56626481	+	7	ZNF71	protein_coding	ZNF71	zinc finger protein 71	2.48507	0.16454	2.18234	0.0348675	0.30027
ENSG00000204084	1	ensembl_havana	37860697	37947057	-	11	INPP5B	protein_coding	INPP5B	inositol polyphosphate-5-phosphatase B	3.95054	0.159541	2.1812	0.0349575	0.300891
ENSG00000233837	10	havana	42566677	42567483	+	1	EIF3LP2	processed_pseudogene	NA	NA	0.894697	-0.179319	-2.18079	0.03499	0.301017
ENSG00000196878	1	ensembl_havana	209614870	209652466	-	11	LAMB3	protein_coding	MIR4260	microRNA 4260	1.89111	-0.383433	-2.17988	0.0350617	0.301049
ENSG00000227124	3	ensembl_havana	75709643	75785583	-	7	ZNF717	protein_coding	ZNF717	zinc finger protein 717	3.14689	0.126601	2.17982	0.0350664	0.301049
ENSG00000087077	7	ensembl_havana	100867138	100873454	+	10	TRIP6	protein_coding	MIR6875	microRNA 6875	1.86242	0.226957	2.17971	0.0350754	0.301049
ENSG00000188687	2	ensembl_havana	74216242	74343414	-	14	SLC4A5	protein_coding	SLC4A5	solute carrier family 4 member 5	0.256499	0.245352	2.17968	0.0350777	0.301049
ENSG00000214046	19	ensembl_havana	16630751	16660442	-	7	SMIM7	protein_coding	NA	NA	3.61198	0.12089	2.1793	0.035108	0.301049
ENSG00000135605	4	ensembl_havana	48135783	48269864	-	11	TEC	protein_coding	TEC	tec protein tyrosine kinase	0.714895	0.175972	2.17925	0.0351118	0.301049
ENSG00000184588	1	ensembl_havana	65792514	66374579	+	16	PDE4B	protein_coding	PDE4B	phosphodiesterase 4B	5.0679	-0.239312	-2.17917	0.0351185	0.301049
ENSG00000103707	15	ensembl_havana	65001512	65029639	-	8	MTFMT	protein_coding	MTFMT	mitochondrial methionyl-tRNA formyltransferase	2.90104	-0.109634	-2.17834	0.0351843	0.301303
ENSG00000199944	6	ensembl	109059509	109059614	-	1	RNU6-653P	snRNA	NA	NA	0.596221	0.305048	2.1782	0.035195	0.301303
ENSG00000100605	14	ensembl_havana	92936914	93116320	-	15	ITPK1	protein_coding	NA	NA	3.71632	0.163502	2.17803	0.0352086	0.301303
ENSG00000119661	14	ensembl_havana	73644875	73703732	+	13	DNAL1	protein_coding	DNAL1	dynein axonemal light chain 1	2.60019	0.122341	2.17789	0.0352195	0.301303
ENSG00000276075	16	havana	67517862	67528675	-	1	CTD-2012K14.8	antisense	NA	NA	-0.754966	-0.254801	-2.17683	0.0353047	0.301878
ENSG00000105176	19	ensembl_havana	29923644	30016608	+	16	URI1	protein_coding	URI1	URI1, prefoldin like chaperone	5.47295	-0.0807509	-2.17633	0.0353446	0.302067
ENSG00000112855	5	ensembl_havana	140691426	140699291	+	13	HARS2	protein_coding	HARS2	histidyl-tRNA synthetase 2, mitochondrial	4.0683	-0.093255	-2.17575	0.0353903	0.302176
ENSG00000102081	X	ensembl_havana	147911951	147951125	+	12	FMR1	protein_coding	FMR1	fragile X mental retardation 1	3.85255	0.0997894	2.17572	0.0353932	0.302176
ENSG00000247796	5	havana	53109842	53115126	+	2	CTD-2366F13.1	antisense	LOC257396	uncharacterized LOC257396	-0.733709	-0.26854	-2.17527	0.0354293	0.302239
ENSG00000198502	6	ensembl_havana	32517343	32530287	-	5	HLA-DRB5	protein_coding	HLA-DRB5	major histocompatibility complex, class II, DR beta 5	1.90295	0.761976	2.17514	0.0354394	0.302239
ENSG00000165861	14	ensembl_havana	72969451	73027212	-	12	ZFYVE1	protein_coding	ZFYVE1	zinc finger FYVE-type containing 1	3.80627	0.105444	2.17495	0.0354544	0.302239
ENSG00000135074	5	ensembl_havana	157395534	157575775	-	14	ADAM19	protein_coding	ADAM19	ADAM metallopeptidase domain 19	3.28963	-0.202281	-2.17411	0.0355221	0.302458
ENSG00000120159	9	ensembl_havana	26840685	26892804	-	10	CAAP1	protein_coding	CAAP1	caspase activity and apoptosis inhibitor 1	2.96387	-0.130714	-2.17401	0.0355301	0.302458
ENSG00000103647	15	ensembl_havana	68578969	68727806	+	11	CORO2B	protein_coding	CORO2B	coronin 2B	1.33866	0.218836	2.17396	0.0355337	0.302458
ENSG00000141027	17	ensembl_havana	16029157	16218185	-	19	NCOR1	protein_coding	NCOR1	nuclear receptor corepressor 1	7.0197	0.0632782	2.17347	0.0355736	0.302644
ENSG00000103415	16	ensembl_havana	4474690	4510347	+	10	HMOX2	protein_coding	NA	NA	2.76334	-0.152994	-2.17253	0.035649	0.303133
ENSG00000168118	1	ensembl_havana	229271062	229305894	+	10	RAB4A	protein_coding	RAB4A	RAB4A, member RAS oncogene family	4.45577	-0.103415	-2.17228	0.0356686	0.303147
ENSG00000228906	X	havana	73948973	73949558	+	1	RP13-216E22.4	lincRNA	NA	NA	1.05096	0.14475	2.17201	0.0356906	0.303181
ENSG00000161904	6	ensembl_havana	33771202	33789136	-	10	LEMD2	protein_coding	LEMD2	LEM domain containing 2	3.64119	0.101733	2.17159	0.0357246	0.303318
ENSG00000188582	3	ensembl_havana	142949164	142963682	-	7	PAQR9	protein_coding	PAQR9	progestin and adipoQ receptor family member 9	0.783116	-0.360625	-2.1705	0.0358125	0.303696
ENSG00000136021	12	ensembl_havana	100267140	100341724	+	16	SCYL2	protein_coding	SCYL2	SCY1 like pseudokinase 2	4.94908	-0.128999	-2.17049	0.0358132	0.303696
ENSG00000071205	4	ensembl_havana	147732063	148072780	+	10	ARHGAP10	protein_coding	ARHGAP10	Rho GTPase activating protein 10	5.63054	0.145608	2.17037	0.0358232	0.303696
ENSG00000265520	8	ensembl	17681578	17681657	-	1	MIR548V	miRNA	MIR548V	microRNA 548v	-0.492313	0.294737	2.1697	0.0358773	0.304003
ENSG00000162298	11	ensembl_havana	65121780	65134533	-	15	SYVN1	protein_coding	MIR6751	microRNA 6751	3.49374	0.161007	2.16929	0.0359106	0.30405
ENSG00000130827	X	ensembl_havana	154458281	154477779	+	6	PLXNA3	protein_coding	PLXNA3	plexin A3	2.1837	0.249144	2.16907	0.0359284	0.30405
ENSG00000061676	2	ensembl_havana	182909115	183038858	-	13	NCKAP1	protein_coding	NCKAP1	NCK associated protein 1	7.23424	-0.0802413	-2.16896	0.035937	0.30405
ENSG00000138381	2	ensembl_havana	189661385	189670831	+	8	ASNSD1	protein_coding	ASNSD1	asparagine synthetase domain containing 1	5.14704	-0.103167	-2.16812	0.0360048	0.304472
ENSG00000166377	18	ensembl_havana	79069285	79378283	+	18	ATP9B	protein_coding	NA	NA	4.96646	0.123814	2.16784	0.0360277	0.304513
ENSG00000144674	3	ensembl_havana	37243177	37366751	+	15	GOLGA4	protein_coding	GOLGA4	golgin A4	8.10291	-0.0988689	-2.16661	0.0361277	0.30511
ENSG00000122643	7	ensembl_havana	33014114	33062797	-	17	NT5C3A	protein_coding	NT5C3A	5'-nucleotidase, cytosolic IIIA	4.61989	-0.159726	-2.16629	0.0361542	0.30511
[truncated: 14,880 more rows]

## Sheet: ALMi
	chr	gene_source	start	end	strand	gene_version	gene_name	gene_biotype	symbol.org.Hs.eg	title.org.Hs.eg	entrez.org.Hs.eg	Amean	coef_almi	modt_almi	pval_almi	adjp_almi
ENSG00000214973	1	havana	27200834	27201473	-	3	CHCHD3P3	processed_pseudogene	NA	NA	NA	2.24637	0.222485	5.40545	3.02e-06	0.0219751
ENSG00000239521	7	ensembl_havana	100200653	100272218	-	6	GATS	protein_coding	GATS	GATS, stromal antigen 3 opposite strand	352954	6.19306	-0.252034	-5.34722	3.64e-06	0.0219751
ENSG00000128654	2	ensembl_havana	176269395	176338025	+	12	MTX2	protein_coding	MTX2	metaxin 2	10651	4.01129	0.199932	5.32594	3.91e-06	0.0219751
ENSG00000184831	X	ensembl_havana	23833353	23907934	-	12	APOO	protein_coding	APOO	apolipoprotein O	79135	2.71754	0.269799	5.2015	5.85e-06	0.0246759
ENSG00000154518	2	ensembl_havana	175176258	175184607	-	8	ATP5G3	protein_coding	ATP5G3	ATP synthase, H+ transporting, mitochondrial Fo complex subunit C3 (subunit 9)	518	6.17068	0.304172	4.88616	1.62e-05	0.0271954
ENSG00000108528	17	ensembl_havana	4937130	4940251	-	12	SLC25A11	protein_coding	SLC25A11	solute carrier family 25 member 11	8402	6.02276	0.209739	4.83663	1.89e-05	0.0271954
ENSG00000120053	10	ensembl_havana	99396870	99430624	-	10	GOT1	protein_coding	GOT1	glutamic-oxaloacetic transaminase 1	2805	7.03051	0.306942	4.82052	1.99e-05	0.0271954
ENSG00000174171	15	havana	41892793	41898575	+	5	RP11-23P13.6	antisense	LOC105370792	uncharacterized LOC105370792	105370792	-0.913272	0.699869	4.82159	1.99e-05	0.0271954
ENSG00000165637	10	ensembl_havana	75210154	75231448	+	12	VDAC2	protein_coding	VDAC2	voltage dependent anion channel 2	7417	5.27331	0.162384	4.8137	2.04e-05	0.0271954
ENSG00000156411	14	ensembl_havana	103912288	103928269	-	8	C14orf2	protein_coding	C14orf2	chromosome 14 open reading frame 2	9556	5.39389	0.198086	4.80189	2.11e-05	0.0271954
ENSG00000004779	16	ensembl_havana	23581002	23596356	-	8	NDUFAB1	protein_coding	NDUFAB1	NADH:ubiquinone oxidoreductase subunit AB1	4706	5.66289	0.237012	4.79399	2.17e-05	0.0271954
ENSG00000135469	12	ensembl_havana	56266858	56270966	+	12	COQ10A	protein_coding	COQ10A	coenzyme Q10A	93058	6.20706	0.212243	4.77918	2.27e-05	0.0271954
ENSG00000250479	22	ensembl_havana	23765834	23768443	-	7	CHCHD10	protein_coding	NA	NA	NA	6.60199	0.218703	4.78001	2.27e-05	0.0271954
ENSG00000167283	11	ensembl_havana	118401154	118431496	+	6	ATP5L	protein_coding	ATP5L	ATP synthase, H+ transporting, mitochondrial Fo complex subunit G	10632	5.74321	0.211592	4.74207	2.56e-05	0.0271954
ENSG00000163541	2	ensembl_havana	84423523	84460045	-	10	SUCLG1	protein_coding	SUCLG1	succinate-CoA ligase alpha subunit	8802	5.86965	0.181751	4.7177	2.77e-05	0.0271954
ENSG00000186687	5	ensembl_havana	131170810	131205426	+	14	LYRM7	protein_coding	LYRM7	LYR motif containing 7	90624	5.99451	0.184465	4.67463	3.17e-05	0.0271954
ENSG00000151729	4	ensembl_havana	185143241	185150382	+	9	SLC25A4	protein_coding	SLC25A4	solute carrier family 25 member 4	291	9.16148	0.231711	4.66476	3.27e-05	0.0271954
ENSG00000133460	22	ensembl_havana	23856703	23886309	+	18	SLC2A11	protein_coding	NA	NA	NA	3.21314	0.191801	4.65775	3.35e-05	0.0271954
ENSG00000119421	9	ensembl_havana	122144058	122159819	-	6	NDUFA8	protein_coding	NDUFA8	NADH:ubiquinone oxidoreductase subunit A8	4702	4.66183	0.233343	4.63729	3.57e-05	0.0271954
ENSG00000146147	6	ensembl_havana	53929982	54266280	+	13	MLIP	protein_coding	MLIP	muscular LMNA interacting protein	90523	6.83293	-0.183167	-4.63558	3.59e-05	0.0271954
ENSG00000156709	X	ensembl_havana	130129362	130165887	-	12	AIFM1	protein_coding	AIFM1	apoptosis inducing factor, mitochondria associated 1	9131	4.51609	0.161064	4.62832	3.67e-05	0.0271954
ENSG00000155380	1	ensembl_havana	112911847	112957013	-	10	SLC16A1	protein_coding	NA	NA	NA	6.37261	0.264109	4.62606	3.7e-05	0.0271954
ENSG00000233954	1	ensembl_havana	15807169	15809348	-	6	UQCRHL	protein_coding	UQCRHL	ubiquinol-cytochrome c reductase hinge protein like	440567	4.33904	0.206349	4.61745	3.8e-05	0.0271954
ENSG00000148334	9	ensembl_havana	128120693	128128462	-	13	PTGES2	protein_coding	PTGES2	prostaglandin E synthase 2	80142	4.74642	0.1775	4.59191	4.12e-05	0.0271954
ENSG00000088682	16	ensembl_havana	57447425	57461275	+	12	COQ9	protein_coding	COQ9	coenzyme Q9	57017	6.11916	0.145853	4.58669	4.19e-05	0.0271954
ENSG00000265354	10	ensembl_havana	45972449	46003734	+	3	TIMM23	protein_coding	TIMM23	translocase of inner mitochondrial membrane 23	100287932	4.63258	0.133662	4.581	4.27e-05	0.0271954
ENSG00000110717	11	ensembl_havana	68030617	68036644	+	9	NDUFS8	protein_coding	MIR4691	microRNA 4691	100616403	5.81458	0.162253	4.56686	4.46e-05	0.0271954
ENSG00000164715	7	ensembl_havana	98106885	98209633	+	5	LMTK2	protein_coding	LMTK2	lemur tyrosine kinase 2	22853	5.25044	-0.185901	-4.56326	4.51e-05	0.0271954
ENSG00000204370	11	ensembl_havana	112086773	112120013	+	7	SDHD	protein_coding	SDHD	succinate dehydrogenase complex subunit D	6392	5.85806	0.186874	4.52826	5.04e-05	0.0287218
ENSG00000258603	14	havana	73616700	73633941	-	3	RP3-414A15.10	antisense	NA	NA	NA	0.429394	0.247552	4.52404	5.1e-05	0.0287218
ENSG00000179091	8	ensembl_havana	144095027	144097525	+	4	CYC1	protein_coding	CYC1	cytochrome c1	1537	6.92567	0.194332	4.47967	5.87e-05	0.0305044
ENSG00000159199	17	ensembl_havana	48892765	48895871	+	12	ATP5G1	protein_coding	ATP5G1	ATP synthase, H+ transporting, mitochondrial Fo complex subunit C1 (subunit 9)	516	5.3269	0.263384	4.45999	6.24e-05	0.0305044
ENSG00000130159	19	ensembl_havana	11505916	11529174	-	12	ECSIT	protein_coding	ECSIT	ECSIT signalling integrator	51295	4.6478	0.198518	4.45151	6.41e-05	0.0305044
ENSG00000172115	7	ensembl_havana	25120091	25125361	-	7	CYCS	protein_coding	CYCS	cytochrome c, somatic	54205	7.27876	0.269768	4.44477	6.55e-05	0.0305044
ENSG00000135972	2	ensembl_havana	105037983	105099960	+	7	MRPS9	protein_coding	MRPS9	mitochondrial ribosomal protein S9	64965	4.68481	0.157427	4.44421	6.56e-05	0.0305044
ENSG00000184983	22	ensembl_havana	42085525	42090955	-	8	NDUFA6	protein_coding	NA	NA	NA	5.59109	0.183612	4.44423	6.56e-05	0.0305044
ENSG00000204308	6	ensembl_havana	32178354	32180793	+	7	RNF5	protein_coding	NA	NA	NA	3.56305	0.172445	4.43809	6.69e-05	0.0305044
ENSG00000124172	20	ensembl_havana	59025467	59032382	-	8	ATP5E	protein_coding	ATP5E	ATP synthase, H+ transporting, mitochondrial F1 complex, epsilon subunit	514	5.82801	0.167399	4.41497	7.19e-05	0.0319305
ENSG00000075336	18	ensembl_havana	74148511	74160530	+	10	TIMM21	protein_coding	TIMM21	translocase of inner mitochondrial membrane 21	29090	4.4637	0.166346	4.39483	7.66e-05	0.0331342
ENSG00000214810	6	havana	34219439	34220066	+	4	CYCSP55	processed_pseudogene	NA	NA	NA	1.12923	0.333662	4.37633	8.11e-05	0.0342267
ENSG00000140990	16	ensembl_havana	1959508	1961975	+	13	NDUFB10	protein_coding	NDUFB10	NADH:ubiquinone oxidoreductase subunit B10	4716	6.86266	0.192225	4.35493	8.67e-05	0.034945
ENSG00000147166	X	ensembl_havana	71301734	71305371	+	9	ITGB1BP2	protein_coding	ITGB1BP2	integrin subunit beta 1 binding protein 2	26548	3.57661	0.242316	4.35402	8.7e-05	0.034945
ENSG00000166902	11	ensembl_havana	59806135	59810872	-	4	MRPL16	protein_coding	MRPL16	mitochondrial ribosomal protein L16	54948	3.98679	0.1426	4.34089	9.06e-05	0.0352004
ENSG00000104325	8	ensembl_havana	90001405	90052092	+	5	DECR1	protein_coding	DECR1	2,4-dienoyl-CoA reductase 1, mitochondrial	1666	5.23686	0.239826	4.32463	9.53e-05	0.0352004
ENSG00000270112	18	havana	46756487	46764408	+	3	RP11-742D12.2	processed_transcript	NA	NA	NA	0.751089	0.51506	4.32351	9.56e-05	0.0352004
ENSG00000259918	16	havana	47598654	47598996	-	1	NDUFA5P11	processed_pseudogene	NA	NA	NA	1.93526	0.232019	4.32245	9.59e-05	0.0352004
ENSG00000154723	21	ensembl_havana	25716503	25735673	-	11	ATP5J	protein_coding	ATP5J	ATP synthase, H+ transporting, mitochondrial Fo complex subunit F6	522	5.5731	0.224132	4.28501	0.000107761	0.0367553
ENSG00000165629	10	ensembl_havana	7788129	7807815	+	18	ATP5C1	protein_coding	ATP5C1	ATP synthase, H+ transporting, mitochondrial F1 complex, gamma polypeptide 1	509	6.73778	0.22239	4.2825	0.000108603	0.0367553
ENSG00000164062	3	ensembl_havana	49674002	49683963	+	11	APEH	protein_coding	APEH	acylaminoacyl-peptide hydrolase	327	5.46662	0.123815	4.26571	0.000114402	0.0367553
ENSG00000178057	3	ensembl_havana	49020459	49023495	+	13	NDUFAF3	protein_coding	NDUFAF3	NADH:ubiquinone oxidoreductase complex assembly factor 3	25915	4.31311	0.10923	4.26193	0.000115751	0.0367553
ENSG00000184076	22	ensembl_havana	29767369	29770413	+	12	UQCR10	protein_coding	UQCR10	ubiquinol-cytochrome c reductase, complex III subunit X	29796	6.17834	0.211544	4.2595	0.000116625	0.0367553
ENSG00000197448	7	ensembl_havana	143244093	143270854	+	12	GSTK1	protein_coding	GSTK1	glutathione S-transferase kappa 1	373156	5.25086	0.15981	4.25851	0.000116981	0.0367553
ENSG00000166797	15	ensembl_havana	64072559	64094018	-	9	FAM96A	protein_coding	FAM96A	family with sequence similarity 96 member A	84191	3.85383	0.241833	4.25653	0.000117701	0.0367553
ENSG00000112695	6	ensembl_havana	75237675	75250323	-	10	COX7A2	protein_coding	COX7A2	cytochrome c oxidase subunit 7A2	1347	4.43918	0.222058	4.25609	0.000117861	0.0367553
ENSG00000168938	5	ensembl_havana	123023250	123036741	-	5	PPIC	protein_coding	PPIC	peptidylprolyl isomerase C	5480	3.59638	0.180512	4.25091	0.000119767	0.0367553
ENSG00000006695	17	ensembl_havana	14069496	14208677	+	9	COX10	protein_coding	COX10	COX10, heme A:farnesyltransferase cytochrome c oxidase assembly factor	1352	4.52332	0.176652	4.24202	0.000123105	0.037105
ENSG00000105197	19	ensembl_havana	39480412	39493785	+	9	TIMM50	protein_coding	TIMM50	translocase of inner mitochondrial membrane 50	92609	4.24951	0.131671	4.23343	0.000126417	0.037435
ENSG00000131730	5	ensembl_havana	81233285	81266397	+	14	CKMT2	protein_coding	CKMT2	creatine kinase, mitochondrial 2	1160	8.30449	0.325754	4.22637	0.000129205	0.0376008
ENSG00000110435	11	ensembl_havana	34915829	35020591	+	10	PDHX	protein_coding	PDHX	pyruvate dehydrogenase complex component X	8050	5.96436	0.167474	4.20174	0.000139408	0.0392862
ENSG00000148335	9	ensembl_havana	129608884	129636131	+	13	NTMT1	protein_coding	NTMT1	N-terminal Xaa-Pro-Lys N-methyltransferase 1	28989	3.93146	0.159649	4.20083	0.000139797	0.0392862
ENSG00000158882	1	ensembl_havana	161225939	161230744	+	11	TOMM40L	protein_coding	MIR5187	microRNA 5187	100847090	3.64748	0.224817	4.19581	0.000141979	0.0392862
ENSG00000175416	5	ensembl_havana	176392455	176416569	-	11	CLTB	protein_coding	CLTB	clathrin light chain B	1212	5.57141	0.10164	4.18522	0.000146686	0.0393516
ENSG00000131174	X	ensembl_havana	77899438	77907373	+	4	COX7B	protein_coding	COX7B	cytochrome c oxidase subunit 7B	1349	6.84794	0.190762	4.1848	0.000146878	0.0393516
ENSG00000108561	17	ensembl_havana	5432777	5448830	-	7	C1QBP	protein_coding	C1QBP	complement C1q binding protein	708	4.83826	0.123152	4.17616	0.000150834	0.0394833
ENSG00000173660	1	ensembl_havana	46303631	46316776	+	10	UQCRH	protein_coding	UQCRH	ubiquinol-cytochrome c reductase hinge protein	7388	5.45971	0.215245	4.17356	0.000152048	0.0394833
ENSG00000178982	19	ensembl_havana	38619082	38636955	+	8	EIF3K	protein_coding	NA	NA	NA	6.45185	0.134246	4.15981	0.000158614	0.0405642
ENSG00000100348	22	ensembl_havana	36467036	36482030	-	8	TXN2	protein_coding	TXN2	thioredoxin 2	25828	4.23074	0.157829	4.15114	0.000162892	0.0408622
ENSG00000117118	1	ensembl_havana	17018722	17054170	-	8	SDHB	protein_coding	SDHB	succinate dehydrogenase complex iron sulfur subunit B	6390	6.36611	0.192301	4.14483	0.000166078	0.0408622
ENSG00000174173	3	ensembl_havana	101561862	101566446	+	6	TRMT10C	protein_coding	TRMT10C	tRNA methyltransferase 10C, mitochondrial RNase P subunit	54931	3.57962	0.13161	4.14117	0.000167956	0.0408622
ENSG00000241468	7	ensembl_havana	99448475	99466331	-	6	ATP5J2	protein_coding	ATP5J2	ATP synthase, H+ transporting, mitochondrial Fo complex subunit F2	9551	4.38509	0.1616	4.13826	0.000169462	0.0408622
ENSG00000230148	17	havana	48543551	48551250	+	7	HOXB-AS1	antisense	HOXB-AS1	HOXB cluster antisense RNA 1	100874362	0.651604	0.303448	4.12993	0.000173848	0.0413294
ENSG00000132423	6	ensembl_havana	99369400	99394204	-	9	COQ3	protein_coding	COQ3	coenzyme Q3, methyltransferase	51805	2.92342	0.208429	4.12202	0.000178116	0.0417558
ENSG00000125356	X	ensembl_havana	119871487	119876662	+	6	NDUFA1	protein_coding	NDUFA1	NADH:ubiquinone oxidoreductase subunit A1	4694	5.78248	0.165903	4.11264	0.000183306	0.042
ENSG00000180785	11	ensembl_havana	4643420	4655488	+	8	OR51E1	protein_coding	OR51E1	olfactory receptor family 51 subfamily E member 1	143503	0.165924	0.520356	4.10826	0.000185782	0.042
ENSG00000174917	19	ensembl_havana	5678421	5680896	-	7	C19orf70	protein_coding	C19orf70	chromosome 19 open reading frame 70	125988	4.20812	0.171564	4.10659	0.000186735	0.042
ENSG00000156467	8	ensembl_havana	96225920	96235634	-	8	UQCRB	protein_coding	UQCRB	ubiquinol-cytochrome c reductase binding protein	7381	7.14633	0.189886	4.09173	0.000195418	0.042
ENSG00000050393	6	ensembl_havana	13786557	13814568	-	10	MCUR1	protein_coding	MCUR1	mitochondrial calcium uniporter regulator 1	63933	3.42604	0.158075	4.08805	0.00019763	0.042
ENSG00000119013	2	ensembl_havana	201071433	201085750	+	7	NDUFB3	protein_coding	NDUFB3	NADH:ubiquinone oxidoreductase subunit B3	4709	5.53037	0.186043	4.08303	0.00020068	0.042
ENSG00000213619	11	ensembl_havana	47565336	47584562	+	8	NDUFS3	protein_coding	NDUFS3	NADH:ubiquinone oxidoreductase core subunit S3	4722	5.57671	0.17599	4.07844	0.000203515	0.042
ENSG00000150768	11	ensembl_havana	112024814	112064390	+	14	DLAT	protein_coding	DLAT	dihydrolipoamide S-acetyltransferase	1737	6.16947	0.192707	4.07749	0.000204104	0.042
ENSG00000126432	11	ensembl_havana	64318088	64321811	+	12	PRDX5	protein_coding	PRDX5	peroxiredoxin 5	25824	5.33557	0.150308	4.07618	0.000204927	0.042
ENSG00000132763	1	ensembl_havana	45500053	45513382	+	13	MMACHC	protein_coding	MMACHC	methylmalonic aciduria (cobalamin deficiency) cblC type, with homocystinuria	25974	2.98871	0.215224	4.07473	0.000205834	0.042
ENSG00000151806	4	ensembl_havana	44678427	44700926	+	12	GUF1	protein_coding	GUF1	GUF1 homolog, GTPase	60558	5.28884	0.143448	4.07056	0.000208467	0.042
ENSG00000104886	19	ensembl_havana	2230084	2237704	-	8	PLEKHJ1	protein_coding	MIR6789	microRNA 6789	102466736	3.63265	0.138666	4.06924	0.000209313	0.042
ENSG00000137106	9	ensembl_havana	37422666	37436990	+	16	GRHPR	protein_coding	GRHPR	glyoxylate and hydroxypyruvate reductase	9380	5.29757	0.123468	4.06299	0.000213338	0.042
ENSG00000078668	8	ensembl_havana	42391624	42405897	+	12	VDAC3	protein_coding	VDAC3	voltage dependent anion channel 3	7419	7.4919	0.13729	4.06199	0.000213994	0.042
ENSG00000100138	22	ensembl_havana	41673930	41690504	-	12	NHP2L1	protein_coding	SNU13	SNU13 homolog, small nuclear ribonucleoprotein (U4/U6.U5)	4809	5.04568	0.108242	4.05206	0.000220567	0.0427925
ENSG00000014641	2	ensembl_havana	63588609	63607197	+	16	MDH1	protein_coding	MDH1	malate dehydrogenase 1	4190	7.61583	0.263617	4.03962	0.000229086	0.0436225
ENSG00000075415	12	ensembl_havana	98593591	98606379	+	11	SLC25A3	protein_coding	SLC25A3	solute carrier family 25 member 3	5250	8.0674	0.157148	4.03829	0.000230014	0.0436225
ENSG00000128626	19	ensembl_havana	38930548	38933162	+	10	MRPS12	protein_coding	NA	NA	NA	2.73271	0.249627	4.02641	0.000238477	0.0438681
ENSG00000172586	10	ensembl_havana	73782047	73783652	+	7	CHCHD1	protein_coding	CHCHD1	coiled-coil-helix-coiled-coil-helix domain containing 1	118487	3.22751	0.135065	4.02436	0.000239969	0.0438681
ENSG00000140740	16	ensembl_havana	21952660	21983660	+	9	UQCRC2	protein_coding	UQCRC2	ubiquinol-cytochrome c reductase core protein II	7385	7.79441	0.173373	4.02342	0.000240656	0.0438681
ENSG00000245532	11	havana	65422774	65445540	+	5	NEAT1	lincRNA	NEAT1	nuclear paraspeckle assembly transcript 1 (non-protein coding)	283131	12.4178	-0.162384	-4.02199	0.000241704	0.0438681
ENSG00000178741	15	ensembl_havana	74919791	74938168	-	10	COX5A	protein_coding	COX5A	cytochrome c oxidase subunit 5A	9377	6.41955	0.189347	4.01672	0.000245606	0.0441019
ENSG00000134056	5	ensembl_havana	69217760	69230129	+	10	MRPS36	protein_coding	NA	NA	NA	3.63694	0.207615	4.01301	0.000248386	0.0441317
ENSG00000111906	6	ensembl_havana	125219962	125302078	-	16	HDDC2	protein_coding	HDDC2	HD domain containing 2	51020	4.46097	0.19413	4.0009	0.000257692	0.0451457
ENSG00000137547	8	ensembl_havana	54135210	54147901	+	7	MRPL15	protein_coding	MRPL15	mitochondrial ribosomal protein L15	29088	4.92439	0.172191	3.99867	0.000259443	0.0451457
ENSG00000169021	19	ensembl_havana	29205321	29213541	-	5	UQCRFS1	protein_coding	UQCRFS1	ubiquinol-cytochrome c reductase, Rieske iron-sulfur polypeptide 1	7386	6.7933	0.19739	3.99181	0.000264892	0.0456236
ENSG00000108826	17	ensembl_havana	50367857	50373214	-	14	MRPL27	protein_coding	MRPL27	mitochondrial ribosomal protein L27	51264	4.08172	0.128029	3.98836	0.000267677	0.0456347
ENSG00000131828	X	ensembl_havana	19343893	19361705	+	12	PDHA1	protein_coding	PDHA1	pyruvate dehydrogenase (lipoamide) alpha 1	5160	6.32397	0.21189	3.98398	0.000271249	0.0456347
ENSG00000155463	14	ensembl_havana	22766522	22773041	+	11	OXA1L	protein_coding	OXA1L	OXA1L, mitochondrial inner membrane protein	5018	5.7755	0.124265	3.98178	0.000273067	0.0456347
ENSG00000114107	3	ensembl_havana	138494344	138594538	-	7	CEP70	protein_coding	CEP70	centrosomal protein 70	80321	3.97704	0.143337	3.97692	0.000277115	0.0457428
ENSG00000204179	10	ensembl_havana	46911396	47002488	+	9	PTPN20	protein_coding	LOC105369264	tyrosine-protein phosphatase non-receptor type 20	105369264	2.64857	0.327898	3.97405	0.000279538	0.0457428
ENSG00000127184	5	ensembl_havana	86617904	86620962	+	9	COX7C	protein_coding	MIR3607	microRNA 3607	100500805	6.88618	0.193407	3.96963	0.000283298	0.0457428
ENSG00000113845	3	ensembl_havana	119498532	119525090	+	8	TIMMDC1	protein_coding	TIMMDC1	translocase of inner mitochondrial membrane domain containing 1	51300	5.27029	0.131604	3.96817	0.000284554	0.0457428
ENSG00000166477	15	ensembl_havana	51938025	51971806	-	11	LEO1	protein_coding	LEO1	LEO1 homolog, Paf1/RNA polymerase II complex component	123169	2.76697	0.143528	3.94918	0.00030136	0.0478123
ENSG00000168291	3	ensembl_havana	58427630	58433857	-	11	PDHB	protein_coding	PDHB	pyruvate dehydrogenase (lipoamide) beta	5162	6.11768	0.198061	3.94667	0.000303656	0.0478123
ENSG00000110955	12	ensembl_havana	56638175	56646068	-	7	ATP5B	protein_coding	ATP5B	ATP synthase, H+ transporting, mitochondrial F1 complex, beta polypeptide	506	9.21515	0.207636	3.93144	0.00031794	0.0478123
ENSG00000167863	17	ensembl_havana	75038863	75046985	-	10	ATP5H	protein_coding	ATP5H	ATP synthase, H+ transporting, mitochondrial Fo complex subunit D	10476	6.24886	0.165016	3.9309	0.000318457	0.0478123
ENSG00000090266	7	ensembl_havana	140690777	140722790	+	11	NDUFB2	protein_coding	NDUFB2	NADH:ubiquinone oxidoreductase subunit B2	4708	5.65233	0.160012	3.92875	0.000320524	0.0478123
ENSG00000079616	16	ensembl_havana	29790719	29805385	+	11	KIF22	protein_coding	KIF22	kinesin family member 22	3835	3.08054	0.201862	3.9272	0.000322023	0.0478123
ENSG00000185880	15	ensembl_havana	44728988	44767829	+	11	TRIM69	protein_coding	NA	NA	NA	4.59626	0.154353	3.92415	0.000324998	0.0478123
ENSG00000029534	8	ensembl_havana	41653220	41896762	-	18	ANK1	protein_coding	ANK1	ankyrin 1	286	7.67063	0.188741	3.9237	0.000325438	0.0478123
ENSG00000112715	6	ensembl_havana	43770184	43786487	+	19	VEGFA	protein_coding	VEGFA	vascular endothelial growth factor A	7422	6.81584	0.251041	3.92257	0.000326555	0.0478123
ENSG00000237321	6	havana	123823240	123829285	+	1	RP11-374A22.1	sense_intronic	NA	NA	NA	-0.787742	0.336443	3.92088	0.000328221	0.0478123
ENSG00000130312	19	ensembl_havana	17292609	17306843	+	5	MRPL34	protein_coding	MRPL34	mitochondrial ribosomal protein L34	64981	4.21882	0.208882	3.92051	0.000328587	0.0478123
ENSG00000236576	X	havana	51856968	51858066	+	1	RP11-22B10.3	processed_pseudogene	NA	NA	NA	-0.833966	0.326773	3.91208	0.000337037	0.0486226
ENSG00000174547	11	ensembl_havana	66435075	66466738	-	12	MRPL11	protein_coding	MRPL11	mitochondrial ribosomal protein L11	65003	3.95351	0.116938	3.90885	0.00034032	0.0486802
ENSG00000236654	7	havana	23480753	23480959	+	2	AC079780.3	processed_pseudogene	NA	NA	NA	-0.291112	0.367456	3.90101	0.000348441	0.0494231
ENSG00000167085	17	ensembl_havana	49404049	49414905	-	10	PHB	protein_coding	PHB	prohibitin	5245	5.26757	0.124162	3.8944	0.000355439	0.0499955
ENSG00000114023	3	ensembl_havana	122384176	122412334	+	14	FAM162A	protein_coding	FAM162A	family with sequence similarity 162 member A	26355	4.70455	0.175199	3.88736	0.000363037	0.0503848
ENSG00000186976	22	ensembl_havana	43528744	43812337	-	13	EFCAB6	protein_coding	EFCAB6	EF-hand calcium binding domain 6	64800	0.251316	-0.234147	-3.88632	0.000364177	0.0503848
ENSG00000243147	2	ensembl_havana	27771717	27988087	+	6	MRPL33	protein_coding	MRPL33	mitochondrial ribosomal protein L33	9553	5.14527	0.151711	3.88349	0.000367285	0.0504016
ENSG00000172974	2	havana	65205108	65205988	+	11	AC007318.5	processed_pseudogene	NA	NA	NA	5.52081	0.147249	3.87844	0.000372886	0.0506193
ENSG00000183978	17	ensembl_havana	42795147	42798704	-	7	COA3	protein_coding	COA3	cytochrome c oxidase assembly factor 3	28958	3.77623	0.118023	3.87667	0.000374869	0.0506193
ENSG00000010256	3	ensembl_havana	48599002	48610976	-	9	UQCRC1	protein_coding	UQCRC1	ubiquinol-cytochrome c reductase core protein I	7384	7.56514	0.173422	3.86951	0.000383013	0.0509218
ENSG00000213593	11	ensembl_havana	57712600	57740973	+	8	TMX2	protein_coding	TMX2	thioredoxin related transmembrane protein 2	51075	3.80739	0.140214	3.8694	0.000383143	0.0509218
ENSG00000106554	7	ensembl_havana	132784868	133082088	-	10	CHCHD3	protein_coding	CHCHD3	coiled-coil-helix-coiled-coil-helix domain containing 3	54927	6.87801	0.139405	3.86213	0.000391582	0.0513046
ENSG00000091483	1	ensembl_havana	241497603	241519761	-	6	FH	protein_coding	FH	fumarate hydratase	2271	6.00812	0.165867	3.85785	0.000396629	0.0513046
ENSG00000126768	X	ensembl_havana	48893447	48898143	-	11	TIMM17B	protein_coding	TIMM17B	translocase of inner mitochondrial membrane 17 homolog B (yeast)	10245	3.88625	0.0802663	3.8538	0.000401467	0.0513046
ENSG00000132313	2	ensembl_havana	86199355	86213794	+	13	MRPL35	protein_coding	MRPL35	mitochondrial ribosomal protein L35	51318	5.1854	0.157944	3.85368	0.000401611	0.0513046
ENSG00000165264	9	ensembl_havana	32552999	32573184	-	9	NDUFB6	protein_coding	NDUFB6	NADH:ubiquinone oxidoreductase subunit B6	4712	4.40775	0.165768	3.85265	0.000402851	0.0513046
ENSG00000137038	9	ensembl_havana	7796490	7888380	-	7	TMEM261	protein_coding	TMEM261	transmembrane protein 261	90871	4.8368	0.158212	3.85149	0.00040426	0.0513046
ENSG00000165832	10	ensembl_havana	114938193	114977676	+	5	TRUB1	protein_coding	TRUB1	TruB pseudouridine synthase family member 1	142940	3.16315	0.153783	3.84667	0.000410132	0.0516613
ENSG00000197620	X	ensembl_havana	149540355	149550510	+	9	CXorf40A	protein_coding	CXorf40A	chromosome X open reading frame 40A	91966	2.52665	0.191349	3.84043	0.000417853	0.052244
ENSG00000116898	1	ensembl_havana	36455718	36464437	-	10	MRPS15	protein_coding	MRPS15	mitochondrial ribosomal protein S15	64960	5.31909	0.113432	3.83783	0.000421119	0.0522652
ENSG00000224043	2	havana	134735464	134918710	-	6	CCNT2-AS1	antisense	NA	NA	NA	-0.593675	0.256266	3.82682	0.00043519	0.0536174
ENSG00000099795	19	ensembl_havana	14566078	14572062	-	5	NDUFB7	protein_coding	NDUFB7	NADH:ubiquinone oxidoreductase subunit B7	4713	5.63831	0.132735	3.81991	0.00044427	0.0540298
ENSG00000168273	3	ensembl_havana	52534013	52579237	+	6	SMIM4	protein_coding	SMIM4	small integral membrane protein 4	440957	2.95099	0.123615	3.81901	0.000445453	0.0540298
ENSG00000229388	1	havana	28643228	28648581	+	1	RP11-442N24__B.1	lincRNA	NA	NA	NA	0.113266	0.212477	3.817	0.000448141	0.0540298
ENSG00000184207	16	ensembl_havana	2211997	2214807	-	8	PGP	protein_coding	PGP	phosphoglycolate phosphatase	283871	4.4208	0.170653	3.81323	0.000453204	0.054175
ENSG00000164919	8	ensembl_havana	99873200	99894062	-	9	COX6C	protein_coding	COX6C	cytochrome c oxidase subunit 6C	1345	6.16232	0.18848	3.80934	0.000458494	0.054175
ENSG00000175756	1	ensembl_havana	1373730	1375495	-	12	AURKAIP1	protein_coding	AURKAIP1	aurora kinase A interacting protein 1	54998	5.03961	0.117327	3.80899	0.000458974	0.054175
ENSG00000173915	10	ensembl_havana	103389041	103396466	-	11	USMG5	protein_coding	MIR1307	microRNA 1307	100302174	5.36084	0.197189	3.80249	0.00046795	0.0548509
ENSG00000108179	10	ensembl_havana	79347469	79355337	+	12	PPIF	protein_coding	PPIF	peptidylprolyl isomerase F	10105	4.50655	0.235097	3.79608	0.000476963	0.0555217
ENSG00000127774	17	ensembl_havana	3668815	3669668	+	6	EMC6	protein_coding	EMC6	ER membrane protein complex subunit 6	83460	3.67963	0.129095	3.79266	0.000481852	0.0557067
ENSG00000176340	11	ensembl_havana	63974607	63976543	+	3	COX8A	protein_coding	COX8A	cytochrome c oxidase subunit 8A	1351	5.79568	0.19311	3.78648	0.000490781	0.056353
ENSG00000204568	6	ensembl_havana	30617709	30626395	+	10	MRPS18B	protein_coding	NA	NA	NA	5.53276	0.149924	3.78133	0.000498356	0.0564827
ENSG00000162073	16	ensembl_havana	2969245	2973489	+	12	PAQR4	protein_coding	PAQR4	progestin and adipoQ receptor family member 4	124222	2.95508	0.306411	3.78117	0.000498603	0.0564827
ENSG00000169020	4	ensembl_havana	672436	674338	-	8	ATP5I	protein_coding	ATP5I	ATP synthase, H+ transporting, mitochondrial Fo complex subunit E	521	5.53627	0.172132	3.77798	0.000503341	0.0566393
ENSG00000263443	8	havana	122700269	122703423	-	1	RP11-973F15.2	lincRNA	NA	NA	NA	-0.211324	0.376774	3.77212	0.00051218	0.0572522
ENSG00000106077	7	ensembl_havana	73736094	73738867	-	17	ABHD11	protein_coding	ABHD11	abhydrolase domain containing 11	83451	1.38135	0.263142	3.76686	0.000520255	0.0575221
ENSG00000238084	1	havana	25398721	25399198	+	4	RP3-469D22.1	processed_pseudogene	NA	NA	NA	1.79254	0.198005	3.7657	0.00052204	0.0575221
ENSG00000197841	19	ensembl_havana	34734155	34745378	+	13	ZNF181	protein_coding	ZNF181	zinc finger protein 181	339318	4.28504	0.127281	3.76316	0.000525986	0.0575221
ENSG00000279522	5	havana	112894933	112896531	+	1	CTC-487M23.6	TEC	NA	NA	NA	-0.675729	-0.247067	-3.76039	0.000530337	0.0575221
ENSG00000109390	4	ensembl_havana	139266880	139302551	-	10	NDUFC1	protein_coding	NDUFC1	NADH:ubiquinone oxidoreductase subunit C1	4717	5.50272	0.197343	3.75956	0.000531634	0.0575221
ENSG00000147684	8	ensembl_havana	124539103	124568510	+	6	NDUFB9	protein_coding	NDUFB9	NADH:ubiquinone oxidoreductase subunit B9	4715	6.66092	0.154425	3.75537	0.000538287	0.057871
ENSG00000183605	10	ensembl_havana	119140767	119165667	-	15	SFXN4	protein_coding	SFXN4	sideroflexin 4	119559	3.99254	0.112227	3.7498	0.000547241	0.0581563
ENSG00000167701	8	ensembl_havana	144502973	144507174	+	12	GPT	protein_coding	GPT	glutamic--pyruvic transaminase	2875	4.49926	0.305706	3.7448	0.000555406	0.0581563
ENSG00000181061	3	ensembl_havana	42784298	42804531	-	12	HIGD1A	protein_coding	HIGD1A	HIG1 hypoxia inducible domain family member 1A	25994	4.42529	0.155518	3.74466	0.000555647	0.0581563
ENSG00000146416	6	ensembl_havana	143060496	143340304	+	15	AIG1	protein_coding	AIG1	androgen induced 1	51390	3.89298	0.179071	3.74455	0.000555815	0.0581563
ENSG00000107020	9	ensembl_havana	5357973	5437878	-	8	PLGRKT	protein_coding	PLGRKT	plasminogen receptor with a C-terminal lysine	55848	3.24647	0.140813	3.74313	0.000558168	0.0581563
ENSG00000090263	7	ensembl_havana	141002610	141015228	-	14	MRPS33	protein_coding	MRPS33	mitochondrial ribosomal protein S33	51650	4.06075	0.147811	3.73868	0.000565573	0.0585663
ENSG00000234841	4	havana	112826307	112827607	+	4	RP11-119H12.4	processed_pseudogene	NA	NA	NA	0.514281	0.329655	3.73244	0.000576108	0.0592935
ENSG00000179564	3	ensembl_havana	50279027	50288114	+	3	LSMEM2	protein_coding	LSMEM2	leucine rich single-pass membrane protein 2	132228	2.11925	0.231714	3.72485	0.000589187	0.06008
ENSG00000165898	14	ensembl_havana	74493720	74497106	+	12	ISCA2	protein_coding	ISCA2	iron-sulfur cluster assembly 2	122961	3.29362	0.120171	3.72388	0.000590869	0.06008
ENSG00000145494	5	ensembl_havana	1801400	1816605	+	10	NDUFS6	protein_coding	NDUFS6	NADH:ubiquinone oxidoreductase subunit S6	4726	4.84876	0.134988	3.71639	0.00060409	0.0609191
ENSG00000049239	1	ensembl_havana	9234775	9271337	+	11	H6PD	protein_coding	H6PD	hexose-6-phosphate dehydrogenase/glucose 1-dehydrogenase	9563	6.32139	-0.190155	-3.71461	0.00060728	0.0609191
ENSG00000122140	9	ensembl_havana	135499984	135504673	+	9	MRPS2	protein_coding	MRPS2	mitochondrial ribosomal protein S2	51116	3.50451	0.115798	3.70845	0.000618422	0.0609191
ENSG00000132305	2	ensembl_havana	86143932	86195770	-	19	IMMT	protein_coding	IMMT	inner membrane mitochondrial protein	10989	6.41626	0.161818	3.70512	0.00062452	0.0609191
ENSG00000141385	18	ensembl_havana	12328944	12377314	-	8	AFG3L2	protein_coding	AFG3L2	AFG3 like matrix AAA peptidase subunit 2	10939	6.53395	0.100908	3.70461	0.000625455	0.0609191
ENSG00000054277	1	ensembl_havana	241590102	241677376	-	11	OPN3	protein_coding	OPN3	opsin 3	23596	1.25122	0.23157	3.70351	0.000627484	0.0609191
ENSG00000161958	17	ensembl_havana	7438273	7444937	+	9	FGF11	protein_coding	FGF11	fibroblast growth factor 11	2256	-1.12657	0.393246	3.70216	0.000629995	0.0609191
ENSG00000158286	1	ensembl_havana	6205475	6221299	+	11	RNF207	protein_coding	RNF207	ring finger protein 207	388591	2.00045	0.417884	3.70123	0.000631728	0.0609191
ENSG00000116459	1	ensembl_havana	111448864	111462773	+	9	ATP5F1	protein_coding	ATP5F1	ATP synthase, H+ transporting, mitochondrial Fo complex subunit B1	515	6.73202	0.172265	3.69867	0.000636508	0.0609191
ENSG00000112651	6	ensembl_havana	43054029	43059806	-	10	MRPL2	protein_coding	MRPL2	mitochondrial ribosomal protein L2	51069	3.69537	0.122938	3.69837	0.000637065	0.0609191
ENSG00000124399	4	havana	43898962	43899351	+	4	RP11-663P9.2	processed_pseudogene	NA	NA	NA	3.27536	0.173642	3.69744	0.000638822	0.0609191
ENSG00000152219	11	ensembl_havana	30323051	30338227	+	4	ARL14EP	protein_coding	ARL14EP	ADP ribosylation factor like GTPase 14 effector protein	120534	4.26032	0.105059	3.69095	0.000651152	0.061746
ENSG00000109919	11	ensembl_havana	47617315	47642623	-	8	MTCH2	protein_coding	MTCH2	mitochondrial carrier 2	23788	5.18523	0.115523	3.68582	0.000661053	0.0623347
ENSG00000116221	1	ensembl_havana	54184041	54225464	+	14	MRPL37	protein_coding	MRPL37	mitochondrial ribosomal protein L37	51253	4.9538	0.121323	3.67414	0.000684158	0.0641551
ENSG00000133315	11	ensembl_havana	63998558	64166106	-	9	MACROD1	protein_coding	MACROD1	MACRO domain containing 1	28992	6.19231	0.0827895	3.66494	0.00070292	0.0655502
ENSG00000060762	6	ensembl_havana	166364919	166383013	-	17	MPC1	protein_coding	MPC1	mitochondrial pyruvate carrier 1	51660	5.40937	0.208906	3.65776	0.000717881	0.0661501
ENSG00000183648	14	ensembl_havana	92116122	92121917	-	8	NDUFB1	protein_coding	NDUFB1	NADH:ubiquinone oxidoreductase subunit B1	4707	4.86938	0.163752	3.65762	0.000718169	0.0661501
ENSG00000105926	7	ensembl_havana	24573268	24694193	+	14	MPP6	protein_coding	MPP6	membrane palmitoylated protein 6	51678	4.46124	-0.207939	-3.65329	0.000727358	0.0661501
ENSG00000141744	17	ensembl_havana	39667981	39670475	+	3	PNMT	protein_coding	PNMT	phenylethanolamine N-methyltransferase	5409	1.63809	-0.228109	-3.65304	0.000727893	0.0661501
ENSG00000091140	7	ensembl_havana	107890970	107931730	+	11	DLD	protein_coding	DLD	dihydrolipoamide dehydrogenase	1738	6.86182	0.143777	3.65255	0.000728948	0.0661501
ENSG00000134375	1	ensembl_havana	201955491	201970661	+	9	TIMM17A	protein_coding	TIMM17A	translocase of inner mitochondrial membrane 17 homolog A (yeast)	10440	4.81306	0.126135	3.64827	0.000738138	0.0666258
ENSG00000140905	16	ensembl_havana	81081961	81096403	-	8	GCSH	protein_coding	GCSH	glycine cleavage system protein H	2653	0.823611	0.199272	3.64375	0.000747988	0.0671558
ENSG00000118689	6	ensembl_havana	108559835	108684774	+	13	FOXO3	protein_coding	FOXO3	forkhead box O3	2309	6.42293	-0.19698	-3.64019	0.000755832	0.067501
ENSG00000112996	5	ensembl_havana	44808925	44820428	+	8	MRPS30	protein_coding	MRPS30	mitochondrial ribosomal protein S30	10884	6.27876	0.122364	3.63813	0.000760402	0.0675517
ENSG00000130349	6	ensembl_havana	107028213	107051342	+	8	C6orf203	protein_coding	C6orf203	chromosome 6 open reading frame 203	51250	3.14828	0.120653	3.63479	0.000767877	0.0678586
ENSG00000263013	16	havana	10938886	10940044	-	1	RP11-876N24.5	sense_intronic	NA	NA	NA	0.0305475	0.228856	3.63148	0.000775337	0.068161
ENSG00000125166	16	ensembl_havana	58707131	58734357	-	11	GOT2	protein_coding	GOT2	glutamic-oxaloacetic transaminase 2	2806	7.68202	0.18119	3.62358	0.000793466	0.0693933
ENSG00000136521	3	ensembl_havana	179604690	179627647	+	11	NDUFB5	protein_coding	NDUFB5	NADH:ubiquinone oxidoreductase subunit B5	4711	6.16043	0.140942	3.61641	0.000810278	0.0704984
ENSG00000266412	10	ensembl_havana	46005088	46030714	-	4	NCOA4	protein_coding	NCOA4	nuclear receptor coactivator 4	8031	7.24561	0.095682	3.61229	0.000820071	0.0709674
ENSG00000100347	22	ensembl_havana	43955421	44010531	+	13	SAMM50	protein_coding	SAMM50	SAMM50 sorting and assembly machinery component	25813	5.47559	0.128042	3.61062	0.000824078	0.0709674
ENSG00000165678	10	ensembl_havana	84139440	84153555	+	18	GHITM	protein_coding	GHITM	growth hormone inducible transmembrane protein	27069	7.06789	0.170511	3.60101	0.000847523	0.0726159
ENSG00000271198	14	havana	99964529	99965378	+	1	VDAC3P1	processed_pseudogene	NA	NA	NA	2.5955	0.171423	3.59629	0.000859269	0.0732505
ENSG00000123472	1	ensembl_havana	46632737	46673867	-	11	ATPAF1	protein_coding	ATPAF1	ATP synthase mitochondrial F1 complex assembly factor 1	64756	6.05366	0.127309	3.59216	0.00086965	0.0734085
ENSG00000198258	19	ensembl_havana	9827892	9830115	+	9	UBL5	protein_coding	UBL5	ubiquitin like 5	59286	4.57535	0.0901471	3.5921	0.00086982	0.0734085
ENSG00000261424	16	havana	75709056	75709815	-	1	ATP5F1P7	processed_pseudogene	NA	NA	NA	0.941692	0.235962	3.58462	0.000888963	0.0746508
ENSG00000136270	7	ensembl_havana	45100100	45112047	-	12	TBRG4	protein_coding	TBRG4	transforming growth factor beta regulator 4	9238	4.83762	0.134526	3.57814	0.000905898	0.0755027
ENSG00000111670	12	ensembl_havana	101745497	101830938	-	13	GNPTAB	protein_coding	GNPTAB	N-acetylglucosamine-1-phosphate transferase alpha and beta subunits	79158	4.83265	0.178066	3.57608	0.000911339	0.0755027
ENSG00000281555	7	ensembl	100217065	100217165	-	1	AC005071.3	miRNA	NA	NA	NA	0.887604	-0.292786	-3.575	0.000914185	0.0755027
ENSG00000111669	12	ensembl_havana	6867119	6870948	+	13	TPI1	protein_coding	TPI1	triosephosphate isomerase 1	7167	8.19444	0.156099	3.57346	0.000918286	0.0755027
ENSG00000104267	8	ensembl_havana	85463852	85481493	+	8	CA2	protein_coding	CA2	carbonic anhydrase 2	760	4.124	0.206982	3.56903	0.000930193	0.0755027
ENSG00000178802	15	ensembl_havana	74890005	74902219	+	16	MPI	protein_coding	MPI	mannose phosphate isomerase	4351	4.11221	0.106494	3.56795	0.000933116	0.0755027
ENSG00000126267	19	ensembl_havana	35648223	35658861	+	7	COX6B1	protein_coding	COX6B1	cytochrome c oxidase subunit 6B1	1340	6.43949	0.179397	3.56744	0.000934512	0.0755027
ENSG00000255426	11	havana	45733994	45735766	-	1	CTD-2210P24.2	lincRNA	NA	NA	NA	0.94642	-0.483725	-3.5673	0.000934893	0.0755027
ENSG00000165775	X	ensembl_havana	155025980	155060303	+	16	FUNDC2	protein_coding	FUNDC2	FUN14 domain containing 2	65991	6.32533	0.0872691	3.56426	0.000943173	0.0758086
ENSG00000188243	13	ensembl_havana	75525219	75549439	-	11	COMMD6	protein_coding	COMMD6	COMM domain containing 6	170622	2.4533	0.154455	3.56124	0.000951477	0.0761137
ENSG00000114686	3	ensembl_havana	131462212	131502983	-	7	MRPL3	protein_coding	MRPL3	mitochondrial ribosomal protein L3	11222	4.91948	0.0857634	3.5576	0.000961567	0.0763264
ENSG00000167815	19	ensembl_havana	12796820	12801859	-	10	PRDX2	protein_coding	PRDX2	peroxiredoxin 2	7001	6.504	0.141676	3.5567	0.000964094	0.0763264
ENSG00000156253	21	ensembl_havana	29004384	29019378	-	5	RWDD2B	protein_coding	RWDD2B	RWD domain containing 2B	10069	4.37607	0.0944566	3.55485	0.000969289	0.0763264
ENSG00000224680	1	havana	52368677	52369244	+	4	PLA2G12AP1	processed_pseudogene	NA	NA	NA	-0.211407	0.222009	3.55381	0.000972224	0.0763264
ENSG00000137133	9	ensembl_havana	35812960	35815354	-	9	HINT2	protein_coding	HINT2	histidine triad nucleotide binding protein 2	84681	3.44824	0.133681	3.5509	0.000980447	0.0765651
ENSG00000166816	16	ensembl_havana	75111860	75116771	-	12	LDHD	protein_coding	LDHD	lactate dehydrogenase D	197257	4.87081	0.210432	3.54918	0.000985358	0.0765651
ENSG00000128609	7	ensembl_havana	123536997	123558255	-	13	NDUFA5	protein_coding	NDUFA5	NADH:ubiquinone oxidoreductase subunit A5	4698	6.48315	0.143686	3.54767	0.000989683	0.0765651
ENSG00000124562	6	ensembl_havana	34757406	34773794	+	8	SNRPC	protein_coding	SNRPC	small nuclear ribonucleoprotein polypeptide C	6631	3.92915	0.0812915	3.54637	0.00099341	0.0765651
ENSG00000091640	17	ensembl_havana	4959226	4967872	-	6	SPAG7	protein_coding	SPAG7	sperm associated antigen 7	9552	5.41418	0.124061	3.54292	0.00100338	0.076982
ENSG00000164347	5	ensembl_havana	74721204	74767371	-	16	GFM2	protein_coding	GFM2	G elongation factor mitochondrial 2	84340	4.56047	0.118956	3.5342	0.00102904	0.0783411
ENSG00000131966	14	ensembl_havana	58200080	58235636	+	12	ACTR10	protein_coding	ACTR10	actin-related protein 10 homolog	55860	4.44612	0.0939608	3.53328	0.00103177	0.0783411
ENSG00000069509	X	ensembl_havana	44523639	44543001	-	5	FUNDC1	protein_coding	FUNDC1	FUN14 domain containing 1	139341	1.51771	0.133573	3.5322	0.00103502	0.0783411
ENSG00000081307	3	ensembl_havana	132654446	132678097	+	11	UBA5	protein_coding	UBA5	ubiquitin like modifier activating enzyme 5	79876	4.59435	0.0762401	3.52752	0.00104911	0.0790535
ENSG00000149357	11	ensembl_havana	72085895	72103387	-	8	LAMTOR1	protein_coding	LAMTOR1	late endosomal/lysosomal adaptor, MAPK and MTOR activator 1	55004	4.28831	0.107689	3.52499	0.00105682	0.0792801
ENSG00000235957	13	havana	49187479	49187670	-	1	COX7CP1	processed_pseudogene	NA	NA	NA	3.19593	0.171719	3.51763	0.00107952	0.0803118
ENSG00000147586	8	ensembl_havana	79918717	80030289	-	8	MRPS28	protein_coding	MRPS28	mitochondrial ribosomal protein S28	28957	1.93538	0.167155	3.51745	0.00108009	0.0803118
ENSG00000125445	17	ensembl_havana	75261674	75266373	+	9	MRPS7	protein_coding	MRPS7	mitochondrial ribosomal protein S7	51081	5.31078	0.148397	3.51355	0.00109232	0.0808655
ENSG00000278709	20	havana	57710183	57712780	+	1	NKILA	antisense	NKILA	NF-kappaB interacting long non-coding RNA	105416157	0.382645	0.419454	3.51047	0.00110205	0.0811065
ENSG00000173281	8	ensembl_havana	9136255	9151574	-	4	PPP1R3B	protein_coding	PPP1R3B	protein phosphatase 1 regulatory subunit 3B	79660	7.18046	0.238092	3.50949	0.00110519	0.0811065
ENSG00000279665	15	havana	50742702	50743276	-	1	RP11-507J18.5	TEC	NA	NA	NA	1.13919	-0.252541	-3.50613	0.00111594	0.081541
ENSG00000130348	6	ensembl_havana	106629578	106668417	+	10	QRSL1	protein_coding	QRSL1	glutaminyl-tRNA synthase (glutamine-hydrolyzing)-like 1	55278	4.72168	0.141055	3.50335	0.00112493	0.081735
ENSG00000270170	3	havana	196942623	196943540	+	1	NCBP2-AS2	lincRNA	NA	NA	NA	2.39466	0.174395	3.50232	0.00112828	0.081735
ENSG00000168569	11	ensembl_havana	62771629	62792021	-	7	TMEM223	protein_coding	TMEM223	transmembrane protein 223	79064	1.95126	0.125221	3.49814	0.00114195	0.0819238
ENSG00000053770	14	ensembl_havana	57268909	57298742	+	10	AP5M1	protein_coding	AP5M1	adaptor related protein complex 5 mu 1 subunit	55745	5.46416	0.137268	3.49742	0.00114431	0.0819238
ENSG00000139914	14	ensembl_havana	24131275	24132849	+	6	FITM1	protein_coding	FITM1	fat storage inducing transmembrane protein 1	161247	5.51019	0.132658	3.49708	0.00114545	0.0819238
ENSG00000231013	2	havana	119476448	119487346	+	1	AC013275.2	antisense	NA	NA	NA	-1.71637	1.56199	3.49234	0.00116118	0.0821835
ENSG00000272936	4	havana	44704405	44704965	+	1	RP11-700J17.2	antisense	NA	NA	NA	0.15241	0.414486	3.48884	0.00117293	0.0821835
ENSG00000164089	4	ensembl_havana	108742040	108763054	-	7	ETNPPL	protein_coding	ETNPPL	ethanolamine-phosphate phospho-lyase	64850	-0.664903	0.50825	3.48789	0.00117615	0.0821835
ENSG00000235449	1	havana	202767229	202767418	-	2	RP11-480I12.2	processed_pseudogene	NA	NA	NA	2.16315	0.189324	3.48744	0.00117767	0.0821835
ENSG00000138399	2	ensembl_havana	169529749	169573875	-	16	FASTKD1	protein_coding	FASTKD1	FAST kinase domains 1	79675	4.04892	0.242831	3.48693	0.0011794	0.0821835
ENSG00000154645	21	ensembl_havana	17901263	18267373	+	12	CHODL	protein_coding	CHODL	chondrolectin	140578	-1.03476	0.340812	3.48669	0.00118022	0.0821835
ENSG00000168101	16	ensembl_havana	4693694	4695859	+	13	NUDT16L1	protein_coding	NUDT16L1	nudix hydrolase 16 like 1	84309	2.26264	0.177808	3.48582	0.00118316	0.0821835
ENSG00000159388	1	ensembl_havana	203305491	203309602	+	5	BTG2	protein_coding	BTG2	BTG anti-proliferation factor 2	7832	6.23988	-0.309138	-3.48316	0.00119227	0.0824765
ENSG00000085760	2	ensembl_havana	55236595	55269347	-	13	MTIF2	protein_coding	MTIF2	mitochondrial translational initiation factor 2	4528	4.74848	0.145816	3.47612	0.00121666	0.0833091
ENSG00000111843	6	ensembl_havana	10722915	10731129	+	12	TMEM14C	protein_coding	TMEM14C	transmembrane protein 14C	51522	4.52865	0.113375	3.47595	0.00121724	0.0833091
ENSG00000178460	8	ensembl_havana	66870749	66922048	+	16	MCMDC2	protein_coding	MCMDC2	minichromosome maintenance domain containing 2	157777	1.58902	0.164307	3.47514	0.00122007	0.0833091
ENSG00000167792	11	ensembl_havana	67606852	67612535	+	10	NDUFV1	protein_coding	NDUFV1	NADH:ubiquinone oxidoreductase core subunit V1	4723	6.80938	0.159902	3.47345	0.001226	0.0833091
ENSG00000124257	20	ensembl_havana	45888625	45891287	-	6	NEURL2	protein_coding	NEURL2	neuralized E3 ubiquitin protein ligase 2	140825	2.07271	0.17277	3.47261	0.00122898	0.0833091
ENSG00000117410	1	ensembl_havana	43974487	43978295	+	12	ATP6V0B	protein_coding	ATP6V0B	ATPase H+ transporting V0 subunit b	533	4.08177	0.132874	3.47105	0.00123448	0.0833473
ENSG00000117791	1	ensembl_havana	220748225	220784815	+	14	2002-03-01	protein_coding	2002-03-01	mitochondrial amidoxime reducing component 2	54996	3.44401	0.168492	3.46524	0.00125524	0.0844111
ENSG00000035141	2	ensembl_havana	70295975	70302090	-	6	FAM136A	protein_coding	FAM136A	family with sequence similarity 136 member A	84908	2.76321	0.192797	3.46352	0.00126145	0.0844921
ENSG00000167645	19	ensembl_havana	38305104	38317273	-	15	YIF1B	protein_coding	YIF1B	Yip1 interacting factor homolog B, membrane trafficking protein	90522	2.50643	0.124209	3.45733	0.00128403	0.0856646
ENSG00000151150	10	ensembl_havana	60026298	60733490	-	19	ANK3	protein_coding	ANK3	ankyrin 3	288	6.65801	-0.118726	-3.45251	0.00130193	0.0859216
ENSG00000261115	7	ensembl_havana	141074232	141480380	+	4	TMEM178B	protein_coding	TMEM178B	transmembrane protein 178B	100507421	3.70839	-0.302259	-3.45112	0.00130711	0.0859216
ENSG00000144029	2	ensembl_havana	95087207	95149434	-	10	MRPS5	protein_coding	MRPS5	mitochondrial ribosomal protein S5	64969	4.62821	0.128491	3.45088	0.00130799	0.0859216
ENSG00000100897	14	ensembl_havana	24114195	24125242	+	16	DCAF11	protein_coding	DCAF11	DDB1 and CUL4 associated factor 11	80344	5.42657	0.128773	3.45082	0.00130824	0.0859216
ENSG00000173114	7	ensembl_havana	111091006	111125454	+	11	LRRN3	protein_coding	LRRN3	leucine rich repeat neuronal 3	54674	-0.403756	-0.423644	-3.44749	0.00132076	0.0864074
ENSG00000129152	11	ensembl_havana	17719568	17722131	+	3	MYOD1	protein_coding	MYOD1	myogenic differentiation 1	4654	4.12498	0.216379	3.44582	0.00132711	0.0864874
ENSG00000138442	2	ensembl_havana	202874782	203014798	-	8	WDR12	protein_coding	WDR12	WD repeat domain 12	55759	4.03339	0.109497	3.44116	0.0013449	0.0873101
ENSG00000116288	1	ensembl_havana	7954291	7985505	+	11	PARK7	protein_coding	PARK7	Parkinsonism associated deglycase	11315	5.93291	0.0948498	3.43833	0.00135583	0.0873888
ENSG00000139173	12	ensembl_havana	43835967	44389762	+	8	TMEM117	protein_coding	TMEM117	transmembrane protein 117	84216	2.30641	0.177089	3.43764	0.00135852	0.0873888
ENSG00000122873	10	ensembl_havana	58269058	58289586	+	10	CISD1	protein_coding	CISD1	CDGSH iron sulfur domain 1	55847	5.14102	0.161358	3.43683	0.00136165	0.0873888
ENSG00000184752	12	ensembl_havana	94897055	95003770	-	11	NDUFA12	protein_coding	NDUFA12	NADH:ubiquinone oxidoreductase subunit A12	55967	5.31909	0.143185	3.43334	0.00137531	0.0879315
ENSG00000041880	3	ensembl_havana	51942345	51948867	+	13	PARP3	protein_coding	PARP3	poly(ADP-ribose) polymerase family member 3	10039	2.69316	0.159748	3.42919	0.00139172	0.0884748
ENSG00000033867	3	ensembl_havana	27372721	27484420	-	15	SLC4A7	protein_coding	SLC4A7	solute carrier family 4 member 7	9497	5.08577	0.282379	3.4269	0.00140085	0.0884748
ENSG00000118515	6	ensembl_havana	134169246	134318112	-	10	SGK1	protein_coding	SGK1	serum/glucocorticoid regulated kinase 1	6446	5.69411	0.303507	3.42595	0.00140467	0.0884748
ENSG00000164405	5	ensembl_havana	132866560	132868031	+	9	UQCRQ	protein_coding	UQCRQ	ubiquinol-cytochrome c reductase complex III subunit VII	27089	6.18252	0.164975	3.42574	0.00140552	0.0884748
ENSG00000086504	16	ensembl_havana	367384	370527	-	14	MRPL28	protein_coding	MRPL28	mitochondrial ribosomal protein L28	10573	3.64539	0.121602	3.42462	0.00141002	0.0884748
ENSG00000065518	3	ensembl_havana	120596309	120602500	+	7	NDUFB4	protein_coding	NDUFB4	NADH:ubiquinone oxidoreductase subunit B4	4710	5.89826	0.142432	3.42133	0.00142333	0.088979
ENSG00000125863	20	ensembl_havana	10401009	10434222	-	16	MKKS	protein_coding	MKKS	McKusick-Kaufman syndrome	8195	4.30145	0.133469	3.41838	0.00143536	0.0894
ENSG00000189043	7	ensembl_havana	10931951	10940256	-	8	NDUFA4	protein_coding	NDUFA4	NDUFA4, mitochondrial complex associated	4697	7.27478	0.180057	3.41336	0.00145601	0.0901476
ENSG00000189227	15	ensembl_havana	67521068	67530143	+	5	C15orf61	protein_coding	C15orf61	chromosome 15 open reading frame 61	145853	4.17698	0.141733	3.4117	0.00146295	0.0901476
ENSG00000148450	10	ensembl_havana	23095506	23122013	+	11	MSRB2	protein_coding	MSRB2	methionine sulfoxide reductase B2	22921	4.20308	0.0900498	3.41159	0.00146338	0.0901476
ENSG00000173457	11	ensembl_havana	64244480	64246941	-	9	PPP1R14B	protein_coding	PPP1R14B	protein phosphatase 1 regulatory inhibitor subunit 14B	26472	4.05342	0.186564	3.40376	0.0014964	0.0916643
ENSG00000279609	9	havana	105656369	105657989	+	1	RP11-235C23.6	TEC	NA	NA	NA	-0.363894	-0.340999	-3.40288	0.00150014	0.0916643
ENSG00000241837	21	ensembl_havana	33903453	33915980	-	5	ATP5O	protein_coding	ATP5O	ATP synthase, H+ transporting, mitochondrial F1 complex, O subunit	539	4.425	0.164933	3.4006	0.00150992	0.0916643
ENSG00000226085	22	havana	39875289	39876108	+	3	UQCRFS1P1	processed_pseudogene	NA	NA	NA	4.24963	0.178198	3.40057	0.00151008	0.0916643
ENSG00000173153	11	ensembl_havana	64305572	64316743	+	12	ESRRA	protein_coding	ESRRA	estrogen related receptor alpha	2101	5.96218	0.163992	3.39734	0.00152401	0.0916643
ENSG00000177150	18	ensembl_havana	13663347	13726663	-	11	FAM210A	protein_coding	FAM210A	family with sequence similarity 210 member A	125228	4.55441	0.148331	3.39552	0.00153191	0.0916643
ENSG00000136463	17	ensembl_havana	63600872	63608365	+	7	TACO1	protein_coding	TACO1	translational activator of cytochrome c oxidase I	51204	3.81551	0.142334	3.39547	0.00153212	0.0916643
ENSG00000052723	1	ensembl_havana	114769479	114780685	-	10	SIKE1	protein_coding	SIKE1	suppressor of IKBKE 1	80143	4.4823	0.114981	3.39441	0.00153675	0.0916643
ENSG00000140264	15	ensembl_havana	43777087	43802589	+	18	SERF2	protein_coding	SERF2	small EDRK-rich factor 2	10169	6.08399	0.123508	3.39407	0.00153824	0.0916643
ENSG00000133065	1	ensembl_havana	205789093	205813748	-	9	SLC41A1	protein_coding	SLC41A1	solute carrier family 41 member 1	254428	5.63229	0.257361	3.39278	0.00154388	0.0916643
ENSG00000075239	11	ensembl_havana	108121516	108147776	+	12	ACAT1	protein_coding	ACAT1	acetyl-CoA acetyltransferase 1	38	7.50439	0.186926	3.3919	0.00154774	0.0916643
ENSG00000227725	4	havana	68038544	68039647	+	3	GCOM2	processed_pseudogene	NA	NA	NA	0.589686	0.185636	3.39034	0.00155464	0.0917077
ENSG00000114378	3	ensembl_havana	50299889	50312381	-	15	HYAL1	protein_coding	HYAL1	hyaluronoglucosaminidase 1	3373	2.38273	0.309093	3.38926	0.00155941	0.0917077
ENSG00000222482	7	ensembl	100220027	100220120	-	1	AC005071.1	miRNA	NA	NA	NA	1.28043	-0.29026	-3.38743	0.00156755	0.0917077
ENSG00000163995	4	ensembl_havana	7965310	8158832	-	17	ABLIM2	protein_coding	ABLIM2	actin binding LIM protein family member 2	84448	6.36864	-0.17265	-3.38683	0.00157021	0.0917077
ENSG00000133055	1	ensembl_havana	203167811	203175813	-	7	MYBPH	protein_coding	MYBPH	myosin binding protein H	4608	1.53774	1.05189	3.38263	0.00158905	0.0921725
ENSG00000224281	X	havana	119466034	119469098	-	4	SLC25A5-AS1	processed_transcript	SLC25A5-AS1	SLC25A5 antisense RNA 1	100303728	0.253719	0.224648	3.38263	0.00158909	0.0921725
ENSG00000158864	1	ensembl_havana	161197104	161214395	+	11	NDUFS2	protein_coding	NDUFS2	NADH:ubiquinone oxidoreductase core subunit S2	4720	6.6218	0.187768	3.379	0.00160553	0.092377
ENSG00000123545	6	ensembl_havana	96889313	96897881	-	5	NDUFAF4	protein_coding	NDUFAF4	NADH:ubiquinone oxidoreductase complex assembly factor 4	29078	4.04135	0.145545	3.37743	0.0016127	0.092377
ENSG00000164967	9	ensembl_havana	34610486	34612104	-	8	RPP25L	protein_coding	RPP25L	ribonuclease P/MRP subunit p25 like	138716	3.96872	0.127821	3.37684	0.00161539	0.092377
ENSG00000232656	10	ensembl_havana	1022666	1044201	+	6	IDI2-AS1	antisense	IDI2-AS1	IDI2 antisense RNA 1	55853	0.739046	0.377484	3.37476	0.00162498	0.092377
ENSG00000146701	7	ensembl_havana	76048051	76067508	+	10	MDH2	protein_coding	MDH2	malate dehydrogenase 2	4191	7.40836	0.117987	3.37366	0.00163002	0.092377
ENSG00000224550	1	havana	107505203	107505448	+	1	RP11-270C12.3	processed_pseudogene	NA	NA	NA	4.5519	0.186556	3.37253	0.00163528	0.092377
ENSG00000185418	15	ensembl_havana	101653598	101724604	-	14	TARSL2	protein_coding	TARSL2	threonyl-tRNA synthetase like 2	123283	5.52339	0.103284	3.37232	0.00163622	0.092377
ENSG00000132541	8	ensembl_havana	98102344	98117241	-	9	HRSP12	protein_coding	RIDA	reactive intermediate imine deaminase A homolog	10247	2.92444	0.119242	3.37229	0.0016364	0.092377
ENSG00000108176	10	ensembl_havana	67796665	67838166	-	13	DNAJC12	protein_coding	DNAJC12	DnaJ heat shock protein family (Hsp40) member C12	56521	1.69216	0.225849	3.36252	0.00168232	0.0945986
ENSG00000212743	10	havana	6350316	6352762	+	2	RP11-563J2.3	lincRNA	NA	NA	NA	-0.605305	-0.348281	-3.36067	0.00169114	0.0945986
ENSG00000113013	5	ensembl_havana	138554882	138575444	-	11	HSPA9	protein_coding	HSPA9	heat shock protein family A (Hsp70) member 9	3313	7.47727	0.117332	3.36006	0.0016941	0.0945986
ENSG00000198836	3	ensembl_havana	193593144	193697823	+	7	OPA1	protein_coding	OPA1	OPA1, mitochondrial dynamin like GTPase	4976	6.59049	0.104702	3.35903	0.00169903	0.0945986
ENSG00000149196	11	ensembl_havana	86302211	86345931	+	14	C11orf73	protein_coding	HIKESHI	Hikeshi, heat shock protein nuclear import factor	51501	3.90217	0.092413	3.35805	0.00170377	0.0945986
ENSG00000254373	5	havana	160258253	160258585	+	1	RP11-34P1.2	processed_pseudogene	NA	NA	NA	2.99986	0.191967	3.35527	0.00171719	0.0950309
ENSG00000186281	2	ensembl_havana	96021946	96039451	-	11	GPAT2	protein_coding	GPAT2	glycerol-3-phosphate acyltransferase 2, mitochondrial	150763	0.966679	0.303309	3.34827	0.00175156	0.0964747
ENSG00000165644	10	ensembl_havana	75233969	75236030	-	9	COMTD1	protein_coding	COMTD1	catechol-O-methyltransferase domain containing 1	118881	1.82058	0.219531	3.34708	0.00175745	0.0964747
ENSG00000101247	20	ensembl_havana	13784950	13821582	+	16	NDUFAF5	protein_coding	NDUFAF5	NADH:ubiquinone oxidoreductase complex assembly factor 5	79133	4.3886	0.108292	3.34648	0.00176042	0.0964747
ENSG00000244187	9	ensembl_havana	136791355	136793257	+	6	TMEM141	protein_coding	TMEM141	transmembrane protein 141	85014	1.546	0.160598	3.34431	0.00177125	0.0967535
ENSG00000198695	MT	insdc	14149	14673	-	2	MT-ND6	protein_coding	ND6	NADH dehydrogenase, subunit 6 (complex I)	4541	4.62232	0.31915	3.33837	0.00180119	0.0974909
ENSG00000267809	19	havana	53223973	53224879	-	1	NDUFV2P1	processed_pseudogene	NA	NA	NA	4.71923	0.140773	3.3378	0.00180413	0.0974909
ENSG00000170917	4	ensembl_havana	122888697	122922968	-	12	NUDT6	protein_coding	NUDT6	nudix hydrolase 6	11162	2.0753	0.199574	3.33754	0.00180541	0.0974909
ENSG00000143314	1	ensembl_havana	156737303	156741590	-	11	MRPL24	protein_coding	MRPL24	mitochondrial ribosomal protein L24	79590	4.17527	0.0858822	3.33707	0.00180785	0.0974909
ENSG00000182154	9	ensembl_havana	137551199	137552555	+	7	MRPL41	protein_coding	MRPL41	mitochondrial ribosomal protein L41	64975	5.20693	0.203648	3.33206	0.00183359	0.0983606
ENSG00000131495	5	ensembl_havana	140638740	140647785	-	7	NDUFA2	protein_coding	NDUFA2	NADH:ubiquinone oxidoreductase subunit A2	4695	4.62134	0.129029	3.33166	0.00183563	0.0983606
ENSG00000141469	18	ensembl_havana	45724127	45752520	+	15	SLC14A1	protein_coding	SLC14A1	solute carrier family 14 member 1 (Kidd blood group)	6563	2.22245	0.345025	3.3297	0.00184583	0.098594
ENSG00000166136	10	ensembl_havana	100523740	100530000	-	14	NDUFB8	protein_coding	NA	NA	NA	3.21337	0.152574	3.32284	0.00188184	0.0999334
ENSG00000107223	9	ensembl_havana	136862119	136866286	-	11	EDF1	protein_coding	EDF1	endothelial differentiation related factor 1	8721	5.39331	0.0710783	3.32267	0.00188274	0.0999334
ENSG00000121897	4	ensembl_havana	39459000	39477653	+	12	LIAS	protein_coding	LIAS	lipoic acid synthetase	11019	3.52961	0.13094	3.3192	0.00190126	0.1006
ENSG00000100554	14	ensembl_havana	67294371	67360265	-	10	ATP6V1D	protein_coding	ATP6V1D	ATPase H+ transporting V1 subunit D	51382	4.36503	0.0928923	3.31681	0.00191409	0.100962
ENSG00000115286	19	ensembl_havana	1383527	1395589	+	18	NDUFS7	protein_coding	NDUFS7	NADH:ubiquinone oxidoreductase core subunit S7	374291	6.27589	0.138206	3.30954	0.0019536	0.102725
ENSG00000082515	5	ensembl_havana	154941070	154969411	+	15	MRPL22	protein_coding	MRPL22	mitochondrial ribosomal protein L22	29093	3.02496	0.0862985	3.30633	0.00197135	0.103256
ENSG00000263781	17	havana	29021325	29021640	-	3	RP11-321A17.3	processed_pseudogene	NA	NA	NA	0.39095	0.234849	3.30309	0.00198935	0.103256
ENSG00000234925	12	havana	68642519	68642993	-	2	ATP5HP4	processed_pseudogene	NA	NA	NA	2.02092	0.191729	3.30294	0.0019902	0.103256
ENSG00000215244	10	havana	6277687	6335982	+	2	RP11-563J2.2	lincRNA	LOC399715	uncharacterized LOC399715	399715	0.0465222	-0.282228	-3.30211	0.00199486	0.103256
ENSG00000004961	X	ensembl_havana	11111301	11123078	+	13	HCCS	protein_coding	HCCS	holocytochrome c synthase	3052	4.02022	0.127405	3.30187	0.00199618	0.103256
ENSG00000163322	4	ensembl_havana	83459517	83523348	-	12	FAM175A	protein_coding	FAM175A	family with sequence similarity 175 member A	84142	3.88751	-0.153121	-3.30026	0.00200526	0.103256
ENSG00000166352	11	ensembl_havana	36594493	36659290	+	14	C11orf74	protein_coding	C11orf74	chromosome 11 open reading frame 74	119710	2.64739	0.134904	3.30004	0.00200651	0.103256
ENSG00000025293	20	ensembl_havana	35771974	35950381	+	14	PHF20	protein_coding	PHF20	PHD finger protein 20	51230	5.75344	-0.0839354	-3.29477	0.00203639	0.104475
ENSG00000157326	14	ensembl_havana	23953586	23969279	+	17	DHRS4	protein_coding	DHRS4	dehydrogenase/reductase 4	10901	2.17618	0.195747	3.28994	0.00206415	0.105172
ENSG00000135945	2	ensembl_havana	99400475	99490035	-	8	REV1	protein_coding	REV1	REV1, DNA directed polymerase	51455	5.31192	0.0853532	3.28922	0.00206833	0.105172
ENSG00000103064	16	ensembl_havana	68264516	68301823	+	12	SLC7A6	protein_coding	SLC7A6	solute carrier family 7 member 6	9057	5.87407	-0.22482	-3.28837	0.00207331	0.105172
ENSG00000135048	9	ensembl_havana	71683366	71816690	-	12	TMEM2	protein_coding	TMEM2	transmembrane protein 2	23670	3.98212	0.152849	3.28809	0.0020749	0.105172
ENSG00000143942	2	ensembl_havana	53767792	53775196	+	4	CHAC2	protein_coding	CHAC2	ChaC cation transport regulator homolog 2	494143	0.551473	0.217238	3.28669	0.00208309	0.105271
ENSG00000169288	4	ensembl_havana	77862520	77952790	+	16	MRPL1	protein_coding	MRPL1	mitochondrial ribosomal protein L1	65008	3.95577	0.117751	3.2796	0.00212485	0.107061
ENSG00000147257	X	ensembl_havana	133535745	133985895	-	12	GPC3	protein_coding	GPC3	glypican 3	2719	0.949302	-0.402478	-3.27716	0.00213945	0.107476
ENSG00000137210	6	ensembl_havana	10747759	10852753	+	12	TMEM14B	protein_coding	TMEM14B	transmembrane protein 14B	81853	4.23407	0.0943915	3.27089	0.00217729	0.109052
ENSG00000169976	6	ensembl_havana	144094881	144095573	-	6	SF3B5	protein_coding	SF3B5	splicing factor 3b subunit 5	83443	3.67131	0.10653	3.26747	0.00219822	0.109233
ENSG00000130520	19	ensembl_havana	18306230	18323274	-	9	LSM4	protein_coding	LSM4	LSM4 homolog, U6 small nuclear RNA and mRNA degradation associated	25804	4.5039	0.120285	3.26657	0.00220376	0.109233
ENSG00000134986	5	ensembl_havana	111662621	111997464	-	12	NREP	protein_coding	NREP	neuronal regeneration related protein	9315	5.3644	0.164224	3.26588	0.002208	0.109233
ENSG00000174132	5	ensembl_havana	100535305	100586741	+	8	FAM174A	protein_coding	FAM174A	family with sequence similarity 174 member A	345757	3.28743	0.131721	3.26552	0.00221025	0.109233
ENSG00000250451	12	havana	53999022	54000010	-	4	HOXC-AS1	antisense	HOXC-AS1	HOXC cluster antisense RNA 1	100874363	0.0534764	-0.251177	-3.2647	0.00221529	0.109233
ENSG00000217416	5	ensembl_havana	62776877	62777263	-	4	ISCA1P1	processed_pseudogene	NA	NA	NA	1.89522	0.173979	3.2639	0.00222025	0.109233
ENSG00000262814	17	ensembl_havana	81703357	81707526	+	5	MRPL12	protein_coding	MRPL12	mitochondrial ribosomal protein L12	6182	1.59381	0.209328	3.26294	0.00222621	0.109233
ENSG00000277969	17	havana	38702452	38704747	+	1	CTB-58E17.1	lincRNA	NA	NA	NA	0.460943	0.232615	3.25732	0.00226144	0.110537
ENSG00000116679	1	ensembl_havana	185296388	185317329	-	14	IVNS1ABP	protein_coding	IVNS1ABP	influenza virus NS1A binding protein	10625	4.963	0.127142	3.25662	0.00226588	0.110537
ENSG00000147123	X	ensembl_havana	47142216	47145504	-	10	NDUFB11	protein_coding	NDUFB11	NADH:ubiquinone oxidoreductase subunit B11	54539	5.92151	0.133055	3.25341	0.00228628	0.111211
ENSG00000156502	10	ensembl_havana	69180232	69209099	+	12	SUPV3L1	protein_coding	SUPV3L1	Suv3 like RNA helicase	6832	4.44536	0.1001	3.25111	0.00230095	0.111323
ENSG00000168653	1	ensembl_havana	39026318	39034636	+	9	NDUFS5	protein_coding	NDUFS5	NADH:ubiquinone oxidoreductase subunit S5	4725	5.6745	0.14081	3.25099	0.00230177	0.111323
ENSG00000125967	20	ensembl_havana	33657087	33674463	-	15	NECAB3	protein_coding	NECAB3	N-terminal EF-hand calcium binding protein 3	63941	4.61382	0.100698	3.24797	0.00232119	0.111845
ENSG00000135655	12	ensembl_havana	62260338	62417431	+	12	USP15	protein_coding	MIR6125	microRNA 6125	102465133	6.77632	0.0915826	3.24726	0.00232582	0.111845
ENSG00000124523	6	ensembl_havana	13574529	13615158	+	13	SIRT5	protein_coding	SIRT5	sirtuin 5	23408	4.62167	0.166883	3.24574	0.0023357	0.11193
ENSG00000167700	8	ensembl_havana	144509074	144511213	+	7	MFSD3	protein_coding	MFSD3	major facilitator superfamily domain containing 3	113655	2.53304	0.169231	3.24495	0.00234086	0.11193
ENSG00000197019	19	ensembl_havana	40421592	40426025	-	4	SERTAD1	protein_coding	SERTAD1	SERTA domain containing 1	29950	2.30645	0.180794	3.24187	0.00236103	0.112576
ENSG00000111639	12	ensembl_havana	6491886	6493841	-	6	MRPL51	protein_coding	MRPL51	mitochondrial ribosomal protein L51	51258	4.80844	0.0910416	3.23628	0.00239803	0.113608
ENSG00000152242	18	ensembl_havana	46173553	46266991	+	9	C18orf25	protein_coding	C18orf25	chromosome 18 open reading frame 25	147339	5.68866	0.0792051	3.23555	0.00240294	0.113608
ENSG00000164398	5	ensembl_havana	131806990	132012243	-	11	ACSL6	protein_coding	NA	NA	NA	2.45384	0.220304	3.23499	0.00240669	0.113608
ENSG00000136143	13	ensembl_havana	47936487	48001326	-	12	SUCLA2	protein_coding	SUCLA2	succinate-CoA ligase ADP-forming beta subunit	8803	6.49008	0.143127	3.23455	0.0024096	0.113608
ENSG00000213430	5	havana	21882585	21884310	+	6	HSPD1P1	processed_pseudogene	NA	NA	NA	2.30627	0.147873	3.23261	0.00242266	0.113906
ENSG00000132964	13	ensembl_havana	26254104	26405238	+	10	CDK8	protein_coding	CDK8	cyclin dependent kinase 8	1024	3.91734	0.100176	3.23045	0.00243729	0.11409
ENSG00000137941	1	ensembl_havana	83865028	83999150	-	15	TTLL7	protein_coding	TTLL7	tubulin tyrosine ligase like 7	79739	4.36072	-0.253199	-3.23003	0.0024401	0.11409
ENSG00000260747	18	havana	68277802	68278243	-	1	RP11-421N8.1	processed_pseudogene	NA	NA	NA	3.0173	0.167859	3.22499	0.00247454	0.115381
ENSG00000160050	1	ensembl_havana	32200386	32205387	+	13	CCDC28B	protein_coding	CCDC28B	coiled-coil domain containing 28B	79140	4.35748	0.155581	3.2197	0.00251115	0.116765
ENSG00000198730	11	ensembl_havana	10750987	10779743	+	6	CTR9	protein_coding	CTR9	CTR9 homolog, Paf1/RNA polymerase II complex component	9646	4.64948	0.0942915	3.21058	0.00257549	0.119219
ENSG00000164035	4	ensembl_havana	100395341	100880126	-	8	EMCN	protein_coding	EMCN	endomucin	51705	4.03126	0.198834	3.21023	0.00257805	0.119219
ENSG00000120992	8	ensembl_havana	54046367	54102017	-	16	LYPLA1	protein_coding	LYPLA1	lysophospholipase I	10434	4.81662	0.176099	3.20696	0.00260153	0.119836
ENSG00000224051	1	ensembl_havana	1324756	1328897	+	5	CPTP	protein_coding	CPTP	ceramide-1-phosphate transfer protein	80772	3.97158	0.244985	3.20639	0.0026056	0.119836
ENSG00000240370	12	havana	6873389	6884741	+	5	U47924.6	transcribed_processed_pseudogene	RPL13P5	ribosomal protein L13 pseudogene 5	283345	-1.12467	0.358721	3.19956	0.00265536	0.121009
ENSG00000154814	3	ensembl_havana	16265160	16350299	+	12	OXNAD1	protein_coding	OXNAD1	oxidoreductase NAD binding domain containing 1	92106	4.13318	0.155761	3.19831	0.00266461	0.121009
ENSG00000108788	17	ensembl_havana	42567068	42573239	+	10	MLX	protein_coding	MLX	MLX, MAX dimerization protein	6945	4.49708	0.10773	3.19745	0.00267093	0.121009
ENSG00000257043	11	havana	18665050	18665548	+	1	RP11-137N23.1	processed_pseudogene	NA	NA	NA	-0.551542	0.210434	3.19704	0.002674	0.121009
ENSG00000167705	17	ensembl_havana	1646145	1650077	-	10	RILP	protein_coding	NA	NA	NA	4.27298	0.147099	3.19682	0.00267558	0.121009
ENSG00000281392	3	havana	87089129	87157069	+	1	LINC00506	lincRNA	LINC00506	long intergenic non-protein coding RNA 506	100846978	-0.696486	0.336663	3.19644	0.00267839	0.121009
ENSG00000178952	16	ensembl_havana	28842411	28846408	-	7	TUFM	protein_coding	MIR4721	microRNA 4721	100616256	5.91459	0.111763	3.1953	0.00268686	0.121009
ENSG00000258608	14	havana	45290036	45290386	+	1	DNAJC19P9	processed_pseudogene	NA	NA	NA	2.45274	0.128443	3.19509	0.00268845	0.121009
ENSG00000023228	2	ensembl_havana	206114817	206159603	-	12	NDUFS1	protein_coding	NA	NA	NA	8.55413	0.137598	3.19406	0.00269609	0.12103
ENSG00000102554	13	ensembl_havana	73054976	73077542	+	12	KLF5	protein_coding	KLF5	Kruppel like factor 5	688	3.25074	-0.199837	-3.18842	0.00273851	0.122608
ENSG00000182512	14	ensembl_havana	95533503	95544724	+	4	GLRX5	protein_coding	GLRX5	glutaredoxin 5	51218	4.81208	0.17239	3.18442	0.00276891	0.123642
ENSG00000075303	7	ensembl_havana	87833568	87876357	-	11	SLC25A40	protein_coding	SLC25A40	solute carrier family 25 member 40	55972	2.85475	0.12032	3.18171	0.00278972	0.123924
ENSG00000143622	1	ensembl_havana	155897808	155911404	-	9	RIT1	protein_coding	RIT1	Ras like without CAAX 1	6016	2.93215	0.0965115	3.18168	0.00278993	0.123924
ENSG00000137288	6	ensembl_havana	33694293	33711727	-	8	UQCC2	protein_coding	UQCC2	ubiquinol-cytochrome c reductase complex assembly factor 2	84300	4.19885	0.157406	3.17602	0.00283393	0.124904
ENSG00000224877	17	ensembl_havana	81239239	81241281	+	3	C17orf89	protein_coding	NDUFAF8	NADH:ubiquinone oxidoreductase complex assembly factor 8	284184	3.61959	0.0946851	3.17576	0.00283593	0.124904
ENSG00000140043	14	ensembl_havana	73851844	73886827	+	10	PTGR2	protein_coding	PTGR2	prostaglandin reductase 2	145482	3.2068	0.106403	3.17461	0.00284491	0.124904
ENSG00000172531	11	ensembl_havana	67398183	67421183	-	13	PPP1CA	protein_coding	PPP1CA	protein phosphatase 1 catalytic subunit alpha	5499	4.72711	0.0657379	3.17444	0.00284629	0.124904
ENSG00000112667	6	ensembl_havana	43225629	43229484	-	11	DNPH1	protein_coding	DNPH1	2'-deoxynucleoside 5'-phosphate N-hydrolase 1	10591	2.65489	0.15497	3.17307	0.00285703	0.124904
ENSG00000169247	5	ensembl_havana	148923639	149063163	-	10	SH3TC2	protein_coding	SH3TC2	SH3 domain and tetratricopeptide repeats 2	79628	0.812293	0.293019	3.17243	0.00286211	0.124904
ENSG00000102898	16	ensembl_havana	67846732	67872567	+	10	NUTF2	protein_coding	NUTF2	nuclear transport factor 2	10204	4.6244	0.0749364	3.16974	0.00288341	0.124904
ENSG00000143252	1	ensembl_havana	161314257	161375340	+	13	SDHC	protein_coding	SDHC	succinate dehydrogenase complex subunit C	6391	6.75517	0.124167	3.16956	0.0028848	0.124904
ENSG00000132768	1	ensembl_havana	43970000	43973369	+	12	DPH2	protein_coding	DPH2	DPH2 homolog	1802	3.18306	0.167913	3.16956	0.00288486	0.124904
ENSG00000248092	5	havana	43571594	43603230	-	6	NNT-AS1	antisense	NA	NA	NA	5.58554	0.159907	3.16919	0.00288781	0.124904
ENSG00000210196	MT	insdc	15956	16023	-	2	MT-TP	Mt_tRNA	NA	NA	NA	1.78108	0.227122	3.16736	0.00290237	0.124904
ENSG00000165669	10	ensembl_havana	118297930	118342328	-	12	FAM204A	protein_coding	FAM204A	family with sequence similarity 204 member A	63877	4.72298	-0.0948628	-3.1666	0.00290847	0.124904
ENSG00000125534	20	ensembl_havana	63520724	63522206	+	8	PPDPF	protein_coding	PPDPF	pancreatic progenitor cell differentiation and proliferation factor	79144	3.33845	-0.267517	-3.16646	0.00290959	0.124904
ENSG00000270696	2	havana	75660462	75662208	+	1	RP11-342K6.1	antisense	NA	NA	NA	3.65527	-0.139329	-3.16571	0.00291559	0.124904
ENSG00000103353	16	ensembl_havana	23557362	23574389	+	14	UBFD1	protein_coding	UBFD1	ubiquitin family domain containing 1	56061	6.28117	-0.0904527	-3.14893	0.00305336	0.130475
ENSG00000113369	5	ensembl_havana	91368724	91383359	-	7	ARRDC3	protein_coding	ARRDC3	arrestin domain containing 3	57561	5.53742	0.242104	3.14483	0.00308796	0.131345
ENSG00000162972	2	ensembl_havana	199955317	200008540	+	9	C2orf47	protein_coding	C2orf47	chromosome 2 open reading frame 47	79568	2.66583	0.108302	3.14468	0.00308927	0.131345
ENSG00000136305	14	ensembl_havana	24305096	24311430	-	10	CIDEB	protein_coding	CIDEB	cell death-inducing DFFA-like effector b	27141	0.244371	0.219124	3.14224	0.00310997	0.131662
ENSG00000130032	X	ensembl_havana	151695124	151705924	+	14	PRRG3	protein_coding	PRRG3	proline rich and Gla domain 3	79057	0.755387	0.228776	3.14186	0.00311322	0.131662
ENSG00000143575	1	ensembl_havana	154272511	154275875	+	13	HAX1	protein_coding	HAX1	HCLS1 associated protein X-1	10456	5.62167	0.0810342	3.14044	0.00312542	0.131662
ENSG00000242419	5	ensembl_havana	141484997	141512979	+	4	PCDHGC4	protein_coding	NIDDM3	Noninsulin-dependent diabetes mellitus 3	50982	1.22108	-0.215552	-3.13936	0.00313466	0.131662
ENSG00000138095	2	ensembl_havana	43886508	43996005	-	17	LRPPRC	protein_coding	LRPPRC	leucine rich pentatricopeptide repeat containing	10128	7.58964	0.100894	3.13919	0.00313614	0.131662
ENSG00000126003	20	ensembl_havana	32192503	32207791	-	6	PLAGL2	protein_coding	PLAGL2	PLAG1 like zinc finger 2	5326	3.08136	-0.252553	-3.13833	0.00314354	0.131662
ENSG00000186566	17	ensembl_havana	44395284	44503430	-	10	GPATCH8	protein_coding	GPATCH8	G-patch domain containing 8	23131	6.21176	-0.11166	-3.13727	0.00315269	0.131718
ENSG00000186827	1	ensembl_havana	1211326	1214138	-	9	TNFRSF4	protein_coding	TNFRSF4	TNF receptor superfamily member 4	7293	-1.02948	0.424949	3.13608	0.003163	0.131823
ENSG00000111252	12	ensembl_havana	111405948	111451623	+	9	SH2B3	protein_coding	SH2B3	SH2B adaptor protein 3	10019	3.40265	0.200055	3.13501	0.00317228	0.131884
ENSG00000065970	12	ensembl_havana	8032703	8055503	+	7	FOXJ2	protein_coding	FOXJ2	forkhead box J2	55810	4.2732	-0.147683	-3.13218	0.00319705	0.132587
ENSG00000125611	2	ensembl_havana	112584240	112589275	+	14	CHCHD5	protein_coding	CHCHD5	coiled-coil-helix-coiled-coil-helix domain containing 5	84269	1.76594	0.122577	3.12862	0.00322837	0.133558
ENSG00000156928	7	ensembl_havana	23298739	23311729	+	4	MALSU1	protein_coding	MALSU1	mitochondrial assembly of ribosomal large subunit 1	115416	4.10646	0.0900597	3.12739	0.00323926	0.133681
ENSG00000054148	9	ensembl_havana	136848724	136851027	+	16	PHPT1	protein_coding	PHPT1	phosphohistidine phosphatase 1	29085	4.81592	0.117294	3.12207	0.00328677	0.135033
ENSG00000184588	1	ensembl_havana	65792514	66374579	+	16	PDE4B	protein_coding	PDE4B	phosphodiesterase 4B	5142	5.0679	0.218675	3.12115	0.00329506	0.135033
ENSG00000162377	1	ensembl_havana	52684451	52698366	-	5	COA7	protein_coding	COA7	cytochrome c oxidase assembly factor 7 (putative)	65260	3.95275	0.121338	3.12059	0.00330013	0.135033
ENSG00000102125	X	ensembl_havana	154411518	154421726	+	14	TAZ	protein_coding	TAZ	tafazzin	6901	3.83133	0.0949249	3.11939	0.00331096	0.135033
ENSG00000145365	4	ensembl_havana	112274542	112285903	-	10	TIFA	protein_coding	TIFA	TRAF interacting protein with forkhead associated domain	92610	1.08717	0.243388	3.11896	0.00331486	0.135033
ENSG00000122180	1	ensembl_havana	203083132	203086036	-	4	MYOG	protein_coding	MYOG	myogenin	4656	5.07882	0.181831	3.11839	0.00332003	0.135033
ENSG00000174403	20	ensembl_havana	62544343	62551526	-	14	C20orf166-AS1	antisense	NA	NA	NA	2.94252	0.18027	3.11511	0.00334993	0.135922
ENSG00000107949	10	ensembl_havana	125823546	125853695	+	15	BCCIP	protein_coding	BCCIP	BRCA2 and CDKN1A interacting protein	56647	4.3652	0.0866382	3.11402	0.00335996	0.135973
ENSG00000089063	20	ensembl_havana	5068232	5113103	-	13	TMEM230	protein_coding	TMEM230	transmembrane protein 230	29058	4.8809	0.0996567	3.11322	0.00336731	0.135973
ENSG00000100478	14	ensembl_havana	31025106	31096450	+	13	AP4S1	protein_coding	AP4S1	adaptor related protein complex 4 sigma 1 subunit	11154	2.96867	0.0955718	3.11197	0.0033788	0.136086
ENSG00000163069	4	ensembl_havana	52020706	52038482	-	11	SGCB	protein_coding	SGCB	sarcoglycan beta	6443	6.86544	-0.104933	-3.11117	0.00338622	0.136086
ENSG00000144381	2	ensembl_havana	197486581	197516737	-	15	HSPD1	protein_coding	HSPD1	heat shock protein family D (Hsp60) member 1	3329	5.75341	0.119925	3.10597	0.00343468	0.137487
ENSG00000130653	9	ensembl_havana	137459953	137550534	-	14	PNPLA7	protein_coding	PNPLA7	patatin like phospholipase domain containing 7	375775	3.98215	-0.167546	-3.10568	0.00343738	0.137487
ENSG00000197061	6	havana	26103876	26104310	+	4	HIST1H4C	protein_coding	HIST1H4C	histone cluster 1 H4 family member c	8364	3.97015	0.133143	3.10428	0.00345058	0.137689
ENSG00000105755	19	ensembl_havana	43506719	43527244	-	6	ETHE1	protein_coding	ETHE1	ETHE1, persulfide dioxygenase	23474	1.83777	0.139851	3.09974	0.00349359	0.139076
ENSG00000116586	1	ensembl_havana	156054752	156058510	+	10	LAMTOR2	protein_coding	LAMTOR2	late endosomal/lysosomal adaptor, MAPK and MTOR activator 2	28956	2.78765	0.100265	3.09831	0.00350718	0.139289
ENSG00000131508	5	ensembl_havana	139526431	139628433	+	14	UBE2D2	protein_coding	UBE2D2	ubiquitin conjugating enzyme E2 D2	7322	5.24894	0.0694918	3.09579	0.00353143	0.139656
ENSG00000111832	6	ensembl_havana	116571367	116597675	+	11	RWDD1	protein_coding	RWDD1	RWD domain containing 1	51389	5.09325	0.0977718	3.09562	0.00353298	0.139656
ENSG00000226415	1	havana	76699789	76700538	+	1	TPI1P1	processed_pseudogene	NA	NA	NA	6.03263	0.144405	3.09203	0.00356777	0.140414
ENSG00000112855	5	ensembl_havana	140691426	140699291	+	13	HARS2	protein_coding	HARS2	histidyl-tRNA synthetase 2, mitochondrial	23438	4.0683	0.0840129	3.09192	0.0035688	0.140414
ENSG00000169764	2	ensembl_havana	63840940	63891562	+	13	UGP2	protein_coding	UGP2	UDP-glucose pyrophosphorylase 2	7360	7.51089	0.145074	3.08938	0.0035936	0.141061
ENSG00000139131	12	ensembl_havana	32727490	32755902	-	11	YARS2	protein_coding	YARS2	tyrosyl-tRNA synthetase 2	51067	2.82394	0.0933704	3.08791	0.00360799	0.141298
ENSG00000109270	4	ensembl_havana	99878336	99894490	-	11	LAMTOR3	protein_coding	LAMTOR3	late endosomal/lysosomal adaptor, MAPK and MTOR activator 3	8649	4.19509	0.0717866	3.08533	0.00363348	0.141967
ENSG00000121749	12	ensembl_havana	71839707	71927248	+	14	TBC1D15	protein_coding	TBC1D15	TBC1 domain family member 15	64786	4.41826	-0.0799567	-3.08399	0.00364672	0.142155
ENSG00000149600	20	ensembl_havana	32702691	32743997	-	10	COMMD7	protein_coding	COMMD7	COMM domain containing 7	149951	3.62374	0.0841306	3.08106	0.00367591	0.142849
ENSG00000131143	16	ensembl_havana	85798633	85807044	+	7	COX4I1	protein_coding	COX4I1	cytochrome c oxidase subunit 4I1	1327	6.98922	0.149704	3.0805	0.00368145	0.142849
ENSG00000100387	22	ensembl_havana	40951347	40973309	+	8	RBX1	protein_coding	RBX1	ring-box 1	9978	4.26186	0.0923221	3.07897	0.00369681	0.143116
ENSG00000100216	22	ensembl_havana	38681948	38685421	+	5	TOMM22	protein_coding	TOMM22	translocase of outer mitochondrial membrane 22	56993	4.16634	0.0839869	3.07528	0.00373412	0.14368
ENSG00000112972	5	ensembl_havana	43289395	43313512	-	13	HMGCS1	protein_coding	HMGCS1	3-hydroxy-3-methylglutaryl-CoA synthase 1	3157	3.93517	0.0931351	3.07502	0.00373672	0.14368
ENSG00000188512	8	havana	33969567	33969879	-	6	RP1-273G13.2	processed_pseudogene	NA	NA	NA	0.768121	0.253469	3.07418	0.00374533	0.14368
ENSG00000119689	14	ensembl_havana	74881891	74903745	+	13	DLST	protein_coding	DLST	dihydrolipoamide S-succinyltransferase	1743	5.9002	0.129778	3.07416	0.00374544	0.14368
ENSG00000006704	7	ensembl_havana	74453790	74602604	+	9	GTF2IRD1	protein_coding	GTF2IRD1	GTF2I repeat domain containing 1	9569	5.10262	-0.155261	-3.07295	0.00375782	0.143828
ENSG00000214194	7	havana	113116718	113118613	-	7	LINC00998	lincRNA	LINC00998	long intergenic non-protein coding RNA 998	401397	4.42097	0.10004	3.06951	0.00379304	0.144848
ENSG00000163964	3	ensembl_havana	196639775	196736007	+	12	PIGX	protein_coding	PIGX	phosphatidylinositol glycan anchor biosynthesis class X	54965	3.21432	0.109637	3.06861	0.00380231	0.144874
ENSG00000163170	2	ensembl_havana	74135398	74147994	-	10	BOLA3	protein_coding	BOLA3	bolA family member 3	388962	3.19039	0.174256	3.0676	0.00381277	0.144945
ENSG00000172795	5	ensembl_havana	112976702	113020970	+	14	DCP2	protein_coding	DCP2	decapping mRNA 2	167227	4.87699	0.0989529	3.05964	0.00389604	0.147778
ENSG00000167136	9	ensembl_havana	128818474	128822677	+	6	ENDOG	protein_coding	ENDOG	endonuclease G	2021	4.63123	0.186768	3.05477	0.00394775	0.148898
ENSG00000151093	3	ensembl_havana	25782917	25794534	+	6	OXSM	protein_coding	OXSM	3-oxoacyl-ACP synthase, mitochondrial	54995	2.38259	0.125722	3.05454	0.00395024	0.148898
ENSG00000204311	2	ensembl_havana	178451436	178461390	+	10	DFNB59	protein_coding	DFNB59	deafness, autosomal recessive 59	494513	0.926582	0.151891	3.05437	0.00395202	0.148898
ENSG00000274070	7	ensembl_havana	74964818	75024798	+	1	GATSL2	protein_coding	GATSL2	GATS protein like 2	729438	5.11659	-0.179239	-3.04943	0.00400527	0.150568
ENSG00000130347	6	ensembl_havana	106571971	106629487	-	11	RTN4IP1	protein_coding	RTN4IP1	reticulon 4 interacting protein 1	84816	2.8735	0.160971	3.04638	0.0040384	0.151476
ENSG00000164494	6	ensembl_havana	107152557	107459564	-	10	PDSS2	protein_coding	PDSS2	prenyl (decaprenyl) diphosphate synthase, subunit 2	57107	3.10939	0.110233	3.04468	0.004057	0.151713
ENSG00000214552	3	havana	68145004	68145630	+	4	COPS8P2	processed_pseudogene	NA	NA	NA	2.53783	0.114053	3.04416	0.00406271	0.151713
ENSG00000132676	1	ensembl_havana	155687960	155739010	+	14	DAP3	protein_coding	DAP3	death associated protein 3	7818	4.72075	0.0686078	3.04029	0.00410548	0.152593
ENSG00000174109	16	ensembl_havana	1419744	1420800	-	4	C16orf91	protein_coding	C16orf91	chromosome 16 open reading frame 91	283951	1.59696	0.135975	3.04028	0.0041056	0.152593
ENSG00000161813	12	ensembl_havana	50392383	50480004	+	19	LARP4	protein_coding	LARP4	La ribonucleoprotein domain family member 4	113251	6.13937	0.0915384	3.03924	0.00411707	0.152593
ENSG00000182054	15	ensembl_havana	90083045	90102504	-	8	IDH2	protein_coding	IDH2	isocitrate dehydrogenase (NADP(+)) 2, mitochondrial	3418	8.78082	0.132009	3.0381	0.00412983	0.152593
ENSG00000106591	7	ensembl_havana	42932200	42948958	+	3	MRPL32	protein_coding	MRPL32	mitochondrial ribosomal protein L32	64983	3.82977	0.0904523	3.03795	0.00413146	0.152593
ENSG00000156990	3	ensembl_havana	9837849	9844602	-	13	RPUSD3	protein_coding	RPUSD3	RNA pseudouridylate synthase domain containing 3	285367	3.74343	0.0865871	3.03706	0.00414143	0.152627
ENSG00000136628	1	ensembl_havana	219968601	220046658	-	16	EPRS	protein_coding	EPRS	glutamyl-prolyl-tRNA synthetase	2058	6.41127	0.0694148	3.03461	0.00416895	0.152944
ENSG00000172113	3	ensembl_havana	48293264	48301685	-	7	NME6	protein_coding	NME6	NME/NM23 nucleoside diphosphate kinase 6	10201	2.94731	0.106558	3.03396	0.00417627	0.152944
ENSG00000151468	10	ensembl_havana	12896625	13099652	-	10	CCDC3	protein_coding	CCDC3	coiled-coil domain containing 3	83643	2.92228	-0.395215	-3.03387	0.00417722	0.152944
ENSG00000276075	16	havana	67517862	67528675	-	1	CTD-2012K14.8	antisense	NA	NA	NA	-0.754966	0.227788	3.03193	0.00419914	0.153106
ENSG00000182108	16	ensembl_havana	10928891	10942460	-	8	DEXI	protein_coding	DEXI	Dexi homolog	28955	5.06002	0.106804	3.03124	0.00420699	0.153106
ENSG00000136159	13	ensembl_havana	48037567	48047222	+	3	NUDT15	protein_coding	NUDT15	nudix hydrolase 15	55270	2.28267	0.14654	3.03108	0.00420886	0.153106
ENSG00000102468	13	ensembl_havana	46831550	46897076	-	9	HTR2A	protein_coding	HTR2A	5-hydroxytryptamine receptor 2A	3356	-0.528065	-0.556437	-3.02902	0.00423227	0.153153
ENSG00000203705	1	ensembl_havana	212791828	212816626	+	9	TATDN3	protein_coding	TATDN3	TatD DNase domain containing 3	128387	3.74126	0.120314	3.0286	0.00423703	0.153153
ENSG00000170906	19	ensembl_havana	54102728	54109257	+	14	NDUFA3	protein_coding	NA	NA	NA	5.09026	0.124669	3.02858	0.00423735	0.153153
ENSG00000164610	7	ensembl_havana	33094797	33109401	-	7	RP9	protein_coding	RP9	retinitis pigmentosa 9 (autosomal dominant)	6100	2.57178	0.160409	3.02722	0.00425284	0.153384
ENSG00000061794	12	ensembl_havana	27710773	27756295	+	11	MRPS35	protein_coding	MRPS35	mitochondrial ribosomal protein S35	60488	4.96263	0.105951	3.02474	0.00428143	0.154086
ENSG00000125878	20	ensembl_havana	603797	610398	-	5	TCF15	protein_coding	TCF15	transcription factor 15 (basic helix-loop-helix)	6939	1.24109	0.256705	3.02077	0.0043274	0.155144
ENSG00000130413	11	ensembl_havana	8391868	8594289	-	14	STK33	protein_coding	STK33	serine/threonine kinase 33	65975	2.15934	0.209322	3.02028	0.00433314	0.155144
ENSG00000142599	1	ensembl_havana	8352397	8817643	-	16	RERE	protein_coding	RERE	arginine-glutamic acid dipeptide repeats	473	6.07754	-0.147556	-3.01916	0.00434621	0.155144
ENSG00000073578	5	ensembl_havana	218241	256700	+	15	SDHA	protein_coding	SDHA	succinate dehydrogenase complex flavoprotein subunit A	6389	7.58874	0.137553	3.01846	0.00435446	0.155144
ENSG00000171503	4	ensembl_havana	158672125	158709623	+	10	ETFDH	protein_coding	ETFDH	electron transfer flavoprotein dehydrogenase	2110	6.17629	0.138496	3.01826	0.0043568	0.155144
ENSG00000233061	1	havana	83979118	83984300	-	1	TTLL7-IT1	sense_intronic	NA	NA	NA	0.816388	-0.273844	-3.01701	0.00437153	0.155159
ENSG00000102738	13	ensembl_havana	40729135	40771173	-	7	MRPS31	protein_coding	MRPS31	mitochondrial ribosomal protein S31	10240	3.56146	0.101765	3.01666	0.0043756	0.155159
ENSG00000117593	1	ensembl_havana	173824503	173858546	+	9	DARS2	protein_coding	DARS2	aspartyl-tRNA synthetase 2, mitochondrial	55157	2.54877	0.154133	3.01262	0.0044234	0.156223
ENSG00000163382	1	ensembl_havana	156591762	156594299	+	10	APOA1BP	protein_coding	NAXE	NAD(P)HX epimerase	128240	3.62442	0.126216	3.01249	0.00442493	0.156223
ENSG00000079785	2	ensembl_havana	15591178	15631111	+	13	DDX1	protein_coding	DDX1	DEAD/H-box helicase 1	1653	6.25358	0.0678523	3.01116	0.00444083	0.156223
ENSG00000062485	12	ensembl_havana	56271699	56300392	-	17	CS	protein_coding	CS	citrate synthase	1431	7.35897	0.114961	3.01053	0.00444834	0.156223
ENSG00000103319	16	ensembl_havana	22206282	22288732	+	10	EEF2K	protein_coding	LOC101930123	eukaryotic elongation factor 2 kinase	101930123	6.35257	-0.128364	-3.01005	0.00445415	0.156223
ENSG00000125247	13	ensembl_havana	100603927	100675093	-	14	TMTC4	protein_coding	TMTC4	transmembrane and tetratricopeptide repeat containing 4	84899	3.4586	0.121029	3.00946	0.00446113	0.156223
ENSG00000236618	17	havana	1516931	1518096	+	2	PITPNA-AS1	antisense	PITPNA-AS1	PITPNA antisense RNA 1	100306951	1.52159	0.128954	3.00563	0.00450735	0.157402
ENSG00000103121	16	ensembl_havana	80966448	81020270	-	7	CMC2	protein_coding	CMC2	C-X9-C motif containing 2	56942	3.80337	0.126573	3.00461	0.00451976	0.157402
ENSG00000204922	11	ensembl_havana	62670273	62673687	+	4	UQCC3	protein_coding	UQCC3	ubiquinol-cytochrome c reductase complex assembly factor 3	790955	2.40535	0.127882	3.00436	0.00452277	0.157402
ENSG00000162804	2	ensembl_havana	240998838	241095568	+	12	SNED1	protein_coding	SNED1	sushi, nidogen and EGF like domains 1	25992	5.28959	-0.207435	-3.00158	0.00455667	0.158255
ENSG00000198060	10	ensembl_havana	92291163	92353964	+	8	2005-03-01	protein_coding	2005-03-01	membrane associated ring-CH-type finger 5	54708	4.02966	0.0880565	2.9989	0.00458949	0.15885
ENSG00000132970	13	ensembl_havana	26557703	26688948	+	11	WASF3	protein_coding	WASF3	WAS protein family member 3	10810	3.04758	-0.144023	-2.99865	0.00459263	0.15885
ENSG00000144827	3	ensembl_havana	111979010	111993363	+	7	ABHD10	protein_coding	ABHD10	abhydrolase domain containing 10	55347	3.71085	0.107601	2.99747	0.00460718	0.159028
ENSG00000079385	19	ensembl_havana	42507304	42561234	-	20	CEACAM1	protein_coding	CEACAM1	carcinoembryonic antigen related cell adhesion molecule 1	634	0.850134	0.263157	2.99464	0.00464235	0.159915
ENSG00000136003	12	ensembl_havana	108562582	108569384	+	14	ISCU	protein_coding	ISCU	iron-sulfur cluster assembly enzyme	23479	6.16648	0.11349	2.98969	0.00470438	0.160946
ENSG00000236152	3	havana	6773037	6773343	-	1	MRPS36P1	processed_pseudogene	NA	NA	NA	0.981584	0.214404	2.98959	0.00470555	0.160946
ENSG00000137806	15	ensembl_havana	41387349	41402519	-	7	NDUFAF1	protein_coding	NDUFAF1	NADH:ubiquinone oxidoreductase complex assembly factor 1	51103	3.93885	0.143877	2.98863	0.0047177	0.160946
ENSG00000148090	9	ensembl_havana	91213815	91361913	-	10	AUH	protein_coding	AUH	AU RNA binding methylglutaconyl-CoA hydratase	549	3.95707	0.0934126	2.98833	0.00472145	0.160946
[truncated: 16,385 more rows]

## Sheet: Grip Strength
	chr	gene_source	start	end	strand	gene_version	gene_name	gene_biotype	symbol.org.Hs.eg	title.org.Hs.eg	entrez.org.Hs.eg	Amean	coef_grip	modt_grip	pval_grip	adjp_grip
[truncated: 16,879 more rows]

[truncated: 1 more sheets: Walking speed]
