# Supplementary material for: Mitochondrial oxidative capacity and NAD+ biosynthesis are reduced in human sarcopenia across ethnicities
Source: Nat Commun. 2019 Dec 20;10:5808. doi: 10.1038/s41467-019-13694-1 (PMC6925228; doi:10.1038/s41467-019-13694-1)
Supplement: Supplementary file 5 — Supplementary Dataset 3 [file 41467_2019_13694_MOESM5_ESM.xlsx]

## Sheet: resultsNanostring
	Wilcoxon stats Nanostring		t stats Nanostring				t stats Nanostring with age adjustment				modereated t stats RNAseq
	W	W_pval	Estimate	SE	tval	t_pval	wA_Estimate	wA_SE	wA_tval	wA_t_pval	Estimate	mod_t_pval	type
ACAT1	264	0.085914	-0.152073	0.0964618	-1.57651	0.123198	-0.135482	0.102123	-1.32666	0.192752	-0.252164	0.0052686	gene
ATP5A1	262	0.0964996	-0.226971	0.098989	-2.29289	0.0274798	-0.165086	0.0996456	-1.65673	0.106032	-0.275666	0.00405566	gene
ATP5B	276	0.0401751	-0.227692	0.0999378	-2.27834	0.0284155	-0.178167	0.102724	-1.73443	0.0911679	-0.285098	0.00152486	gene
ATP5C1	279	0.0326434	-0.239002	0.0935516	-2.55477	0.0147546	-0.170153	0.0920634	-1.84821	0.0725767	-0.305162	0.000748576	gene
ATP5G1	284	0.0227187	-0.266976	0.111435	-2.39579	0.0216149	-0.216804	0.115232	-1.88146	0.067795	-0.344202	0.000920104	gene
ATP5G3	315	0.00143495	-0.345569	0.108352	-3.18931	0.00285548	-0.273798	0.108301	-2.52812	0.0158662	-0.431527	9.58e-05	gene
ATP5J	296	0.00871188	-0.221847	0.0856492	-2.59018	0.0135278	-0.161173	0.0848005	-1.90061	0.0651652	-0.330735	0.000262651	gene
ATP5L	303	0.0046812	-0.181791	0.0588992	-3.08647	0.00376985	-0.144648	0.0592303	-2.44213	0.0194995	-0.298515	0.000152357	gene
ATP5O	285	0.0210768	-0.17819	0.0692146	-2.57446	0.0140603	-0.13986	0.0705294	-1.983	0.0548281	-0.267628	0.000660371	gene
ATRNL1	285	0.0210768	-0.435998	0.229139	-1.90277	0.0646683	-0.468871	0.242876	-1.9305	0.0612362	-0.85759	0.0088199	gene
CHCHD10	322	0.000667562	-0.251517	0.0716803	-3.50887	0.00117515	-0.204628	0.071762	-2.85148	0.00707806	-0.337239	1.85e-05	gene
CKMT2	304	0.00426675	-0.434557	0.140311	-3.09709	0.00366391	-0.352168	0.142194	-2.47668	0.0179573	-0.470968	0.000374145	gene
COX10	309	0.00264263	-0.220064	0.0676151	-3.25466	0.0023884	-0.206102	0.0714589	-2.8842	0.00650573	-0.272209	6.89e-05	gene
COX5A	307	0.00321093	-0.249589	0.0785027	-3.17936	0.00293375	-0.205633	0.0799157	-2.57313	0.0142222	-0.285895	0.000336897	gene
COX6B1	277	0.0375192	-0.175835	0.0729964	-2.40881	0.0209596	-0.138454	0.0748554	-1.84962	0.0723686	-0.250304	0.00283585	gene
COX6C	305	0.00388501	-0.212413	0.0717109	-2.96208	0.0052457	-0.174836	0.0734085	-2.38169	0.0224894	-0.299815	0.000291802	gene
COX7A2	315	0.00143495	-0.238646	0.0826951	-2.88586	0.00640225	-0.184284	0.082737	-2.22734	0.0320905	-0.294647	0.00101365	gene
COX7B	281	0.0283084	-0.193724	0.0757936	-2.55595	0.0147121	-0.156447	0.0779471	-2.00709	0.0520877	-0.267403	0.000677956	gene
COX7C	312	0.00195712	-0.204299	0.058353	-3.50109	0.00120132	-0.16362	0.0579135	-2.82524	0.00757065	-0.324578	6.2e-05	gene
COX8A	305	0.00388501	-0.140481	0.0475149	-2.95657	0.00532219	-0.110511	0.0477807	-2.31287	0.0263938	-0.317295	0.000166287	gene
CYC1	309	0.00264263	-0.21111	0.0750056	-2.81458	0.00769567	-0.156	0.0738326	-2.11288	0.0414186	-0.26471	0.000487995	gene
CYCS	256	0.134419	-0.194655	0.111543	-1.74511	0.0890483	-0.167759	0.11764	-1.42604	0.162241	-0.367472	0.000551998	gene
DECR1	287	0.0180936	-0.275424	0.112756	-2.44266	0.0193399	-0.216483	0.115447	-1.87518	0.0686776	-0.327422	0.000624145	gene
DLAT	294	0.010314	-0.253102	0.0853699	-2.96477	0.00520866	-0.186421	0.0831234	-2.24271	0.0309926	-0.275471	0.00057548	gene
ESRRA	300	0.00614496	-0.251643	0.0881287	-2.85541	0.00692776	-0.18932	0.0872782	-2.16916	0.0365689	-0.262887	0.000799964	gene
FOXO1	124	0.0401751	0.259848	0.113989	2.27959	0.0283337	0.202732	0.117076	1.73163	0.0916713	0.32093	0.00494595	gene
GABPA	230	0.429082	-0.0230854	0.0528876	-0.4365	0.664944	-0.0431541	0.0551344	-0.782707	0.43878	-0.0275562	0.529208	gene
GLRX5	318	0.00104122	-0.266134	0.0758222	-3.50997	0.0011715	-0.228659	0.0779504	-2.93339	0.00572625	-0.312982	0.000270694	gene
GOT1	290	0.0142973	-0.343493	0.126843	-2.70803	0.0100893	-0.299858	0.132695	-2.25976	0.0298134	-0.376701	0.000940798	gene
GOT2	317	0.00116007	-0.296736	0.0834272	-3.55682	0.00102556	-0.254373	0.085605	-2.97147	0.00518392	-0.280643	0.000621308	gene
H3F3B	49	1.33e-05	0.377846	0.081318	4.64653	3.98e-05	0.329115	0.0822378	4.002	0.000289868	0.151176	0.00287839	gene
KLF5	88	0.00195712	0.378371	0.109325	3.46097	0.00134543	0.307926	0.109656	2.80811	0.00790942	0.353511	0.00035454	gene
KMT2C	160	0.288767	0.0599765	0.0465007	1.2898	0.204916	0.0475633	0.0489565	0.971542	0.337587	0.11849	0.0028628	gene
MDH1	274	0.0459542	-0.283458	0.122026	-2.32294	0.0256347	-0.218672	0.124785	-1.75239	0.0879912	-0.344068	0.00209944	gene
MDM4	139	0.102161	0.101271	0.0552487	1.833	0.0746454	0.0694571	0.056097	1.23816	0.223455	0.115873	0.0018762	gene
MPC1	272	0.0523995	-0.22032	0.100641	-2.18916	0.0347983	-0.156231	0.10109	-1.54546	0.130746	-0.270701	0.00469261	gene
MRLN	234	0.368862	-0.0657885	0.0991431	-0.663571	0.510971	-0.0531359	0.105146	-0.505351	0.61631	-0.339278	0.00411121	gene
MRPL34	313	0.00176678	-0.276148	0.0755054	-3.65732	0.000769148	-0.232313	0.0766042	-3.03263	0.00441288	-0.37314	1.48e-05	gene
MT-ND6	219	0.620465	-0.0635528	0.0931781	-0.682058	0.499339	-0.088448	0.0980974	-0.901635	0.373083	-0.451527	0.00434109	gene
MTX2	287	0.0180936	-0.209101	0.0743386	-2.81282	0.0077305	-0.15084	0.0723353	-2.08529	0.0439978	-0.263732	0.000140361	gene
NAMPT	246	0.221065	-0.142	0.0913808	-1.55394	0.128489	-0.152713	0.0969467	-1.57523	0.123717	-0.251012	0.00515169	gene
NDUFA4	261	0.102161	-0.126881	0.0707981	-1.79216	0.0810728	-0.0979989	0.0735787	-1.33189	0.191042	-0.280633	0.00121494	gene
NDUFA6	300	0.00614496	-0.183585	0.0609667	-3.01123	0.00460721	-0.14794	0.0618112	-2.39342	0.0218785	-0.257471	0.000334488	gene
NDUFA8	285	0.0210768	-0.220842	0.0968072	-2.28126	0.0282253	-0.131712	0.0906766	-1.45254	0.15478	-0.270316	0.00307808	gene
NDUFAB1	276	0.0401751	-0.225337	0.0887009	-2.54042	0.01528	-0.1758	0.0903184	-1.94645	0.059224	-0.325016	0.000215042	gene
NDUFB1	292	0.0121656	-0.214624	0.0766069	-2.80162	0.00795559	-0.184115	0.0797013	-2.31006	0.0265658	-0.261546	0.000359751	gene
NDUFB10	289	0.0154785	-0.211414	0.0822326	-2.57092	0.0141827	-0.161074	0.0829736	-1.94127	0.0598707	-0.261352	0.000680532	gene
NDUFB3	275	0.0429846	-0.186174	0.0852632	-2.18353	0.0352414	-0.147653	0.0881506	-1.67501	0.102365	-0.282637	0.000246024	gene
NDUFC1	318	0.00104122	-0.150677	0.0447921	-3.36393	0.0017656	-0.1176	0.0440544	-2.66942	0.0112175	-0.337084	0.00010503	gene
NFIC	138	0.0964996	0.104667	0.0590453	1.77266	0.0843028	0.0769984	0.0609133	1.26407	0.214112	0.305437	0.00437699	gene
NRF1	140	0.108077	0.124948	0.0796845	1.56803	0.125165	0.115705	0.0845413	1.36863	0.179369	0.148166	0.00319859	gene
PDHA1	279	0.0326434	-0.2423	0.112451	-2.15472	0.0375861	-0.201573	0.117434	-1.71649	0.0944356	-0.293454	0.00111993	gene
PDHB	285	0.0210768	-0.216978	0.077496	-2.79986	0.00799162	-0.176975	0.0794221	-2.22828	0.0320221	-0.273564	0.00131197	gene
PERM1	272	0.0523995	-0.212433	0.0933665	-2.27526	0.0286167	-0.170304	0.0965353	-1.76417	0.0859591	-0.269802	0.00453292	gene
PPARGC1A	268	0.0675011	-0.230842	0.110543	-2.08825	0.0435293	-0.193466	0.115707	-1.67204	0.102954	-0.254847	0.00994588	gene
PPARGC1B	227	0.477691	-0.146724	0.185865	-0.789415	0.434768	-0.16771	0.197211	-0.850408	0.400568	0.0383614	0.772288	gene
RSPO3	284	0.0227187	-0.285033	0.118658	-2.40213	0.0212935	-0.262948	0.125537	-2.09458	0.0431141	-0.315666	0.00972816	gene
SDHB	291	0.0131944	-0.222237	0.086786	-2.56074	0.0145407	-0.164166	0.0866289	-1.89505	0.0659194	-0.258367	0.00119636	gene
SDHD	303	0.0046812	-0.166469	0.0552094	-3.01523	0.00455867	-0.11908	0.052677	-2.26057	0.0297586	-0.261464	0.000285379	gene
SLC25A4	303	0.0046812	-0.292779	0.096338	-3.03908	0.00427874	-0.240806	0.0983879	-2.44752	0.0192513	-0.32254	0.000229177	gene
TFAM	257	0.127419	-0.121848	0.0795023	-1.53263	0.133651	-0.102924	0.083865	-1.22726	0.227475	-0.104626	0.047146	gene
TRIM69	202	0.967633	0.0209366	0.13486	0.155247	0.877449	0.00754234	0.143148	0.0526892	0.958263	-0.259428	5.21e-05	gene
UQCR10	297	0.00799538	-0.21731	0.075817	-2.86625	0.00673623	-0.170668	0.0764585	-2.23217	0.0317417	-0.283924	0.00103235	gene
UQCRB	257	0.127419	-0.108299	0.0628397	-1.72341	0.092943	-0.0704296	0.0635131	-1.1089	0.27463	-0.290302	0.000224133	gene
UQCRFS1	284	0.0227187	-0.193232	0.0748858	-2.58035	0.0138586	-0.144376	0.0749965	-1.9251	0.06193	-0.268662	0.00145023	gene
UQCRH	220.5	0.588489	-0.263608	0.261087	-1.00965	0.319048	-0.401456	0.267109	-1.50297	0.141336	-0.31389	0.000377736	gene
UQCRHL	278	0.0350107	-0.204845	0.0957248	-2.13994	0.0388418	-0.16873	0.099814	-1.69044	0.0993522	-0.311173	5.5e-05	gene
UQCRQ	258	0.1207	-0.15181	0.0788409	-1.92553	0.0616708	-0.113206	0.0811054	-1.39579	0.171098	-0.267754	0.000702646	gene
USP6	112	0.0167424	0.407163	0.149092	2.73096	0.00952237	0.293821	0.145899	2.01386	0.051339	0.40596	0.00237269	gene
VEGFA	311	0.00216555	-0.342957	0.107936	-3.17742	0.00294927	-0.290016	0.111023	-2.61222	0.0129229	-0.376731	0.000375879	gene
CLASP1	152	0.201194	0.0397118	0.0293222	1.35432	0.183632	0.0511621	0.0305323	1.67567	0.102235	0.0293667	0.301398	HK
COPA	206	0.883057	-0.00812799	0.033556	-0.242222	0.809911	-0.00891442	0.0356619	-0.249971	0.803993	0.0299134	0.453879	HK
DES	175	0.511661	0.0374104	0.0542233	0.689932	0.494429	0.0261404	0.0573016	0.456189	0.650921	0.0361737	0.511317	HK
DRG2	189.5	0.786765	0.0335632	0.0596964	0.562232	0.57726	0.0114139	0.0622863	0.183248	0.855604	0.0424328	0.254449	HK
HSPA8	287	0.0180936	-0.106203	0.0593054	-1.79078	0.0812983	-0.0929607	0.0626166	-1.4846	0.14612	-0.116647	0.031786	HK
MYOZ1	157	0.25338	0.0539126	0.0490094	1.10005	0.278232	0.0540599	0.0520889	1.03784	0.306081	-0.0138948	0.76666	HK
RAB14	200	1	0.00103801	0.0404927	0.0256346	0.979683	0.00615187	0.0429466	0.143245	0.886874	-0.00503581	0.872067	HK
RNF4	203	0.946695	0.00565699	0.0428276	0.132088	0.895612	0.00402585	0.04551	0.0884608	0.929988	0.0246098	0.54681	HK
TPT1	240	0.288767	-0.0513772	0.0443477	-1.15851	0.253886	-0.0636572	0.0466558	-1.3644	0.180683	-0.14132	0.00740453	HK
USP9X	198	0.968002	-0.00557566	0.039069	-0.142713	0.887271	0.012589	0.0403242	0.312196	0.756645	-0.0430401	0.17882	HK
