# Supplementary material for: Mitochondrial oxidative capacity and NAD+ biosynthesis are reduced in human sarcopenia across ethnicities
Source: Nat Commun. 2019 Dec 20;10:5808. doi: 10.1038/s41467-019-13694-1 (PMC6925228; doi:10.1038/s41467-019-13694-1)
Supplement: Supplementary file 6 — Supplementary Dataset 4 [file 41467_2019_13694_MOESM6_ESM.xlsx]

## Sheet: Sarcopenia
	NGenes	Direction	PValue	FDR
REACTOME_RESPIRATORY_ELECTRON_TRANSPORT_ATP_SYNTHESIS_BY_CHEMIOSMOTIC_COUPLING_AND_HEAT_PRODUCTION_BY_UNCOUPLING_PROTEINS_	91	Down	9.9833e-24	2.84426e-20
REACTOME_TCA_CYCLE_AND_RESPIRATORY_ELECTRON_TRANSPORT	126	Down	1.20366e-23	2.84426e-20
KEGG_OXIDATIVE_PHOSPHORYLATION	115	Down	5.36777e-23	8.45603e-20
MOOTHA_VOXPHOS	85	Down	1.33716e-21	1.40619e-18
REACTOME_RESPIRATORY_ELECTRON_TRANSPORT	74	Down	1.48771e-21	1.40619e-18
WONG_MITOCHONDRIA_GENE_MODULE	213	Down	2.62049e-20	2.06407e-17
KEGG_PARKINSONS_DISEASE	117	Down	4.37063e-20	2.9508e-17
MOOTHA_HUMAN_MITODB_6_2002	400	Down	3.1771e-16	1.87687e-13
STEIN_ESRRA_TARGETS_UP	357	Down	5.84335e-15	3.06841e-12
MOOTHA_MITOCHONDRIA	419	Down	8.48365e-14	4.00937e-11
KEGG_ALZHEIMERS_DISEASE	147	Down	3.30682e-13	1.42073e-10
REACTOME_MITOCHONDRIAL_PROTEIN_IMPORT	50	Down	5.61848e-11	2.21274e-08
KEGG_HUNTINGTONS_DISEASE	161	Down	1.01642e-10	3.69508e-08
STARK_PREFRONTAL_CORTEX_22Q11_DELETION_DN	477	Down	5.29496e-10	1.72332e-07
KEGG_RIBOSOME	85	Down	5.46971e-10	1.72332e-07
YAO_TEMPORAL_RESPONSE_TO_PROGESTERONE_CLUSTER_13	169	Down	6.51913e-10	1.92559e-07
REACTOME_FORMATION_OF_ATP_BY_CHEMIOSMOTIC_COUPLING	15	Down	2.1114e-09	5.86969e-07
MOOTHA_PGC	401	Down	2.29676e-09	5.92422e-07
REACTOME_PEPTIDE_CHAIN_ELONGATION	83	Down	2.38172e-09	5.92422e-07
REACTOME_INFLUENZA_VIRAL_RNA_TRANSCRIPTION_AND_REPLICATION	98	Down	3.50696e-09	8.28696e-07
REACTOME_SRP_DEPENDENT_COTRANSLATIONAL_PROTEIN_TARGETING_TO_MEMBRANE	106	Down	3.90347e-09	8.78467e-07
REACTOME_3_UTR_MEDIATED_TRANSLATIONAL_REGULATION	103	Down	6.0927e-09	1.30882e-06
REACTOME_TRANSLATION	142	Down	7.93193e-09	1.62984e-06
REACTOME_PYRUVATE_METABOLISM_AND_CITRIC_ACID_TCA_CYCLE	39	Down	8.29481e-09	1.63339e-06
BURTON_ADIPOGENESIS_5	123	Down	2.6296e-08	4.971e-06
REACTOME_CITRIC_ACID_CYCLE_TCA_CYCLE	19	Down	4.25574e-08	7.73562e-06
YAO_TEMPORAL_RESPONSE_TO_PROGESTERONE_CLUSTER_17	177	Down	4.77697e-08	8.36147e-06
STEIN_ESRRA_TARGETS	492	Down	1.61932e-07	2.73319e-05
KEGG_CITRATE_CYCLE_TCA_CYCLE	28	Down	3.04631e-07	4.96443e-05
REACTOME_NONSENSE_MEDIATED_DECAY_ENHANCED_BY_THE_EXON_JUNCTION_COMPLEX	104	Down	7.45132e-07	0.000117383
BOQUEST_STEM_CELL_UP	243	Up	8.97548e-07	0.000136833
MOOTHA_TCA	16	Down	9.29223e-07	0.000137235
REACTOME_TRNA_AMINOACYLATION	42	Down	1.00691e-06	0.000144202
CHIANG_LIVER_CANCER_SUBCLASS_UNANNOTATED_DN	183	Down	1.52255e-06	0.000211634
PECE_MAMMARY_STEM_CELL_UP	130	Down	1.89293e-06	0.000255599
BILANGES_SERUM_AND_RAPAMYCIN_SENSITIVE_GENES	66	Down	2.79399e-06	0.000366789
CHNG_MULTIPLE_MYELOMA_HYPERPLOID_UP	49	Down	2.94745e-06	0.000376477
BURTON_ADIPOGENESIS_6	173	Down	3.08162e-06	0.000383257
TAKAO_RESPONSE_TO_UVB_RADIATION_UP	81	Down	5.44207e-06	0.000659467
GINESTIER_BREAST_CANCER_ZNF217_AMPLIFIED_DN	302	Up	5.71025e-06	0.000674666
REACTOME_FORMATION_OF_THE_TERNARY_COMPLEX_AND_SUBSEQUENTLY_THE_43S_COMPLEX	48	Down	7.36173e-06	0.000848574
MALONEY_RESPONSE_TO_17AAG_DN	75	Down	8.14051e-06	0.000912689
KAAB_HEART_ATRIUM_VS_VENTRICLE_DN	248	Down	8.3042e-06	0.000912689
MILI_PSEUDOPODIA_HAPTOTAXIS_UP	502	Down	9.12385e-06	0.000979984
BLALOCK_ALZHEIMERS_DISEASE_DN	1092	Down	9.63925e-06	0.00101234
LAIHO_COLORECTAL_CANCER_SERRATED_DN	80	Up	9.99678e-06	0.00102706
BIOCARTA_ETC_PATHWAY	12	Down	1.22177e-05	0.00122853
BOQUEST_STEM_CELL_DN	204	Down	1.57309e-05	0.00154884
REACTOME_METABOLISM_OF_PROTEINS	378	Down	1.84639e-05	0.00178082
REACTOME_ACTIVATION_OF_THE_MRNA_UPON_BINDING_OF_THE_CAP_BINDING_COMPLEX_AND_EIFS_AND_SUBSEQUENT_BINDING_TO_43S	56	Down	2.58477e-05	0.00244312
KEGG_CARDIAC_MUSCLE_CONTRACTION	66	Down	3.34006e-05	0.00307964
ROME_INSULIN_TARGETS_IN_MUSCLE_UP	433	Down	3.38852e-05	0.00307964
REACTOME_METABOLISM_OF_AMINO_ACIDS_AND_DERIVATIVES	146	Down	3.49474e-05	0.00311625
KEGG_AMINOACYL_TRNA_BIOSYNTHESIS	41	Down	4.08247e-05	0.00357292
GOLDRATH_HOMEOSTATIC_PROLIFERATION	165	Down	4.42013e-05	0.00377486
REACTOME_INFLUENZA_LIFE_CYCLE	132	Down	4.47296e-05	0.00377486
NABA_CORE_MATRISOME	188	Up	5.15256e-05	0.0042721
REACTOME_MITOCHONDRIAL_TRNA_AMINOACYLATION	21	Down	5.70374e-05	0.00464757
PENG_RAPAMYCIN_RESPONSE_DN	237	Down	6.74304e-05	0.00540129
YAO_TEMPORAL_RESPONSE_TO_PROGESTERONE_CLUSTER_10	65	Down	7.47979e-05	0.00589158
SOTIRIOU_BREAST_CANCER_GRADE_1_VS_3_DN	50	Up	7.79625e-05	0.00601021
REACTOME_METABOLISM_OF_MRNA	206	Down	7.88474e-05	0.00601021
REACTOME_CYTOSOLIC_TRNA_AMINOACYLATION	24	Down	8.56785e-05	0.00642725
ALONSO_METASTASIS_UP	177	Down	9.45354e-05	0.00698085
FLECHNER_BIOPSY_KIDNEY_TRANSPLANT_REJECTED_VS_OK_DN	477	Down	0.000125013	0.00908942
KEGG_VALINE_LEUCINE_AND_ISOLEUCINE_DEGRADATION	42	Down	0.000130254	0.00932698
WONG_EMBRYONIC_STEM_CELL_CORE	292	Down	0.000132847	0.00937064
FU_INTERACT_WITH_ALKBH8	13	Down	0.000134943	0.00937853
NIKOLSKY_BREAST_CANCER_12Q24_AMPLICON	13	Up	0.00014476	0.00991501
BILANGES_RAPAMYCIN_SENSITIVE_VIA_TSC1_AND_TSC2	68	Down	0.000153272	0.010348
GINESTIER_BREAST_CANCER_20Q13_AMPLIFICATION_DN	168	Up	0.000163495	0.0108828
KEGG_PROTEASOME	41	Down	0.000169277	0.0111111
CHOI_ATL_STAGE_PREDICTOR	42	Down	0.00017251	0.0111683
BIOCARTA_KREB_PATHWAY	8	Down	0.000183137	0.011696
REACTOME_ER_PHAGOSOME_PATHWAY	56	Down	0.000190408	0.0119982
COLLER_MYC_TARGETS_UP	24	Down	0.000207213	0.0128854
WEI_MYCN_TARGETS_WITH_E_BOX	707	Down	0.000224176	0.0135944
REACTOME_ANTIGEN_PROCESSING_CROSS_PRESENTATION	67	Down	0.000226382	0.0135944
KEGG_ANTIGEN_PROCESSING_AND_PRESENTATION	50	Down	0.000227245	0.0135944
BIOCARTA_PROTEASOME_PATHWAY	28	Down	0.000242509	0.0143262
JIANG_AGING_HYPOTHALAMUS_UP	45	Down	0.000260428	0.0151948
NABA_ECM_GLYCOPROTEINS	132	Up	0.000272504	0.0156059
REACTOME_VIF_MEDIATED_DEGRADATION_OF_APOBEC3G	48	Down	0.000274077	0.0156059
KEGG_PYRUVATE_METABOLISM	33	Down	0.000282674	0.0158578
KIM_BIPOLAR_DISORDER_OLIGODENDROCYTE_DENSITY_CORR_UP	633	Down	0.000285213	0.0158578
NIELSEN_LEIOMYOSARCOMA_CNN1_UP	17	Up	0.000328602	0.0180579
CHICAS_RB1_TARGETS_LOW_SERUM	77	Down	0.000341853	0.0185701
REACTOME_PYRUVATE_METABOLISM	17	Down	0.000373673	0.0200679
SEIDEN_ONCOGENESIS_BY_MET	84	Down	0.000405512	0.0215332
DANG_MYC_TARGETS_UP	131	Down	0.000418725	0.0219877
NIKOLSKY_BREAST_CANCER_7P22_AMPLICON	32	Up	0.000433337	0.022505
KIM_ALL_DISORDERS_OLIGODENDROCYTE_NUMBER_CORR_UP	680	Down	0.000450714	0.0229332
TARTE_PLASMA_CELL_VS_PLASMABLAST_DN	271	Down	0.000451287	0.0229332
SANA_RESPONSE_TO_IFNG_DN	80	Down	0.000482053	0.024236
JAEGER_METASTASIS_DN	158	Up	0.000502856	0.024881
SMID_BREAST_CANCER_LUMINAL_A_UP	75	Up	0.000505412	0.024881
HILLION_HMGA1_TARGETS	70	Down	0.000514669	0.0250755
KEGG_BUTANOATE_METABOLISM	26	Down	0.00052626	0.0253786
WANG_SMARCE1_TARGETS_DN	311	Down	0.000538442	0.0257038
ACEVEDO_LIVER_TUMOR_VS_NORMAL_ADJACENT_TISSUE_UP	811	Down	0.000633364	0.0299328
REACTOME_MITOCHONDRIAL_FATTY_ACID_BETA_OXIDATION	14	Down	0.000646924	0.0302709
KAAB_HEART_ATRIUM_VS_VENTRICLE_UP	221	Up	0.000668947	0.0309946
ZHANG_RESPONSE_TO_CANTHARIDIN_DN	64	Down	0.000685491	0.0313103
SESTO_RESPONSE_TO_UV_C0	98	Down	0.000689012	0.0313103
CHIARADONNA_NEOPLASTIC_TRANSFORMATION_KRAS_CDC25_DN	44	Up	0.000724728	0.0321312
REACTOME_SCF_BETA_TRCP_MEDIATED_DEGRADATION_OF_EMI1	47	Down	0.000724829	0.0321312
HU_ANGIOGENESIS_DN	34	Down	0.000727472	0.0321312
AIGNER_ZEB1_TARGETS	17	Up	0.000741466	0.032446
ZHAN_MULTIPLE_MYELOMA_CD1_AND_CD2_DN	45	Down	0.000753417	0.0326665
IIZUKA_LIVER_CANCER_PROGRESSION_L0_L1_DN	20	Down	0.000776131	0.0333454
KEGG_PEROXISOME	71	Down	0.000840451	0.0357835
MOLENAAR_TARGETS_OF_CCND1_AND_CDK4_DN	36	Up	0.000889305	0.0375255
TIEN_INTESTINE_PROBIOTICS_24HR_UP	515	Down	0.000903384	0.0377823
REACTOME_METABOLISM_OF_RNA	251	Down	0.00093004	0.0384719
GRADE_METASTASIS_DN	40	Down	0.000936156	0.0384719
REACTOME_APC_C_CDH1_MEDIATED_DEGRADATION_OF_CDC20_AND_OTHER_APC_C_CDH1_TARGETED_PROTEINS_IN_LATE_MITOSIS_EARLY_G1	59	Down	0.00105984	0.0431792
RHEIN_ALL_GLUCOCORTICOID_THERAPY_DN	335	Down	0.00108926	0.0439987
REACTOME_REGULATION_OF_ORNITHINE_DECARBOXYLASE_ODC	46	Down	0.00117637	0.0468473
CHEN_LVAD_SUPPORT_OF_FAILING_HEART_DN	37	Down	0.00119247	0.0468473
WIELAND_UP_BY_HBV_INFECTION	82	Down	0.00121046	0.0468473
YAO_TEMPORAL_RESPONSE_TO_PROGESTERONE_CLUSTER_7	69	Down	0.00121606	0.0468473
DIAZ_CHRONIC_MEYLOGENOUS_LEUKEMIA_UP	1336	Down	0.00122092	0.0468473
REACTOME_CDK_MEDIATED_PHOSPHORYLATION_AND_REMOVAL_OF_CDC6	44	Down	0.00122672	0.0468473
REACTOME_BRANCHED_CHAIN_AMINO_ACID_CATABOLISM	17	Down	0.0012322	0.0468473
MENSSEN_MYC_TARGETS	52	Down	0.00123908	0.0468473
THUM_MIR21_TARGETS_HEART_DISEASE_UP	17	Up	0.00127569	0.0472238
RAMALHO_STEMNESS_UP	202	Down	0.00127822	0.0472238
KATSANOU_ELAVL1_TARGETS_DN	111	Up	0.00127902	0.0472238
MARTINEZ_RESPONSE_TO_TRABECTEDIN_UP	63	Down	0.00133215	0.0488042
WUNDER_INFLAMMATORY_RESPONSE_AND_CHOLESTEROL_UP	41	Down	0.00134893	0.0489018
BIOCARTA_NKT_PATHWAY	12	Down	0.00135551	0.0489018
OUELLET_OVARIAN_CANCER_INVASIVE_VS_LMP_UP	108	Down	0.00140172	0.0501859
SAKAI_CHRONIC_HEPATITIS_VS_LIVER_CANCER_UP	77	Down	0.00144039	0.051009
CHOI_ATL_CHRONIC_VS_ACUTE_DN	18	Down	0.0014463	0.051009
ALCALA_APOPTOSIS	79	Down	0.00145884	0.0510703
FRASOR_RESPONSE_TO_SERM_OR_FULVESTRANT_DN	40	Up	0.00147123	0.0511253
SPIELMAN_LYMPHOBLAST_EUROPEAN_VS_ASIAN_DN	565	Down	0.0015043	0.0518743
REACTOME_REGULATION_OF_MITOTIC_CELL_CYCLE	69	Down	0.00151474	0.0518743
DAZARD_RESPONSE_TO_UV_SCC_UP	107	Down	0.00170801	0.0577833
KIM_MYC_AMPLIFICATION_TARGETS_UP	177	Down	0.00171174	0.0577833
YAGUE_PRETUMOR_DRUG_RESISTANCE_DN	13	Up	0.0017639	0.0591219
REACTOME_AUTODEGRADATION_OF_THE_E3_UBIQUITIN_LIGASE_COP1	46	Down	0.00180899	0.0602062
ROSS_AML_OF_FAB_M7_TYPE	57	Down	0.00184951	0.0611244
FARMER_BREAST_CANCER_CLUSTER_8	6	Up	0.00187709	0.0616052
SHEDDEN_LUNG_CANCER_GOOD_SURVIVAL_A5	62	Up	0.00191906	0.062548
KIM_ALL_DISORDERS_CALB1_CORR_UP	484	Down	0.00195538	0.0632953
MILICIC_FAMILIAL_ADENOMATOUS_POLYPOSIS_DN	5	Up	0.0019815	0.0637047
CREIGHTON_AKT1_SIGNALING_VIA_MTOR_DN	20	Down	0.00200143	0.0639105
REACTOME_AUTODEGRADATION_OF_CDH1_BY_CDH1_APC_C	55	Down	0.00204493	0.064746
KORKOLA_CHORIOCARCINOMA_UP	6	Down	0.002055	0.064746
VERRECCHIA_DELAYED_RESPONSE_TO_TGFB1	36	Up	0.00213473	0.0668129
HOLLMANN_APOPTOSIS_VIA_CD40_DN	239	Down	0.00216698	0.066927
GAURNIER_PSMD4_TARGETS	39	Down	0.00217719	0.066927
PAPASPYRIDONOS_UNSTABLE_ATEROSCLEROTIC_PLAQUE_UP	46	Down	0.00218086	0.066927
TURASHVILI_BREAST_DUCTAL_CARCINOMA_VS_DUCTAL_NORMAL_DN	153	Up	0.00222595	0.0678537
CHANG_CORE_SERUM_RESPONSE_UP	192	Down	0.00223977	0.0678537
RODWELL_AGING_KIDNEY_NO_BLOOD_DN	131	Down	0.00226173	0.0680825
MOOTHA_GLUCONEOGENESIS	27	Down	0.00258983	0.0774654
SCHAEFFER_PROSTATE_DEVELOPMENT_AND_CANCER_BOX5_DN	7	Up	0.00260705	0.0774901
REACTOME_CDT1_ASSOCIATION_WITH_THE_CDC6_ORC_ORIGIN_COMPLEX	49	Down	0.00263566	0.0778507
BARRIER_CANCER_RELAPSE_NORMAL_SAMPLE_DN	30	Up	0.00272176	0.0790751
BAE_BRCA1_TARGETS_UP	69	Down	0.00272931	0.0790751
HOFFMANN_IMMATURE_TO_MATURE_B_LYMPHOCYTE_DN	37	Down	0.00275013	0.0790751
REACTOME_SIGNALING_BY_WNT	62	Down	0.00276064	0.0790751
REACTOME_P53_INDEPENDENT_G1_S_DNA_DAMAGE_CHECKPOINT	46	Down	0.00276077	0.0790751
HSIAO_HOUSEKEEPING_GENES	378	Down	0.00293302	0.0835026
LIN_APC_TARGETS	73	Up	0.00297077	0.0840709
PENG_LEUCINE_DEPRIVATION_DN	180	Down	0.00305797	0.0860236
TIEN_INTESTINE_PROBIOTICS_6HR_UP	53	Down	0.00309963	0.0866796
NAKAYAMA_SOFT_TISSUE_TUMORS_PCA2_DN	76	Up	0.0032102	0.0892437
ZHU_CMV_24_HR_DN	84	Up	0.00326593	0.0902619
BORCZUK_MALIGNANT_MESOTHELIOMA_UP	291	Down	0.00342325	0.0940596
MOOTHA_FFA_OXYDATION	22	Down	0.00344905	0.0942209
GARY_CD5_TARGETS_DN	406	Down	0.00350097	0.0948701
VARELA_ZMPSTE24_TARGETS_DN	28	Down	0.00351296	0.0948701
BIOCARTA_GLYCOLYSIS_PATHWAY	8	Down	0.00357189	0.0959133
REACTOME_APC_C_CDC20_MEDIATED_DEGRADATION_OF_MITOTIC_PROTEINS	59	Down	0.00361039	0.0959873
KEGG_GRAFT_VERSUS_HOST_DISEASE	20	Down	0.00361526	0.0959873
WANG_BARRETTS_ESOPHAGUS_AND_ESOPHAGUS_CANCER_DN	22	Up	0.00368836	0.0970772
REACTOME_CROSS_PRESENTATION_OF_SOLUBLE_EXOGENOUS_ANTIGENS_ENDOSOMES	43	Down	0.0036974	0.0970772
SCHLOSSER_MYC_TARGETS_REPRESSED_BY_SERUM	156	Down	0.00377512	0.0985703
WATTEL_AUTONOMOUS_THYROID_ADENOMA_DN	46	Up	0.00381578	0.0989258
KIM_LRRC3B_TARGETS	28	Down	0.00384726	0.0989258
REACTOME_PRE_NOTCH_TRANSCRIPTION_AND_TRANSLATION	27	Up	0.00385153	0.0989258
SANDERSON_PPARA_TARGETS	14	Down	0.00389244	0.0994361

## Sheet: ALMi
	NGenes	Direction	PValue	FDR
REACTOME_TCA_CYCLE_AND_RESPIRATORY_ELECTRON_TRANSPORT	126	Up	4.33506e-25	2.04875e-21
REACTOME_RESPIRATORY_ELECTRON_TRANSPORT_ATP_SYNTHESIS_BY_CHEMIOSMOTIC_COUPLING_AND_HEAT_PRODUCTION_BY_UNCOUPLING_PROTEINS_	91	Up	1.15002e-24	2.7175e-21
KEGG_OXIDATIVE_PHOSPHORYLATION	115	Up	3.63445e-24	5.72548e-21
REACTOME_RESPIRATORY_ELECTRON_TRANSPORT	74	Up	7.76983e-23	9.18005e-20
MOOTHA_VOXPHOS	85	Up	2.25199e-21	2.12858e-18
WONG_MITOCHONDRIA_GENE_MODULE	213	Up	4.69568e-21	3.69863e-18
KEGG_PARKINSONS_DISEASE	117	Up	4.44103e-20	2.99833e-17
MOOTHA_HUMAN_MITODB_6_2002	400	Up	5.9421e-19	3.5103e-16
STEIN_ESRRA_TARGETS_UP	357	Up	7.2676e-17	3.8163e-14
MOOTHA_MITOCHONDRIA	419	Up	2.53041e-16	1.19587e-13
REACTOME_MITOCHONDRIAL_PROTEIN_IMPORT	50	Up	6.39002e-14	2.74538e-11
KEGG_ALZHEIMERS_DISEASE	147	Up	6.59725e-13	2.59822e-10
KEGG_HUNTINGTONS_DISEASE	161	Up	5.16501e-11	1.87768e-08
YAO_TEMPORAL_RESPONSE_TO_PROGESTERONE_CLUSTER_13	169	Up	2.9032e-10	9.80036e-08
REACTOME_PYRUVATE_METABOLISM_AND_CITRIC_ACID_TCA_CYCLE	39	Up	6.75407e-10	2.12798e-07
REACTOME_TRNA_AMINOACYLATION	42	Up	1.46145e-09	4.31677e-07
REACTOME_FORMATION_OF_ATP_BY_CHEMIOSMOTIC_COUPLING	15	Up	2.26595e-09	6.0031e-07
REACTOME_CITRIC_ACID_CYCLE_TCA_CYCLE	19	Up	2.28641e-09	6.0031e-07
STARK_PREFRONTAL_CORTEX_22Q11_DELETION_DN	477	Up	4.31298e-09	1.0728e-06
MOOTHA_PGC	401	Up	5.90488e-09	1.39532e-06
KEGG_CITRATE_CYCLE_TCA_CYCLE	28	Up	6.2846e-09	1.41433e-06
STEIN_ESRRA_TARGETS	492	Up	6.98967e-09	1.50151e-06
BURTON_ADIPOGENESIS_5	123	Up	2.20148e-08	4.52356e-06
MOOTHA_TCA	16	Up	6.6732e-08	1.31406e-05
KEGG_AMINOACYL_TRNA_BIOSYNTHESIS	41	Up	1.04986e-07	1.98466e-05
YAO_TEMPORAL_RESPONSE_TO_PROGESTERONE_CLUSTER_17	177	Up	1.18146e-07	2.14753e-05
KEGG_VALINE_LEUCINE_AND_ISOLEUCINE_DEGRADATION	42	Up	1.31173e-07	2.29601e-05
REACTOME_MITOCHONDRIAL_TRNA_AMINOACYLATION	21	Up	1.48619e-07	2.50848e-05
REACTOME_BRANCHED_CHAIN_AMINO_ACID_CATABOLISM	17	Up	1.82146e-06	0.000296834
BOQUEST_STEM_CELL_UP	243	Down	2.88685e-06	0.000454774
CHIANG_LIVER_CANCER_SUBCLASS_UNANNOTATED_DN	183	Up	6.92758e-06	0.00104404
REACTOME_CYTOSOLIC_TRNA_AMINOACYLATION	24	Up	7.06925e-06	0.00104404
BIOCARTA_ETC_PATHWAY	12	Up	9.60779e-06	0.00137595
KEGG_RIBOSOME	85	Up	9.93618e-06	0.00138113
REACTOME_TRANSLATION	142	Up	1.43176e-05	0.00193329
REACTOME_METABOLISM_OF_AMINO_ACIDS_AND_DERIVATIVES	146	Up	1.93565e-05	0.00254107
BLALOCK_ALZHEIMERS_DISEASE_DN	1092	Up	1.99701e-05	0.00255078
REACTOME_PEPTIDE_CHAIN_ELONGATION	83	Up	2.20345e-05	0.0027404
REACTOME_SRP_DEPENDENT_COTRANSLATIONAL_PROTEIN_TARGETING_TO_MEMBRANE	106	Up	2.38818e-05	0.00289399
PECE_MAMMARY_STEM_CELL_UP	130	Up	2.47116e-05	0.00291967
REACTOME_3_UTR_MEDIATED_TRANSLATIONAL_REGULATION	103	Up	2.84128e-05	0.00324561
REACTOME_INFLUENZA_VIRAL_RNA_TRANSCRIPTION_AND_REPLICATION	98	Up	2.88438e-05	0.00324561
BIOCARTA_KREB_PATHWAY	8	Up	3.23087e-05	0.00355095
KAAB_HEART_ATRIUM_VS_VENTRICLE_DN	248	Up	4.22409e-05	0.00453706
MALONEY_RESPONSE_TO_17AAG_DN	75	Up	4.83488e-05	0.0050777
BURTON_ADIPOGENESIS_6	173	Up	6.11679e-05	0.00619917
BOQUEST_STEM_CELL_DN	204	Up	6.16506e-05	0.00619917
KEGG_CARDIAC_MUSCLE_CONTRACTION	66	Up	7.22111e-05	0.00710978
AIGNER_ZEB1_TARGETS	17	Down	7.63935e-05	0.00736808
REACTOME_MITOCHONDRIAL_FATTY_ACID_BETA_OXIDATION	14	Up	9.19762e-05	0.00869359
WONG_EMBRYONIC_STEM_CELL_CORE	292	Up	0.000100051	0.00927136
PENG_RAPAMYCIN_RESPONSE_DN	237	Up	0.000105008	0.00954359
COLLER_MYC_TARGETS_UP	24	Up	0.000139749	0.0124614
TURASHVILI_BREAST_DUCTAL_CARCINOMA_VS_DUCTAL_NORMAL_DN	153	Down	0.00014546	0.0124713
GOLDRATH_HOMEOSTATIC_PROLIFERATION	165	Up	0.000147123	0.0124713
KEGG_PYRUVATE_METABOLISM	33	Up	0.000147776	0.0124713
REACTOME_NONSENSE_MEDIATED_DECAY_ENHANCED_BY_THE_EXON_JUNCTION_COMPLEX	104	Up	0.000155546	0.012767
TAKAO_RESPONSE_TO_UVB_RADIATION_UP	81	Up	0.000161915	0.012767
NIELSEN_LEIOMYOSARCOMA_CNN1_UP	17	Down	0.000166777	0.012767
CREIGHTON_AKT1_SIGNALING_VIA_MTOR_DN	20	Up	0.000167071	0.012767
REACTOME_METABOLISM_OF_PROTEINS	378	Up	0.00016748	0.012767
CHNG_MULTIPLE_MYELOMA_HYPERPLOID_UP	49	Up	0.000167489	0.012767
WEI_MYCN_TARGETS_WITH_E_BOX	707	Up	0.00018654	0.0139935
ALCALA_APOPTOSIS	79	Up	0.000193362	0.0141363
LAIHO_COLORECTAL_CANCER_SERRATED_DN	80	Down	0.000194427	0.0141363
JIANG_AGING_HYPOTHALAMUS_UP	45	Up	0.000245605	0.0175342
KEGG_PEROXISOME	71	Up	0.000248581	0.0175342
SMID_BREAST_CANCER_LUMINAL_A_UP	75	Down	0.00026269	0.0182569
KEGG_ANTIGEN_PROCESSING_AND_PRESENTATION	50	Up	0.000288811	0.0197814
MILI_PSEUDOPODIA_HAPTOTAXIS_UP	502	Up	0.00032993	0.022275
CHEN_LVAD_SUPPORT_OF_FAILING_HEART_UP	95	Down	0.000347667	0.0231419
BILANGES_RAPAMYCIN_SENSITIVE_VIA_TSC1_AND_TSC2	68	Up	0.00036577	0.0240087
YAO_TEMPORAL_RESPONSE_TO_PROGESTERONE_CLUSTER_10	65	Up	0.000375889	0.0243349
SANDERSON_PPARA_TARGETS	14	Up	0.000422161	0.0269612
FU_INTERACT_WITH_ALKBH8	13	Up	0.000430739	0.0271423
TIEN_INTESTINE_PROBIOTICS_24HR_UP	515	Up	0.00045045	0.0279217
ALONSO_METASTASIS_UP	177	Up	0.000454925	0.0279217
BIOCARTA_INTEGRIN_PATHWAY	37	Down	0.000473033	0.0285922
TURASHVILI_BREAST_DUCTAL_CARCINOMA_VS_LOBULAR_NORMAL_DN	52	Down	0.000481552	0.0285922
CHIARADONNA_NEOPLASTIC_TRANSFORMATION_KRAS_CDC25_DN	44	Down	0.000483998	0.0285922
GINESTIER_BREAST_CANCER_ZNF217_AMPLIFIED_DN	302	Down	0.000510439	0.0297819
STEIN_ESRRA_TARGETS_RESPONSIVE_TO_ESTROGEN_UP	29	Up	0.000528109	0.0304371
KEGG_PROPANOATE_METABOLISM	29	Up	0.000548089	0.0312081
ZHANG_RESPONSE_TO_CANTHARIDIN_DN	64	Up	0.000566209	0.0317587
JAEGER_METASTASIS_DN	158	Down	0.0005712	0.0317587
KEGG_BUTANOATE_METABOLISM	26	Up	0.000606663	0.0331273
CHICAS_RB1_TARGETS_LOW_SERUM	77	Up	0.000609834	0.0331273
SCHAEFFER_PROSTATE_DEVELOPMENT_AND_CANCER_BOX5_DN	7	Down	0.000628899	0.0337747
TARTE_PLASMA_CELL_VS_PLASMABLAST_DN	271	Up	0.000670855	0.0356231
RAMALHO_STEMNESS_UP	202	Up	0.000683663	0.0358999
REACTOME_FORMATION_OF_THE_TERNARY_COMPLEX_AND_SUBSEQUENTLY_THE_43S_COMPLEX	48	Up	0.000694934	0.0360907
NAKAYAMA_SOFT_TISSUE_TUMORS_PCA2_DN	76	Down	0.000789526	0.0405576
KEGG_VALINE_LEUCINE_AND_ISOLEUCINE_BIOSYNTHESIS	10	Up	0.000825029	0.041887
REACTOME_PYRUVATE_METABOLISM	17	Up	0.000838623	0.041887
KIM_ALL_DISORDERS_OLIGODENDROCYTE_NUMBER_CORR_UP	680	Up	0.000841995	0.041887
ACEVEDO_LIVER_TUMOR_VS_NORMAL_ADJACENT_TISSUE_UP	811	Up	0.000861399	0.042406
PAPASPYRIDONOS_UNSTABLE_ATEROSCLEROTIC_PLAQUE_DN	43	Down	0.000910189	0.0443459
BILANGES_SERUM_AND_RAPAMYCIN_SENSITIVE_GENES	66	Up	0.000926574	0.0446836
CHANG_CORE_SERUM_RESPONSE_UP	192	Up	0.000947433	0.045228
KIM_BIPOLAR_DISORDER_OLIGODENDROCYTE_DENSITY_CORR_UP	633	Up	0.00100466	0.0474803
GARY_CD5_TARGETS_DN	406	Up	0.00111154	0.0520114
DANG_MYC_TARGETS_UP	131	Up	0.00116279	0.0538759
FLECHNER_BIOPSY_KIDNEY_TRANSPLANT_REJECTED_VS_OK_DN	477	Up	0.00121854	0.0559108
KAAB_HEART_ATRIUM_VS_VENTRICLE_UP	221	Down	0.00123857	0.0562836
NIKOLSKY_BREAST_CANCER_12Q24_AMPLICON	13	Down	0.00130225	0.0586138
YAO_TEMPORAL_RESPONSE_TO_PROGESTERONE_CLUSTER_7	69	Up	0.00135903	0.060592
NABA_CORE_MATRISOME	188	Down	0.00143188	0.0632437
MOOTHA_FFA_OXYDATION	22	Up	0.00145798	0.0638002
CHOI_ATL_STAGE_PREDICTOR	42	Up	0.00161796	0.0700953
HU_ANGIOGENESIS_DN	34	Up	0.00164901	0.0700953
PHONG_TNF_TARGETS_DN	8	Up	0.00164972	0.0700953
CHEN_LVAD_SUPPORT_OF_FAILING_HEART_DN	37	Up	0.00166838	0.0700953
REACTOME_METABOLISM_OF_MRNA	206	Up	0.00169565	0.0700953
RHEIN_ALL_GLUCOCORTICOID_THERAPY_DN	335	Up	0.00169679	0.0700953
MCDOWELL_ACUTE_LUNG_INJURY_UP	36	Down	0.00171239	0.0700953
REACTOME_ACTIVATION_OF_THE_MRNA_UPON_BINDING_OF_THE_CAP_BINDING_COMPLEX_AND_EIFS_AND_SUBSEQUENT_BINDING_TO_43S	56	Up	0.0017205	0.0700953
MILICIC_FAMILIAL_ADENOMATOUS_POLYPOSIS_DN	5	Down	0.00175763	0.0709379
TOMLINS_PROSTATE_CANCER_DN	39	Down	0.0017712	0.0709379
GUO_HEX_TARGETS_DN	56	Up	0.00180278	0.0715961
WANG_SMARCE1_TARGETS_DN	311	Up	0.00191186	0.0752954
BIOCARTA_AHSP_PATHWAY	11	Up	0.00194881	0.0757193
SCHAEFFER_PROSTATE_DEVELOPMENT_12HR_UP	98	Down	0.00195467	0.0757193
LI_DCP2_BOUND_MRNA	87	Up	0.00199391	0.0766115
KEGG_PORPHYRIN_AND_CHLOROPHYLL_METABOLISM	22	Up	0.00202101	0.0770267
SOTIRIOU_BREAST_CANCER_GRADE_1_VS_3_DN	50	Down	0.00207752	0.0785469
MARTENS_TRETINOIN_RESPONSE_DN	685	Up	0.00213357	0.0800256
RODWELL_AGING_KIDNEY_NO_BLOOD_DN	131	Up	0.00221736	0.0825136
BIOCARTA_NKT_PATHWAY	12	Up	0.00226541	0.0836431
OLSSON_E2F3_TARGETS_UP	24	Down	0.00233714	0.0856227
KEGG_FATTY_ACID_METABOLISM	35	Up	0.00239405	0.0870328
MENSSEN_MYC_TARGETS	52	Up	0.00241405	0.0870899
KATSANOU_ELAVL1_TARGETS_DN	111	Down	0.00258712	0.0926266
DIAZ_CHRONIC_MEYLOGENOUS_LEUKEMIA_UP	1336	Up	0.00268378	0.0953649
OUELLET_OVARIAN_CANCER_INVASIVE_VS_LMP_UP	108	Up	0.00275709	0.0971589
HUPER_BREAST_BASAL_VS_LUMINAL_UP	33	Down	0.00277538	0.0971589

## Sheet: Grip Strength
	NGenes	Direction	PValue	FDR
REACTOME_RESPIRATORY_ELECTRON_TRANSPORT_ATP_SYNTHESIS_BY_CHEMIOSMOTIC_COUPLING_AND_HEAT_PRODUCTION_BY_UNCOUPLING_PROTEINS_	91	Up	2.29355e-24	5.61091e-21
REACTOME_TCA_CYCLE_AND_RESPIRATORY_ELECTRON_TRANSPORT	126	Up	2.37448e-24	5.61091e-21
KEGG_OXIDATIVE_PHOSPHORYLATION	115	Up	1.09729e-22	1.7286e-19
REACTOME_RESPIRATORY_ELECTRON_TRANSPORT	74	Up	7.73264e-22	9.13611e-19
WONG_MITOCHONDRIA_GENE_MODULE	213	Up	1.86224e-20	1.76019e-17
MOOTHA_VOXPHOS	85	Up	2.81655e-20	2.2185e-17
KEGG_PARKINSONS_DISEASE	117	Up	2.73631e-19	1.8474e-16
MOOTHA_HUMAN_MITODB_6_2002	400	Up	1.97369e-16	1.16596e-13
STEIN_ESRRA_TARGETS_UP	357	Up	6.56804e-14	3.44895e-11
MOOTHA_MITOCHONDRIA	419	Up	1.87043e-13	8.83966e-11
REACTOME_MITOCHONDRIAL_PROTEIN_IMPORT	50	Up	1.16723e-11	5.01485e-09
KEGG_ALZHEIMERS_DISEASE	147	Up	2.03419e-11	8.01133e-09
KEGG_HUNTINGTONS_DISEASE	161	Up	1.05796e-09	3.84609e-07
REACTOME_FORMATION_OF_ATP_BY_CHEMIOSMOTIC_COUPLING	15	Up	1.57107e-09	5.30349e-07
KEGG_RIBOSOME	85	Up	2.23213e-09	7.03271e-07
REACTOME_PYRUVATE_METABOLISM_AND_CITRIC_ACID_TCA_CYCLE	39	Up	4.31768e-09	1.27534e-06
YAO_TEMPORAL_RESPONSE_TO_PROGESTERONE_CLUSTER_13	169	Up	6.38991e-09	1.76358e-06
REACTOME_PEPTIDE_CHAIN_ELONGATION	83	Up	6.71696e-09	1.76358e-06
REACTOME_CITRIC_ACID_CYCLE_TCA_CYCLE	19	Up	2.28377e-08	5.68059e-06
REACTOME_INFLUENZA_VIRAL_RNA_TRANSCRIPTION_AND_REPLICATION	98	Up	3.26075e-08	7.70515e-06
STARK_PREFRONTAL_CORTEX_22Q11_DELETION_DN	477	Up	6.17552e-08	1.38979e-05
KEGG_CITRATE_CYCLE_TCA_CYCLE	28	Up	7.65293e-08	1.64399e-05
REACTOME_3_UTR_MEDIATED_TRANSLATIONAL_REGULATION	103	Up	8.46763e-08	1.73991e-05
BOQUEST_STEM_CELL_UP	243	Down	9.01842e-08	1.77588e-05
REACTOME_SRP_DEPENDENT_COTRANSLATIONAL_PROTEIN_TARGETING_TO_MEMBRANE	106	Up	1.86172e-07	3.51939e-05
MOOTHA_PGC	401	Up	2.625e-07	4.77145e-05
MOOTHA_TCA	16	Up	3.53753e-07	6.19198e-05
STEIN_ESRRA_TARGETS	492	Up	1.13102e-06	0.0001909
REACTOME_TRANSLATION	142	Up	1.21566e-06	0.000198111
BURTON_ADIPOGENESIS_6	173	Up	1.34411e-06	0.000211741
BILANGES_SERUM_AND_RAPAMYCIN_SENSITIVE_GENES	66	Up	1.6618e-06	0.000253343
REACTOME_NONSENSE_MEDIATED_DECAY_ENHANCED_BY_THE_EXON_JUNCTION_COMPLEX	104	Up	2.01164e-06	0.000297094
NABA_CORE_MATRISOME	188	Down	2.57481e-06	0.000368744
CHNG_MULTIPLE_MYELOMA_HYPERPLOID_UP	49	Up	2.98046e-06	0.000414284
BURTON_ADIPOGENESIS_5	123	Up	5.66704e-06	0.000765212
BIOCARTA_ETC_PATHWAY	12	Up	1.26283e-05	0.00165781
YAO_TEMPORAL_RESPONSE_TO_PROGESTERONE_CLUSTER_17	177	Up	1.92451e-05	0.00245817
GINESTIER_BREAST_CANCER_ZNF217_AMPLIFIED_DN	302	Down	2.04154e-05	0.00253903
REACTOME_TRNA_AMINOACYLATION	42	Up	2.19566e-05	0.00266069
PECE_MAMMARY_STEM_CELL_UP	130	Up	3.08937e-05	0.00365009
KEGG_PEROXISOME	71	Up	3.51931e-05	0.00405665
NABA_ECM_GLYCOPROTEINS	132	Down	3.85404e-05	0.00433671
KEGG_PYRUVATE_METABOLISM	33	Up	4.47298e-05	0.00491612
KAAB_HEART_ATRIUM_VS_VENTRICLE_DN	248	Up	4.94997e-05	0.00531671
KEGG_VALINE_LEUCINE_AND_ISOLEUCINE_DEGRADATION	42	Up	6.00451e-05	0.00630607
REACTOME_FORMATION_OF_THE_TERNARY_COMPLEX_AND_SUBSEQUENTLY_THE_43S_COMPLEX	48	Up	8.41135e-05	0.00864174
NIKOLSKY_BREAST_CANCER_12Q24_AMPLICON	13	Down	8.85261e-05	0.00890158
BOQUEST_STEM_CELL_DN	204	Up	9.70594e-05	0.00955631
REACTOME_MITOCHONDRIAL_TRNA_AMINOACYLATION	21	Up	9.99369e-05	0.00962644
ANASTASSIOU_CANCER_MESENCHYMAL_TRANSITION_SIGNATURE	60	Down	0.000101846	0.00962644
KAAB_HEART_ATRIUM_VS_VENTRICLE_UP	221	Down	0.00010924	0.0101229
LAIHO_COLORECTAL_CANCER_SERRATED_DN	80	Down	0.000123408	0.0112159
NABA_PROTEOGLYCANS	20	Down	0.000146731	0.0130839
NIELSEN_LEIOMYOSARCOMA_CNN1_UP	17	Down	0.000186873	0.0163549
YAGUE_PRETUMOR_DRUG_RESISTANCE_DN	13	Down	0.000229718	0.019739
SANDERSON_PPARA_TARGETS	14	Up	0.000241014	0.0203399
REACTOME_INFLUENZA_LIFE_CYCLE	132	Up	0.000264971	0.0214739
BIOCARTA_KREB_PATHWAY	8	Up	0.000266064	0.0214739
SHEDDEN_LUNG_CANCER_GOOD_SURVIVAL_A5	62	Down	0.000268082	0.0214739
KEGG_CARDIAC_MUSCLE_CONTRACTION	66	Up	0.000278551	0.0219405
CHIANG_LIVER_CANCER_SUBCLASS_UNANNOTATED_DN	183	Up	0.000291895	0.0225466
REACTOME_PYRUVATE_METABOLISM	17	Up	0.000295787	0.0225466
KEGG_AMINOACYL_TRNA_BIOSYNTHESIS	41	Up	0.000377949	0.028198
TAKAO_RESPONSE_TO_UVB_RADIATION_UP	81	Up	0.00038186	0.028198
CHIARADONNA_NEOPLASTIC_TRANSFORMATION_KRAS_CDC25_DN	44	Down	0.000405616	0.0294914
REACTOME_ACTIVATION_OF_THE_MRNA_UPON_BINDING_OF_THE_CAP_BINDING_COMPLEX_AND_EIFS_AND_SUBSEQUENT_BINDING_TO_43S	56	Up	0.00042478	0.0304168
REACTOME_MITOCHONDRIAL_FATTY_ACID_BETA_OXIDATION	14	Up	0.00043905	0.0306791
THUM_MIR21_TARGETS_HEART_DISEASE_UP	17	Down	0.000441426	0.0306791
KEGG_BUTANOATE_METABOLISM	26	Up	0.000449291	0.0307732
PID_AVB3_INTEGRIN_PATHWAY	68	Down	0.000474372	0.0320269
ALONSO_METASTASIS_UP	177	Up	0.000497776	0.0331337
BLALOCK_ALZHEIMERS_DISEASE_DN	1092	Up	0.000537295	0.0352674
MALONEY_RESPONSE_TO_17AAG_DN	75	Up	0.000619241	0.0400895
OLSSON_E2F3_TARGETS_UP	24	Down	0.000635609	0.0405931
BOYAULT_LIVER_CANCER_SUBCLASS_G123_DN	39	Up	0.000672374	0.0423685
KEGG_ARRHYTHMOGENIC_RIGHT_VENTRICULAR_CARDIOMYOPATHY_ARVC	63	Down	0.000767494	0.0474955
BIOCARTA_AHSP_PATHWAY	11	Up	0.000773837	0.0474955
KEGG_FATTY_ACID_METABOLISM	35	Up	0.000791859	0.0479785
NIKOLSKY_BREAST_CANCER_7P22_AMPLICON	32	Down	0.00081036	0.048478
MOOTHA_GLUCONEOGENESIS	27	Up	0.000827957	0.0489116
KEGG_PORPHYRIN_AND_CHLOROPHYLL_METABOLISM	22	Up	0.000908345	0.052998
SMID_BREAST_CANCER_LUMINAL_A_UP	75	Down	0.000985649	0.056807
KEGG_PROPANOATE_METABOLISM	29	Up	0.00101865	0.0578254
AIGNER_ZEB1_TARGETS	17	Down	0.00102779	0.0578254
REACTOME_METABOLISM_OF_PROTEINS	378	Up	0.00107859	0.0599697
JAEGER_METASTASIS_DN	158	Down	0.00113801	0.0616692
CLASPER_LYMPHATIC_VESSELS_DURING_METASTASIS_DN	33	Down	0.00114875	0.0616692
KEGG_BASAL_CELL_CARCINOMA	38	Down	0.00115518	0.0616692
PAPASPYRIDONOS_UNSTABLE_ATEROSCLEROTIC_PLAQUE_DN	43	Down	0.00117023	0.0616692
SIMBULAN_PARP1_TARGETS_UP	30	Down	0.0011744	0.0616692
REACTOME_METABOLISM_OF_PORPHYRINS	13	Up	0.00126626	0.0657618
LIN_APC_TARGETS	73	Down	0.00128084	0.0657961
MILI_PSEUDOPODIA_HAPTOTAXIS_UP	502	Up	0.00129844	0.065983
HOFFMANN_SMALL_PRE_BII_TO_IMMATURE_B_LYMPHOCYTE_UP	52	Up	0.00136404	0.0685792
KATSANOU_ELAVL1_TARGETS_DN	111	Down	0.00140928	0.0701082
REACTOME_BRANCHED_CHAIN_AMINO_ACID_CATABOLISM	17	Up	0.00146561	0.0721506
REACTOME_METABOLISM_OF_MRNA	206	Up	0.00153247	0.0726909
NABA_MATRISOME	533	Down	0.00153318	0.0726909
TURASHVILI_BREAST_DUCTAL_CARCINOMA_VS_DUCTAL_NORMAL_DN	153	Down	0.00153758	0.0726909
GINESTIER_BREAST_CANCER_20Q13_AMPLIFICATION_DN	168	Down	0.00154988	0.0726909
REACTOME_EXTRACELLULAR_MATRIX_ORGANIZATION	64	Down	0.00155349	0.0726909
MILICIC_FAMILIAL_ADENOMATOUS_POLYPOSIS_DN	5	Down	0.00166051	0.0767956
MATTIOLI_MULTIPLE_MYELOMA_WITH_14Q32_TRANSLOCATIONS	33	Down	0.00167371	0.0767956
PID_SYNDECAN_1_PATHWAY	38	Down	0.00179144	0.0813583
COLLER_MYC_TARGETS_UP	24	Up	0.00181333	0.0813583
RODWELL_AGING_KIDNEY_NO_BLOOD_DN	131	Up	0.00182479	0.0813583
STEIN_ESRRA_TARGETS_DN	96	Down	0.00187795	0.0829457
TOMLINS_PROSTATE_CANCER_DN	39	Down	0.0019374	0.0847792
XU_HGF_TARGETS_INDUCED_BY_AKT1_48HR_UP	11	Down	0.00198568	0.0860947
GOLDRATH_HOMEOSTATIC_PROLIFERATION	165	Up	0.00200977	0.0863472
SCHAEFFER_PROSTATE_DEVELOPMENT_AND_CANCER_BOX5_DN	7	Down	0.00202862	0.0863718
DASU_IL6_SIGNALING_SCAR_UP	28	Down	0.00214027	0.0894453
REACTOME_CYTOSOLIC_TRNA_AMINOACYLATION	24	Up	0.00215194	0.0894453
REACTOME_METABOLISM_OF_AMINO_ACIDS_AND_DERIVATIVES	146	Up	0.00215759	0.0894453
VERRECCHIA_DELAYED_RESPONSE_TO_TGFB1	36	Down	0.00222681	0.0915122
JIANG_AGING_HYPOTHALAMUS_UP	45	Up	0.00227712	0.0921932
ZHAN_MULTIPLE_MYELOMA_CD1_AND_CD2_DN	45	Up	0.0022824	0.0921932
FLECHNER_BIOPSY_KIDNEY_TRANSPLANT_REJECTED_VS_OK_DN	477	Up	0.00232131	0.0929705
OUELLET_CULTURED_OVARIAN_CANCER_INVASIVE_VS_LMP_DN	20	Down	0.00248494	0.0986877

## Sheet: Walking speed
	NGenes	Direction	PValue	FDR
GINESTIER_BREAST_CANCER_ZNF217_AMPLIFIED_DN	302	Down	3.49855e-08	0.000165342
SHEDDEN_LUNG_CANCER_GOOD_SURVIVAL_A5	62	Down	6.1265e-07	0.00144769
MILI_PSEUDOPODIA_HAPTOTAXIS_UP	502	Up	1.02204e-06	0.00161005
MOOTHA_VOXPHOS	85	Up	1.9078e-05	0.0170544
REACTOME_RESPIRATORY_ELECTRON_TRANSPORT_ATP_SYNTHESIS_BY_CHEMIOSMOTIC_COUPLING_AND_HEAT_PRODUCTION_BY_UNCOUPLING_PROTEINS_	91	Up	2.35531e-05	0.0170544
HAMAI_APOPTOSIS_VIA_TRAIL_UP	538	Up	2.39339e-05	0.0170544
NIKOLSKY_BREAST_CANCER_7P22_AMPLICON	32	Down	2.6732e-05	0.0170544
CHEN_HOXA5_TARGETS_9HR_UP	208	Up	2.88691e-05	0.0170544
SCHLOSSER_SERUM_RESPONSE_AUGMENTED_BY_MYC	96	Down	3.98131e-05	0.0209063
KEGG_OXIDATIVE_PHOSPHORYLATION	115	Up	6.01917e-05	0.027493
WELCSH_BRCA1_TARGETS_DN	137	Down	7.5335e-05	0.027493
SHEN_SMARCA2_TARGETS_UP	424	Up	8.07369e-05	0.027493
KAAB_FAILED_HEART_ATRIUM_UP	25	Down	8.29728e-05	0.027493
REACTOME_RESPIRATORY_ELECTRON_TRANSPORT	74	Up	8.61957e-05	0.027493
WENDT_COHESIN_TARGETS_UP	33	Up	8.72609e-05	0.027493
BOQUEST_STEM_CELL_DN	204	Up	0.000120232	0.0354606
PUIFFE_INVASION_INHIBITED_BY_ASCITES_DN	135	Up	0.000131086	0.0354606
DEBIASI_APOPTOSIS_BY_REOVIRUS_INFECTION_UP	289	Up	0.000135059	0.0354606
NIKOLSKY_BREAST_CANCER_8Q12_Q22_AMPLICON	100	Up	0.000163444	0.0406545
NIKOLSKY_BREAST_CANCER_16P13_AMPLICON	82	Down	0.000196177	0.0452263
LIN_APC_TARGETS	73	Down	0.000210082	0.0452263
CUI_TCF21_TARGETS_2_DN	793	Up	0.000210533	0.0452263
GABRIELY_MIR21_TARGETS	276	Up	0.000257163	0.0528415
SEIDEN_MET_SIGNALING	18	Up	0.000293421	0.0577794
SENGUPTA_NASOPHARYNGEAL_CARCINOMA_WITH_LMP1_UP	331	Up	0.000366394	0.0673349
CHASSOT_SKIN_WOUND	9	Up	0.000370441	0.0673349
REACTOME_TCA_CYCLE_AND_RESPIRATORY_ELECTRON_TRANSPORT	126	Up	0.000414158	0.0724253
ZHENG_BOUND_BY_FOXP3	414	Up	0.000429096	0.0724253
JOHNSTONE_PARVB_TARGETS_3_DN	836	Up	0.000455776	0.0739128
WINZEN_DEGRADED_VIA_KHSRP	70	Up	0.000469188	0.0739128
WALLACE_PROSTATE_CANCER_RACE_UP	216	Up	0.000486406	0.0741534
BENPORATH_ES_CORE_NINE	8	Down	0.00052172	0.0760503
LAIHO_COLORECTAL_CANCER_SERRATED_UP	109	Up	0.000531033	0.0760503
POOLA_INVASIVE_BREAST_CANCER_UP	162	Up	0.000589313	0.0794288
ZHENG_FOXP3_TARGETS_IN_THYMUS_UP	176	Up	0.000595235	0.0794288
DE_YY1_TARGETS_DN	86	Up	0.000605043	0.0794288
PEDERSEN_METASTASIS_BY_ERBB2_ISOFORM_1	35	Up	0.00063264	0.080807
OXFORD_RALA_OR_RALB_TARGETS_UP	34	Down	0.000657095	0.0817219
ZWANG_CLASS_3_TRANSIENTLY_INDUCED_BY_EGF	188	Up	0.000693129	0.083993
JECHLINGER_EPITHELIAL_TO_MESENCHYMAL_TRANSITION_DN	59	Up	0.000717477	0.0847699
ZIRN_TRETINOIN_RESPONSE_UP	20	Up	0.000761772	0.0864069
KEGG_PARKINSONS_DISEASE	117	Up	0.000767899	0.0864069
NIKOLSKY_BREAST_CANCER_16Q24_AMPLICON	39	Down	0.000813312	0.0874434
LAIHO_COLORECTAL_CANCER_SERRATED_DN	80	Down	0.000814115	0.0874434
KORKOLA_EMBRYONAL_CARCINOMA_UP	38	Up	0.000893932	0.0938828
GRANDVAUX_IRF3_TARGETS_DN	17	Up	0.00092883	0.0954272
