# Supplementary material for: Mitochondrial oxidative capacity and NAD+ biosynthesis are reduced in human sarcopenia across ethnicities
Source: Nat Commun. 2019 Dec 20;10:5808. doi: 10.1038/s41467-019-13694-1 (PMC6925228; doi:10.1038/s41467-019-13694-1)
Supplement: Supplementary file 7 — Supplementary Dataset 5 [file 41467_2019_13694_MOESM7_ESM.xlsx]

## Sheet: TargetSequences_Nanostring
Gene Name	Accession #	Probe Name	Class Name	Species Name	Comments	Target Sequence (5' -> 3')
ACAT1	NM_000019.3	NM_000019.3:282	Endogenous	Hs	ENDOGENOUS	CATTGCAATTCAGGGAGCCATTGAAAAGGCAGGGATTCCAAAAGAAGAAGTGAAAGAAGCATACATGGGTAATGTTCTACAAGGAGGTGAAGGACAAGCT
ATP5A1	NM_001001937.1	NM_001001937.1:310	Endogenous	Hs	ENDOGENOUS	GAAGAGCGTATTCTTGGAGCTGATACCTCTGTTGATCTTGAAGAAACTGGGCGTGTCTTAAGTATTGGTGATGGTATTGCCCGCGTACATGGGCTGAGGA
ATP5B	NM_001686.3	NM_001686.3:645	Endogenous	Hs	ENDOGENOUS	GAAATTCTGGTGACTGGTATCAAGGTTGTCGATCTGCTAGCTCCCTATGCCAAGGGTGGCAAAATTGGGCTTTTTGGTGGTGCTGGAGTTGGCAAGACTG
ATP5C1	NM_005174.2	NM_005174.2:335	Endogenous	Hs	ENDOGENOUS	AGACAAGAAGAAACACCTCCTTATTGGTGTGTCCTCAGATCGAGGACTGTGTGGTGCTATTCATTCCTCCATTGCTAAACAGATGAAAAGCGAGGTTGCT
ATP5G1	NM_001002027.1	NM_001002027.1:417	Endogenous	Hs	ENDOGENOUS	TGAGGCCATGGGGCTTTTCTGTTTGATGGTCGCCTTCCTCATCCTCTTCGCCATGTGAGGCTCCATGGGGGGTCACCGGCCTGTTGCTACTGCAACTCCA
ATP5G3	NM_001002258.4	NM_001002258.4:340	Endogenous	Hs	ENDOGENOUS	CAATTTCTGCATCAGTGTTATCTCGACCAGAGGCTAGTAGGACTGGAGAGGGCTCTACGGTATTTAATGGGGCCCAGAATGGTGTGTCTCAGCTAATCCA
ATP5J	NM_001003703.1	NM_001003703.1:815	Endogenous	Hs	ENDOGENOUS	CTTCAGAGGCTCTTCAGGTTCTCCTCTGTCATTCGGTCAGCCGTCTCAGTCCATTTGCGGAGGAACATTGGTGTTACAGCAGTGGCATTTAATAAGGAAC
ATP5L	NM_006476.4	NM_006476.4:192	Endogenous	Hs	ENDOGENOUS	AGTGGGACGGGGTCCTGCAGCGGGTCCTTCCGGCGGGTGACATTCAGCCGGCGGTTCGGGGCGACGGACTCTCCATTCCAGAACCATGGCCCAATTTGTC
ATP5O	NM_001697.2	NM_001697.2:580	Endogenous	Hs	ENDOGENOUS	TTCCTAAGTCAAGGCCAAGTATTGAAATTGGAGGCTAAGACTGATCCGTCAATCTTGGGTGGAATGATTGTGCGCATTGGCGAGAAATATGTTGACATGT
ATRNL1	NR_074088.1	NR_074088.1:1120	Endogenous	Hs	ENDOGENOUS	TGAATGTTCCCTCTACTGAGTCTTACTGGATTCTGCCAAACGTTAAACCCTTCAGTCCTTCTGTAGGTCGGGCTTCACATAAAGCAGTTTTACACGGGAA
CHCHD10	NM_213720.1	NM_213720.1:368	Endogenous	Hs	ENDOGENOUS	CTGCAGATGGGGCCCTGCGCCTACGAGATCAGGCAGTTCCTGGACTGTTCCACCACTCAGAGTGACCTGTCCCTGTGTGAGGGCTTCAGCGAGGCCCTGA
CKMT2	NM_001099735.1	NM_001099735.1:1015	Endogenous	Hs	ENDOGENOUS	ACATTTTGACCTGTCCTTCGAACCTTGGAACAGGACTACGAGCTGGTGTCCACGTTAGGATCCCAAAGCTCAGCAAGGACCCACGCTTTTCTAAGATCCT
COX10	NM_001303.3	NM_001303.3:735	Endogenous	Hs	ENDOGENOUS	GCATTGGCTCCGGGCCCTTTTGACTGGCCCTGTTTCCTGCTTACTTCTGTTGGGACAGGCCTTGCATCCTGTGCTGCCAACTCCATCAATCAGTTTTTTG
COX5A	NM_004255.3	NM_004255.3:315	Endogenous	Hs	ENDOGENOUS	ACTTCAACAAGCCAGATATAGATGCCTGGGAATTGCGTAAAGGGATAAACACACTTGTTACCTATGATATGGTTCCAGAGCCCAAAATCATTGATGCTGC
COX6B1	NM_001863.3	NM_001863.3:52	Endogenous	Hs	ENDOGENOUS	TCTCAGCTTCCGGCTGGTAGTAGTTCCGCTTCCTGTCCGACTGTGGTGTCTTTGCTGAGGGTCACATTGAGCTGCAGGTTGAATCCGGGGTGCCTTTAGG
COX6C	NM_004374.2	NM_004374.2:69	Endogenous	Hs	ENDOGENOUS	GAAGTTTTGCCAAAACCTCGGATGCGTGGCCTTCTGGCCAGGCGTCTGCGAAATCATATGGCTGTAGCATTCGTGCTATCCCTGGGGGTTGCAGCTTTGT
COX7A2	NM_001865.3	NM_001865.3:300	Endogenous	Hs	ENDOGENOUS	AGGAGGATGATGAAATTCCACTGTATCTAAAGGGTGGGGTAGCTGATGCCCTCCTGTATAGAGCCACCATGATTCTTACAGTTGGTGGAACAGCATATGC
COX7B	NM_001866.2	NM_001866.2:3	Endogenous	Hs	ENDOGENOUS	TGTTTTTCAGCTCACTTCAAGGGTACCTGAAGCGAATTGGCACCAAAGCAGCAGCTGTATTGCCGCAGTTCTAGCTTCACCTTCACGATGTTTCCCTTGG
COX7C	NM_001867.2	NM_001867.2:0	Endogenous	Hs	ENDOGENOUS	CAAGGTCGTGAAAAAAAAGGTCTTGGTGAGGTGCCGCCATTTCATCTGTCCTCATTCTCTGCGCCTTTCGCAGAGCTTCCAGCAGCGGTATGTTGGGCCA
COX8A	NM_004074.2	NM_004074.2:0	Endogenous	Hs	ENDOGENOUS	GGCCAGCGCAGCCATTTTGGCTTCCTGACCTTGGGCTACGGCTGACCGTTTTTTGTGGTGTACTCCGTGCCATCATGTCCGTCCTGACGCCGCTGCTGCT
CYC1	NM_001916.4	NM_001916.4:344	Endogenous	Hs	ENDOGENOUS	TATCCGTGGTCTCACCGTGGCCTCCTCTCTTCCTTGGACCACACCAGCATCCGGAGGGGTTTCCAGGTATATAAGCAGGTGTGCGCCTCCTGCCACAGCA
CYCS	NM_018947.4	NM_018947.4:1735	Endogenous	Hs	ENDOGENOUS	AAATCTATGCTGGTGCAGCTGAGAACTGTATCTTTGTGGGACAGTGAGAAGACTGAGAAGATGTGAATCCATGGTCTCAAAGGTGATAGGGACGATTAGA
DECR1	NM_001359.1	NM_001359.1:835	Endogenous	Hs	ENDOGENOUS	GAATGCGATTCAATGTGATTCAACCAGGGCCTATAAAAACCAAAGGTGCCTTTAGCCGTCTGGACCCAACTGGAACATTTGAGAAAGAAATGATTGGCAG
DLAT	NM_001931.4	NM_001931.4:1744	Endogenous	Hs	ENDOGENOUS	GAAGTTGGCAGTAGAGAAAGGGATTGATCTTACACAAGTAAAAGGGACAGGACCAGATGGTAGAATCACCAAGAAGGATATCGACTCTTTTGTGCCTAGT
ESRRA	NM_004451.3	NM_004451.3:855	Endogenous	Hs	ENDOGENOUS	ACCCTCTGTGACCTCTTTGACCGAGAGATTGTGGTCACCATCAGCTGGGCCAAGAGCATCCCAGGCTTCTCATCGCTGTCGCTGTCTGACCAGATGTCAG
FOXO1	NM_002015.3	NM_002015.3:1526	Endogenous	Hs	ENDOGENOUS	TCTCATCACCAACATCATTAACTGTTTCGACCCAGTCCTCACCTGGCACCATGATGCAGCAGACGCCGTGCTACTCGTTTGCGCCACCAAACACCAGTTT
GABPA	NM_002040.3	NM_002040.3:1160	Endogenous	Hs	ENDOGENOUS	GACCAAGTCCTGCATTGGGTGGTTTGGGTAATGAAGGAATTCAGCATGACCGATATAGACCTCACCACACTCAACATTTCGGGGAGAGAATTATGTAGTC
GLRX5	NM_016417.2	NM_016417.2:1035	Endogenous	Hs	ENDOGENOUS	CACAGGGATGCTGTGCATGCCTGAGTTGATTCCGAAGTGCATATGTCTGTAAGGATTTGGAGTGCCTGCAGTGTTTTATGTGTGGGAAGTAAGGGTGAGT
GOT1	NM_002079.2	NM_002079.2:615	Endogenous	Hs	ENDOGENOUS	GTCCTCACCAACCTGGGAGAATCACAATGCTGTGTTTTCCGCTGCTGGTTTTAAAGACATTCGGTCCTATCGCTACTGGGATGCAGAGAAGAGAGGATTG
GOT2	NM_002080.2	NM_002080.2:2145	Endogenous	Hs	ENDOGENOUS	GGAGAGTAGGAAACTGTACTTTATCTCGGCATCCTCTTGAATGATAGTGCAAGTTTCTCCAGTTGGGATGTTGTCTCTGCCCGGTTGGACCTCCTCCCTT
H3F3B	NM_005324.3	NM_005324.3:2589	Endogenous	Hs	ENDOGENOUS	GATATCCCTCGGTAAGGGTAAAGGAGCAGAGGCAAAGGAGAAAAGCAGAAGTTGCAGCTGATGCAGGTATCCTATGCCCTTGATGGATGAGACTAAAATA
KLF5	NM_001730.3	NM_001730.3:732	Endogenous	Hs	ENDOGENOUS	AACGTCTTCCTCCCTGACATCACTCACCTGAGAACTGGCCTCTACAAATCCCAGAGACCGTGCGTAACACACATCAAGACAGAACCTGTTGCCATTTTCA
KMT2C	NM_170606.2	NM_170606.2:11973	Endogenous	Hs	ENDOGENOUS	GGTTTTGCAACAACTGAAGAACTTGCTGGAAAAGCCGGAGTGTTAGTGAGCCATGAAGTTACCAAAACTCTAGGACCTAAACCATTTCAGCTGCCCTTCA
MDH1	NM_005917.3	NM_005917.3:970	Endogenous	Hs	ENDOGENOUS	AGAATGTCATTATCTGGGGAAACCATTCCTCGACTCAGTATCCAGATGTCAACCATGCCAAGGTGAAATTGCAAGGAAAGGAAGTTGGTGTTTATGAAGC
MDM4	NM_001204172.1	NM_001204172.1:346	Endogenous	Hs	ENDOGENOUS	GATCCCTGCAACTCAGTGGAATTCTTGGATTTGGCTCACAGTTCTGAAAGCCAAGAGACCATCTCAAGCATGGGAGAACAGTTAGATAACCTTTCTGAAC
MPC1	NM_016098.2	NM_016098.2:210	Endogenous	Hs	ENDOGENOUS	CAGTAGCCAACTGGGGTCTTCCCATTGCTGCCATCAATGATATGAAAAAGTCTCCAGAGATTATCAGTGGGCGGATGACATTTGCCCTCTGTTGCTATTC
MRLN	NM_001304732.1	NM_001304732.1:250	Endogenous	Hs	ENDOGENOUS	CACTTTGTTCTGGCAAGAGCAGAAAACTGAGAAGCCGTGTTACCTACCACTACCTGGGATTAATTCAGGGAGCGGGATAATTCTGGATATGACTGGTAAA
MRPL34	NM_023937.3	NM_023937.3:578	Endogenous	Hs	ENDOGENOUS	CAGGGAGCTGGGGAGCAGGAACGCCTCGGACCTGAGTGCTCTCCATATTGTGGGGTTGAAGTCTGGATGGGAGCTTGCCAAGTCCCTTTTTAGGCTTTTT
MT-ND6	ENST00000361681.1	ENST00000361681.1:285	Endogenous	Hs	ENDOGENOUS	TTAGCGATGGAGGTAGGATTGGTGCTGTGGGTGAAAGAGTATGATGGGGTGGTGGTTGTGGTAAACTTTAATAGTGTAGGAAGCTGAATAATTTATGAAG
MTX2	NM_006554.4	NM_006554.4:474	Endogenous	Hs	ENDOGENOUS	AGTAGTATCAGAACTTGGTCCAATAGTCCAATTTGTTAAAGCCAAGGGCCATTCTCTTAGTGATGGGCTGGAGGAAGTCCAAAAAGCAGAAATGAAAGCT
NAMPT	NM_005746.2	NM_005746.2:290	Endogenous	Hs	ENDOGENOUS	CCTGTCCTCCGGCCCGAGATGAATCCTGCGGCAGAAGCCGAGTTCAACATCCTCCTGGCCACCGACTCCTACAAGGTTACTCACTATAAACAATATCCAC
NDUFA4	NM_002489.2	NM_002489.2:35	Endogenous	Hs	ENDOGENOUS	AAGTCCGTAGTGTCTCATTGCAGATAATTTTTAGCTTAGGGCCTGGTGGCTAGGTCGGTTCTCTCCTTTCCAGTCGGAGACCTCTGCCGCAAACATGCTC
NDUFA6	NM_002490.3	NM_002490.3:430	Endogenous	Hs	ENDOGENOUS	GAAGCAGCGGACACATGTTATGCGGTTCTTCCATGAAACAGAAGCGCCAAGGCCAAAGGATTTCCTATCCAAGTTCTATGTTGGCCACGATCCATGAAGT
NDUFA8	NM_014222.2	NM_014222.2:174	Endogenous	Hs	ENDOGENOUS	GGAGCTGAAAGTAGATGAGGTGAAAATTAGTTCTGCTGTGCTTAAAGCTGCGGCCCATCACTATGGAGCTCAATGTGATAAGCCCAACAAGGAGTTTATG
NDUFAB1	NM_005003.2	NM_005003.2:490	Endogenous	Hs	ENDOGENOUS	TATGAATAAAGTATCAGACCCTTTGGCTTTGCTGAGAGAGGACTCAGATGATAGTGACGAATGTCTGGCAGTGAGGACACATTTTGGCATTCTTGCTGAC
NDUFB1	NM_004545.3	NM_004545.3:270	Endogenous	Hs	ENDOGENOUS	AACGGCTAACTGCCTTCCGGAACAAGAGTATGTTATTTAAAAGGGAATTGCAACCCAGTGAAGAAGTTACCTGGAAGTAAAGACTGGCTAGATTATCGAA
NDUFB10	NM_004548.2	NM_004548.2:155	Endogenous	Hs	ENDOGENOUS	GCACGCCGGTGCAGCCCAATCCCATCGTCTACATGATGAAAGCGTTCGACCTCATCGTGGACCGACCCGTGACCCTCGTGAGAGAATTTATAGAGCGGCA
NDUFB3	NM_002491.2	NM_002491.2:382	Endogenous	Hs	ENDOGENOUS	ACAATGGAAGATAGAAGGGACACCATTAGAAACTATCCAGAAGAAGCTGGCTGCAAAAGGGCTAAGGGATCCATGGGGCCGCAATGAAGCTTGGAGATAC
NDUFC1	NM_002494.2	NM_002494.2:57	Endogenous	Hs	ENDOGENOUS	GGCTCCCGAGCGGCCCTTCAGTGCGATCAAAGTTCTACGTGCGAGAGCCGCCGAATGCCAAACCTGACTGGCTGAAAGTTGGGTTCACCTTGGGCACCAC
NFIC	NM_005597.2	NM_005597.2:1549	Endogenous	Hs	ENDOGENOUS	AGAAGAAATAAAAACCCACCCAAGCAAGAAGACAAAAGGTAAAGACGCAACGTTTCCAACTCTCGGGACGCCAAGGCCGCAGGACTGGAGGGCCAGGCCC
NRF1	NM_001040110.1	NM_001040110.1:2910	Endogenous	Hs	ENDOGENOUS	CAGCTTGCCTCCTCAGAGGTGTTGACTATCTGGGTGTTCTTGGTAACCGTTAACTCTGTCTTTCTCAGCTGCAAGCCCTGAGTCTCCAGTAGCTGAATTC
PDHA1	NM_000284.3	NM_000284.3:1080	Endogenous	Hs	ENDOGENOUS	TAAGAGTGACCCTATTATGCTTCTCAAGGACAGGATGGTGAACAGCAATCTTGCCAGTGTGGAAGAACTAAAGGAAATTGATGTGGAAGTGAGGAAGGAG
PDHB	NM_000925.3	NM_000925.3:555	Endogenous	Hs	ENDOGENOUS	CTTAAAGGTGGTCAGTCCCTGGAATTCAGAGGATGCTAAAGGACTTATTAAATCAGCCATTCGGGATAACAATCCAGTGGTGGTGCTAGAGAATGAATTG
PERM1	NM_001291367.1	NM_001291367.1:980	Endogenous	Hs	ENDOGENOUS	TAAGCTAGAGGTGGCTTCATCTCCACCTGTCTCGGAGGCTGTGCCGAGGATGACCGAGTCCAGCGGGCTTGTGTCTACACCTGTTCCCAGAGCCGACGCC
PPARGC1A	NM_013261.3	NM_013261.3:1505	Endogenous	Hs	ENDOGENOUS	GAACAAGCACTTCGGTCATCCCAGTCAAGCTGTTTTTGACGACGAAGCAGACAAGACCGGTGAACTGAGGGACAGTGATTTCAGTAATGAACAATTCTCC
PPARGC1B	NM_001172698.1	NM_001172698.1:974	Endogenous	Hs	ENDOGENOUS	AAGCCTCCTGGGCTGAGTTCTCCATTCTGAGGGAACTTCTGGCTCAAGACGTGCTCTGTGATGTCAGCAAACCCTACCGTCTGGCCACGCCTGTTTATGC
RSPO3	NM_032784.3	NM_032784.3:634	Endogenous	Hs	ENDOGENOUS	AAGTGGATTTTACTTACACCTTGGAAAGTGCCTTGACAATTGCCCAGAAGGGTTGGAAGCCAACAACCATACTATGGAGTGTGTCAGTATTGTGCACTGT
SDHB	NM_003000.2	NM_003000.2:245	Endogenous	Hs	ENDOGENOUS	CTGCAGCCACAGCTCCCCGTATCAAGAAATTTGCCATCTATCGATGGGACCCAGACAAGGCTGGAGACAAACCTCATATGCAGACTTATGAAGTTGACCT
SDHD	NM_003002.1	NM_003002.1:525	Endogenous	Hs	ENDOGENOUS	TGCCTCTTTGCCTCTGCTTTGTCATGCCATTAAGCTCACAATAAGGAAGAAATAACAGATAAGTCCATTGGTGGACAGCCTTCTTCTCTTAATCACAAGA
SLC25A4	NM_001151.3	NM_001151.3:1065	Endogenous	Hs	ENDOGENOUS	CCATTGTGTGGTTTAATAGACTATTCCTAGGGGAAGTAAAAAGATCTGGGATAAAACCAGACTGAAAGGAATACCTCAGAAGAGATGCTTCATTGAGTGT
TFAM	NM_003201.1	NM_003201.1:85	Endogenous	Hs	ENDOGENOUS	AGGCTCTCCGAGATTGGGGTCGGGTCACTGCCTCATCCACCGGAGCGATGGCGTTTCTCCGAAGCATGTGGGGCGTGCTGAGTGCCCTGGGAAGGTCTGG
TRIM69	NM_080745.4	NM_080745.4:1050	Endogenous	Hs	ENDOGENOUS	CAGAGAATCCATCATTCGGAAGGGCAGCTGTCCTCTAACTCCTGAGCAAGGATTCTGGCTTTTAAGACTAAGGAACCAAACTGATCTAAAGGCTCTGGAT
UQCR10	NM_001003684.1	NM_001003684.1:40	Endogenous	Hs	ENDOGENOUS	CGACGTTGACTTCGAAATTGTACTCCCTGCTGTTCCGCAGGACCTCCACCTTCGCCCTCACCATCATCGTGGGCGTCATGTTCTTCGAGCGCGCCTTCGA
UQCRB	NM_006294.3	NM_006294.3:3985	Endogenous	Hs	ENDOGENOUS	GAGAGGGATGGTTAGAAAGTGAGTAAGACAGGTTGCTCTTTGGAAAACAAGGAAAATCCCTTTATTAGAACAAGGCATGAAATTCTGCCACTAGGTGGCG
UQCRFS1	NM_006003.2	NM_006003.2:854	Endogenous	Hs	ENDOGENOUS	GATCAGATTGGGTCCTGCTCCTCTCAACCTTGAAGTCCCCACGTATGAGTTCACCAGTGACGATATGGTGATTGTTGGTTAAGAGACTTGGACTCAAGTC
UQCRH	NM_001297566.1	NM_001297566.1:10	Endogenous	Hs	ENDOGENOUS	GTGTTCGCGACCACGATGAGTGTGCCGCACTTCCGGCCAGATCGCCGGATTTCCGCTGAGTGACCCTTACAAGTCCTTCTTGATCCTGAACTGGGTTAGG
UQCRHL	NM_001089591.1	NM_001089591.1:8	Endogenous	Hs	ENDOGENOUS	CCGCTGTTGCTGCTCGTGTTAAATCTAGAACCGTAGCCAGACATGGGACTGGAGGACGAGCAAAAGATGCTTACCGAATCCGGAGATCCTGAGGAGGAGG
UQCRQ	NM_014402.4	NM_014402.4:172	Endogenous	Hs	ENDOGENOUS	AGGAATCCCCAATGTTCTGCGCCGCATTCGGGAGTCTTTCTTTCGCGTGGTGCCGCAGTTTGTAGTGTTTTATCTTATCTACACATGGGGGACTGAAGAG
USP6	NM_004505.2	NM_004505.2:2086	Endogenous	Hs	ENDOGENOUS	ATGAAGGAGAGGGGCAAGAGGTCATCTGAACACATCCACCACATCGACCTGGACGTGAGGACGACTCTCCGGAACCATGTCTTCTTTAGGGATCGATATG
VEGFA	NM_001025366.1	NM_001025366.1:1325	Endogenous	Hs	ENDOGENOUS	GAGTCCAACATCACCATGCAGATTATGCGGATCAAACCTCACCAAGGCCAGCACATAGGAGAGATGAGCTTCCTACAGCACAACAAATGTGAATGCAGAC
CLASP1	NM_001207051.1	NM_001207051.1:2098	Housekeeping	Hs	HOUSEKEEPING	AAAGAAGTCCTACTGGAAGTACCACATCTAGAGCTTCTACAGTTAGTACCAAATCTGTGTCAACGACTGGGTCCCTCCAGCGATCTCGAAGTGATATTGA
COPA	NM_004371.3	NM_004371.3:1325	Housekeeping	Hs	HOUSEKEEPING	ATGGTGGTATGATTGTGTTTAAGCTGGAACGGGAACGGCCAGCCTATGCTGTTCATGGCAATATGCTACACTATGTCAAGGACCGATTCTTACGACAGCT
DES	NM_001927.3	NM_001927.3:693	Housekeeping	Hs	HOUSEKEEPING	AAGCAGAGAACAATTTGGCTGCCTTCCGAGCGGACGTGGATGCAGCTACTCTAGCTCGCATTGACCTGGAGCGCAGAATTGAATCTCTCAACGAGGAGAT
DRG2	NM_001388.3	NM_001388.3:215	Housekeeping	Hs	HOUSEKEEPING	GCTTTGATGTCATGAAGTCGGGTGATGCCCGTGTGGCGCTGATTGGATTTCCCTCTGTGGGTAAGTCCACATTCTTGAGTCTGATGACCTCCACGGCCAG
HSPA8	NM_006597.3	NM_006597.3:2111	Housekeeping	Hs	HOUSEKEEPING	TAAGCTGCTATAGTAAGTTACTGGGCATTCTCAATACTTGAATATGGAACATATGCACAGGGGAAGGAAATAACATTGCACTTTATAAACACTGTATTGT
MYOZ1	NM_021245.2	NM_021245.2:1005	Housekeeping	Hs	HOUSEKEEPING	AACTTCCCAAATATAAGTCCTTCAACAGGACGGCAATGCCCTATGGTGGATATGAGAAGGCCTCCAAACGCATGACCTTCCAGATGCCCAAGTTTGACCT
RAB14	NM_016322.3	NM_016322.3:890	Housekeeping	Hs	HOUSEKEEPING	AAATGGCTTATTGTTCCTCGAAGCGAGTGCAAAAACGGGAGAGAATGTAGAAGATGCCTTCCTTGAGGCTGCCAAGAAAATCTATCAGAACATTCAGGAT
RNF4	NM_002938.4	NM_002938.4:785	Housekeeping	Hs	HOUSEKEEPING	ACGTCTCATCGTTTCCACAGAATGCGGCCATGTCTTCTGTAGCCAGTGCCTCCGTGATTCCCTGAAGAATGCTAATACTTGCCCAACTTGTAGGAAAAAG
TPT1	NM_001286273.1	NM_001286273.1:482	Housekeeping	Hs	HOUSEKEEPING	TATGACAGGGGCTGCAGAACAAATCAAGCACATCCTTGCTAATTTCAAAAACTACCAGTTCTTTATTGGTGAAAACATGAATCCAGATGGCATGGTTGCT
USP9X	NM_001039591.2	NM_001039591.2:6550	Housekeeping	Hs	HOUSEKEEPING	CTATCACCACCAGACCTCATCAGATTATTATGCCATCAGCCATTGAGAGAAGTGTACGGAAACAGAACGTACAATTCATGCATAACCGAATGCAGTACAG
NEG_A	ERCC_00096.1	ERCC_00096.1:230	Negative	CUS	RNA SPIKE	AACCGCCGCATACGGCCGATTGTCGCAGCCCGGGTCGATTATAACAACGGTGCAATCTCAGCTAAACCGACGCAGTTTTGCTCCTTGGATTCTGAGCCCG
NEG_B	ERCC_00041.1	ERCC_00041.1:440	Negative	CUS	RNA SPIKE	GCACTGGCATTGGTCGTTTCAGGAGGCCATACAGAACTGGTTTATATGAAGGAACATGGATCATTTGAAGTCATTGGGGAAACCCTTGATGATGCGGCAG
NEG_C	ERCC_00019.1	ERCC_00019.1:140	Negative	CUS	RNA SPIKE	GTACAGGCTGCTGGCTCATGTTTCCTTCTACGCTGCACTTGCGGGCATAGAGGTCGGTTGCGATCTATATTCGGAGATAACTATTCACCCAGCGCCACTC
NEG_D	ERCC_00076.1	ERCC_00076.1:355	Negative	CUS	RNA SPIKE	AGAGATCACGTGGACCAAAGCTGATTGATTACGGGACTGGCCGTAAGTGCTGCCCGCGAGTAGATCGTCTAGATCCGGCTAAAATTCCCTGCGGTGCCTT
NEG_E	ERCC_00098.1	ERCC_00098.1:785	Negative	CUS	RNA SPIKE	CCCAGATGACCTTCTCCCTCATAATCACTTAATCTGAGCGCAGGAGGCAGGCTGTATTAATTCCGGCCTCCAACCGGACCGTGGAACGACGCGACCAAGT
NEG_F	ERCC_00126.1	ERCC_00126.1:220	Negative	CUS	RNA SPIKE	GGGTCCTTACCGGCTGTAAGCTCACTACAATCCAGGTACAGAGTGCGTTAACCGGCCATTAGAGGGCCGCTACACCCGTCAGAATTTAAACGTATGGGCG
NEG_G	ERCC_00144.1	ERCC_00144.1:15	Negative	CUS	RNA SPIKE	ACCCGTATGAACTGTTGCCGGCTCGGAAATGTTAAGGCTCTGCGCACGCACTTTATCATTCGCAGCCTGTTCTGTCAGCGGGTCAGCCTAGGTTACGGTG
NEG_H	ERCC_00154.1	ERCC_00154.1:115	Negative	CUS	RNA SPIKE	TTGGTCCGAGGAGGCATATAGGAAACGATGGGCACGCGCTATTCAGACGTTATTTGGTATGGAGTAAGAGGCCGGAAACTGGGCTCGATTGATGGATACT
POS_A	ERCC_00117.1	ERCC_00117.1:385	Positive	CUS	RNA SPIKE	TCAGGCCTTGCCCTTACTAATGGCGCGTTGTAACGGGCCTTGAGGGAATGTCACTATTGAGGCACCCGTTCGACCCTCAGAGATATACCATTCCGCCTAT
POS_B	ERCC_00112.1	ERCC_00112.1:695	Positive	CUS	RNA SPIKE	ATGAAAGCGCTGCTACTATGATAAGAGTACACGTACAGGTCTCGCCCGATTGGATTATGGCGAGCTGCCGCATTGACGGACATACCTTTGAACGTAATCG
POS_C	ERCC_00002.1	ERCC_00002.1:850	Positive	CUS	RNA SPIKE	GCCGCTTTCGCTCGGGTCTGCGGGTTATAGCTTTTCAGTCTCGACGGGCTAGCACACATCTGGTTGACTAGGCGCATAGTCGCCATTCACAGATTTGCTC
POS_D	ERCC_00092.1	ERCC_00092.1:540	Positive	CUS	RNA SPIKE	TACCTGGCATTTGGGCACTTCTTGCGTTTAAGCGGGAAAGATCGCGAGGGCCCGCTATTTGCGATACTTCCCATGTCGGTGCCGTCGCCTCTATGTACTC
POS_E	ERCC_00035.1	ERCC_00035.1:485	Positive	CUS	RNA SPIKE	GGTTGAATTTGAGCGGATGGGCTCAACTGCGTCGTAACCGGTAGATACAGGGCATACGAGCCTCCCTATTTAACGGCATCATCCCGCGTAGTGCTGGTCA
POS_F	ERCC_00034.1	ERCC_00034.1:195	Positive	CUS	RNA SPIKE	ACGAAGCTGTTCGGCCGCACGCAAGTACCTCCCACTTAGAAAGCGAATAACCCAACGACCGTGTTCAACCCTGGCCGTCTCTCAACCAGGTATGCAATCA
