# Supplementary material for: Mitochondrial oxidative capacity and NAD+ biosynthesis are reduced in human sarcopenia across ethnicities
Source: Nat Commun. 2019 Dec 20;10:5808. doi: 10.1038/s41467-019-13694-1 (PMC6925228; doi:10.1038/s41467-019-13694-1)
Supplement: Supplementary file 9 — Source Data New [file 41467_2019_13694_MOESM9_ESM.xlsx]

## Sheet: Fig1c
Variable measured:	mRNA expression in skeletal muscle by nanoString nCounter
Unit:	relative mRNA levels (log2)
Status	H3F3B	KLF5	ATP5G3	ATP5L	CKMT2	COX5A	COX6C	COX7C	COX10	NDUFA6	NDUFC1	SDHB	SDHD	UQCR10	VEGFA
Control	7.93893	8.0662	12.2252	8.97034	11.9742	12.8782	13.0355	11.9991	8.22843	11.0547	11.8903	11.3052	10.8154	10.4188	9.27109
Control	8.0187	7.82566	12.5843	9.02323	12.5483	13.4839	13.4282	12.3023	8.26711	11.3607	11.7967	11.6759	10.8466	10.4407	10.2966
Control	7.16752	7.65978	12.6716	9.01452	12.3789	13.2455	13.2644	12.0718	8.06523	11.1262	11.8455	11.5886	10.755	10.369	9.57769
Control	7.56178	7.08513	12.7257	8.945	12.5892	13.4143	13.4475	12.3368	8.25025	11.4147	12.0117	11.7022	11.0662	10.8247	10.1416
Control	7.76215	7.01859	12.4326	8.97143	12.5029	13.1273	13.0797	11.9636	8.26425	11.1616	11.8276	11.4899	10.8322	10.4929	10.2734
Control	7.70632	7.7416	12.4109	8.86192	12.0695	13.0206	12.8883	12.0615	8.1979	11.1645	11.7438	11.3723	10.9803	10.635	9.93382
Control	7.88692	8.05159	12.5422	8.88222	12.5195	13.1688	13.2159	12.1602	8.20447	11.1745	11.8516	11.507	10.892	10.5373	10.062
Control	7.99005	7.45853	12.2591	8.96319	12.0732	13.2393	13.1818	12.1655	8.06232	11.2155	11.755	11.4159	10.8119	10.5521	9.76295
Control	7.89712	7.5435	13.4367	9.4216	13.3011	13.8208	13.7655	12.6929	8.29641	11.8047	12.189	12.2352	11.3632	11.1195	10.645
Control	7.50406	6.81558	13.7588	9.45994	13.8686	13.9224	13.7191	12.6294	9.07154	11.7093	12.1311	12.4824	11.4391	11.0094	10.9275
Control	7.46622	6.97728	12.7827	9.23589	12.7883	13.2391	13.1688	12.3691	8.1046	11.2388	11.8881	11.6364	11.0618	10.8575	10.1879
Control	8.17433	7.3557	12.4479	8.81609	12.1073	13.1059	12.9966	12.0195	8.19372	11.1199	11.8115	11.4906	10.9079	10.5514	10.0302
Control	7.82509	7.45607	12.4362	9.09793	12.3265	13.2876	13.1897	12.2241	8.38931	11.3058	11.6925	11.4556	11.0405	10.6736	10.1671
Control	8.11588	7.81288	12.0658	8.78116	12.1407	13.0876	13.0793	11.9666	8.10313	10.9697	11.7245	11.2594	10.7508	10.1095	10.1857
Control	8.0105	7.03452	12.3673	8.91606	11.9551	12.9058	12.8214	12.1596	8.12887	11.4305	11.6825	11.1858	11.2715	11.0141	9.59251
Control	7.749	7.44584	12.3404	9.0009	12.1681	13.0629	13.1388	12.1059	8.14323	11.0899	11.7773	11.3131	10.753	10.3875	9.93207
Control	8.05088	6.7736	12.5172	9.14366	12.5092	13.4401	13.3908	12.3009	8.14211	11.2621	11.821	11.5888	10.883	10.4716	10.2754
Control	7.81941	7.64371	12.3493	8.87777	12.2932	13.1392	13.1922	12.0864	8.20604	11.2429	11.8987	11.3681	10.8865	10.5551	9.41756
Control	7.90629	7.20672	12.793	9.15666	12.6394	13.0563	13.0794	12.2936	8.59697	11.5646	11.8445	11.5587	11.2461	10.8633	10.0638
Control	7.66754	7.17243	13.0081	9.32582	13.1798	13.6217	13.5712	12.5763	8.07248	11.6354	12.1096	11.8889	11.1181	10.7855	10.2512
Sarcopenia	7.49177	8.08805	12.7099	9.27324	12.9938	13.4495	13.3887	12.3024	8.23458	11.4148	11.9598	11.7711	11.0452	10.6969	10.0465
Sarcopenia	8.68464	7.20662	12.1508	8.85137	11.7297	13.0618	13.0268	11.7963	7.8732	11.1089	11.7728	11.2607	10.7829	10.4985	9.91407
Sarcopenia	8.24394	7.88557	12.8603	9.04204	12.5953	13.1923	13.105	12.2782	8.45138	11.4226	11.9174	11.711	11.059	10.8911	10.1754
Sarcopenia	8.16762	7.61442	12.2863	9.00997	12.1676	13.0637	13.1176	12.0634	8.15375	11.064	12.0087	11.6498	10.9174	10.6354	9.99061
Sarcopenia	8.38172	7.5051	11.9656	8.94105	11.5293	12.7347	12.7768	11.8812	8.16677	11.028	11.6106	11.2421	10.7005	10.1947	9.76588
Sarcopenia	7.98817	7.8409	12.5966	8.92032	12.2989	13.0725	13.0924	12.0372	8.08953	11.2317	11.6405	11.3527	10.779	10.5483	9.96612
Sarcopenia	8.45162	7.48099	12.2711	9.03389	11.6664	13.1874	13.0519	12.1391	8.10591	11.2215	11.8753	11.3421	10.8614	10.4085	9.5316
Sarcopenia	8.48345	7.81737	12.1082	8.77814	12.1263	13.0481	13.1102	11.9123	8.2267	11.165	11.723	11.2151	10.855	10.3522	9.40535
Sarcopenia	8.05202	7.68622	12.5152	8.97484	12.4274	12.9994	12.9726	12.1073	8.17443	11.1342	11.6143	11.5372	10.9559	10.4572	9.96091
Sarcopenia	8.05507	7.9818	12.0841	8.66814	11.7897	12.8441	12.8146	12.002	7.9407	11.0833	11.6593	11.2534	10.6487	10.3825	9.36429
Sarcopenia	7.95373	7.6489	12.2825	8.52023	11.9919	12.9494	12.9207	11.9524	7.81692	10.9919	11.6302	11.2743	10.7969	10.4501	9.63608
Sarcopenia	8.18398	8.14578	11.7865	8.69478	11.6056	12.5792	12.6995	11.8069	7.97097	10.8859	11.4609	11.0649	10.7267	10.0021	9.30163
Sarcopenia	8.15294	7.77195	12.4675	9.10329	12.6211	13.3684	13.3517	12.1886	8.27594	11.2934	11.8396	11.7465	11.0582	10.695	9.60144
Sarcopenia	8.19338	8.54921	12.0847	8.76434	12.0159	12.9247	12.9709	11.9934	8.02109	10.9384	11.6498	11.2718	10.7304	10.4872	9.72477
Sarcopenia	8.45574	7.84122	12.1679	8.64458	11.5638	12.9581	12.7705	11.8663	7.7845	11.0624	11.6828	11.0984	10.6173	10.0366	9.20394
Sarcopenia	8.01475	7.93499	11.9613	8.848	11.7233	12.702	12.7825	11.885	7.79844	10.915	11.6153	11.1341	10.7499	10.3275	9.3458
Sarcopenia	8.51834	7.96959	12.1706	8.76497	11.9029	12.8991	12.9735	11.8832	7.81224	10.9792	11.5694	11.0585	10.6864	10.1289	9.65805
Sarcopenia	8.26777	7.54736	12.2071	8.80468	12.2168	13.1945	13.3569	12.1432	7.72792	11.2265	11.705	11.4386	10.7624	10.3954	9.96756
Sarcopenia	8.09666	7.77156	12.3473	8.84499	12.2705	13.0762	13.1004	12.0986	8.03859	11.1264	11.6858	11.2771	10.8544	10.3082	9.71086
Sarcopenia	7.93829	7.42475	12.2201	8.74668	12.0058	12.9704	13.0227	12.0619	7.92357	11.0811	11.6583	11.3763	10.8041	10.4261	9.86505

## Sheet: Fig2c
Variable measured:	mRNA expression in skeletal muscle by RNAseq
Unit:	log2 counts/million
Status	ESRRA	PPARGC1A	TFAM
Control	5.89112	6.24148	4.19795
Control	6.07461	6.92525	4.23986
Control	6.06849	6.2015	4.32282
Control	6.48215	6.91407	4.24643
Control	6.25605	6.38124	4.34531
Control	6.08142	6.43904	4.41679
Control	6.04155	6.61811	4.06522
Control	5.83587	6.8572	4.19583
Control	6.04658	7.23997	4.26793
Control	6.69728	7.0487	4.43645
Control	6.15724	6.63485	4.38006
Control	5.79746	6.30069	4.11577
Control	6.19131	7.12141	4.09877
Control	5.95634	6.15261	4.03095
Control	5.9172	6.35823	4.15697
Control	5.89122	6.45062	4.14987
Control	6.10208	7.03878	4.35591
Control	6.12721	5.99309	4.3756
Control	6.28574	6.94145	4.23456
Control	6.1762	6.96221	4.49441
Sarcopenia	5.67868	6.42557	4.00605
Sarcopenia	6.1531	6.65906	4.32462
Sarcopenia	6.03326	6.6043	4.44906
Sarcopenia	5.61844	6.25609	3.88426
Sarcopenia	6.01058	6.08191	4.10931
Sarcopenia	6.13083	6.43721	4.12191
Sarcopenia	5.84033	6.16006	3.95774
Sarcopenia	5.74029	6.62948	4.25583
Sarcopenia	5.44757	6.20525	4.06057
Sarcopenia	5.91757	6.52267	4.18426
Sarcopenia	5.40851	6.40175	4.37558
Sarcopenia	6.31831	6.36559	4.32493
Sarcopenia	5.67858	6.17553	3.9913
Sarcopenia	5.82668	6.30527	4.39712
Sarcopenia	5.45888	6.23877	3.90774
Sarcopenia	5.71599	6.6189	4.19298
Sarcopenia	5.42034	6.80515	4.06721
Sarcopenia	6.07785	6.37164	4.15942
Sarcopenia	5.96623	6.47008	4.24259

## Sheet: Fig2g
Variable measured:	mRNA expression in skeletal muscle by RNAseq
Unit:	log2 counts/million
Status	MFN2	FIS1	OPA1	DNM1L
Control	7.84497	5.59791	6.50026	5.71102
Control	7.83812	5.7599	6.65412	6.05192
Control	7.87509	5.76115	6.78274	6.05776
Control	7.87627	5.74855	6.72275	6.19791
Control	7.92314	5.78668	6.67678	5.93244
Control	7.72892	5.4606	6.60883	5.93848
Control	7.93541	5.50907	6.3333	5.71681
Control	7.74007	5.8381	6.79891	6.10633
Control	8.37972	5.71174	6.74056	6.12291
Control	8.35544	5.84281	7.19424	6.48866
Control	7.87726	5.73137	6.74495	6.15631
Control	7.83593	5.36998	6.56532	5.94052
Control	7.92806	5.71851	6.68396	5.99179
Control	7.68301	5.60292	6.38603	5.65757
Control	7.75825	5.75837	6.66094	5.99784
Control	7.34728	5.62513	6.45411	5.56514
Control	7.65203	5.72468	6.59691	6.09512
Control	7.88841	5.81204	6.74427	5.95211
Control	7.8438	5.62484	6.72273	6.11678
Control	7.99909	5.74875	6.74167	5.94283
Sarcopenia	7.62689	5.67061	6.56467	6.00218
Sarcopenia	7.96119	5.74798	6.74817	6.15969
Sarcopenia	7.86182	5.60875	6.8198	6.09432
Sarcopenia	7.45453	5.48373	6.30821	5.63187
Sarcopenia	7.8499	5.55324	6.42865	5.79589
Sarcopenia	7.86678	5.72848	6.63892	5.91582
Sarcopenia	7.845	5.26467	6.45659	5.78572
Sarcopenia	7.55332	5.43912	6.55031	5.90882
Sarcopenia	7.40898	5.34546	6.44168	5.71787
Sarcopenia	7.80674	5.52604	6.61767	5.82837
Sarcopenia	7.59267	5.45983	6.34551	5.46835
Sarcopenia	8.05777	5.78654	6.65037	6.02358
Sarcopenia	7.65636	5.4612	6.23103	5.7131
Sarcopenia	7.62934	5.6738	6.47609	5.74273
Sarcopenia	7.61428	5.49019	6.42511	5.83517
Sarcopenia	7.72548	5.39731	6.39239	5.71792
Sarcopenia	7.52716	5.43648	6.48496	5.86888
Sarcopenia	7.77802	5.63607	6.56283	6.02613
Sarcopenia	7.75451	5.63808	6.56925	5.82332

## Sheet: Fig2h
Variable measured:	mRNA expression in skeletal muscle by RNAseq
Unit:	log2 counts/million
Status	MRPS5	MRPS9	MRPS15	MRPL1	MRPL2	MRPL27
Control	4.72208	4.77477	5.35757	3.93464	3.754	4.02233
Control	4.70062	4.59158	5.49309	4.08755	3.59696	4.27946
Control	4.66261	4.70864	5.37085	3.97388	3.80129	4.09738
Control	4.84868	4.91073	5.52006	4.18969	3.928	4.40709
Control	4.78481	4.83794	5.41496	4.10638	3.8304	4.24856
Control	4.5632	4.64834	5.16097	3.82972	3.61551	4.06421
Control	4.70268	4.44086	5.10319	3.81534	3.5895	3.95053
Control	4.32756	4.8665	5.43703	3.8918	3.70814	4.0643
Control	4.93633	5.05196	5.48594	4.20898	4.00535	4.18433
Control	5.13547	5.3696	5.6201	4.473	4.33861	4.34446
Control	4.8466	4.84083	5.45583	4.1988	3.86975	4.27269
Control	4.57491	4.59146	5.28796	3.9037	3.63054	4.18286
Control	4.77738	4.73436	5.44348	4.00466	3.61781	4.0374
Control	4.39573	4.46408	5.24553	3.76214	3.48145	3.90623
Control	4.64092	4.72418	5.36159	3.93028	3.71054	4.16444
Control	4.52943	4.65892	5.22604	3.87875	3.59914	4.18805
Control	4.85117	4.8391	5.43603	4.19001	3.67936	4.23215
Control	4.76898	4.91188	5.51033	4.19345	3.95253	4.28554
Control	4.84764	4.95233	5.58083	4.01602	3.80856	4.30617
Control	4.85813	5.04695	5.55338	4.12459	3.81795	4.18948
Sarcopenia	4.6227	4.45796	5.31377	3.89324	3.7939	3.99018
Sarcopenia	4.68726	4.63615	5.29175	4.09961	3.62939	4.05432
Sarcopenia	4.57779	4.81569	5.36491	4.09852	3.6345	4.2332
Sarcopenia	4.27921	4.25898	5.03317	3.44992	3.23064	3.85491
Sarcopenia	4.62089	4.48939	5.10359	3.88518	3.36903	4.04679
Sarcopenia	4.36013	4.64171	5.39635	3.85648	3.77186	4.34955
Sarcopenia	4.56663	4.6893	5.12814	3.97644	3.54367	3.89278
Sarcopenia	4.59835	4.73594	5.29607	3.93559	3.64161	3.80796
Sarcopenia	4.23312	4.38883	5.0441	3.8576	3.45047	3.70102
Sarcopenia	4.38664	4.31095	5.22281	3.91676	3.67902	4.04079
Sarcopenia	4.32956	4.45318	5.00793	3.73071	3.66106	3.86584
Sarcopenia	4.91746	4.86258	5.3657	4.27777	3.88534	3.95445
Sarcopenia	4.55448	4.4746	5.04844	3.6626	3.55174	3.93032
Sarcopenia	4.40609	4.65377	5.33717	3.92405	3.72325	4.12005
Sarcopenia	4.51263	4.5397	5.25028	3.86227	3.69818	3.81531
Sarcopenia	4.63624	4.39912	5.06841	3.47589	3.58405	3.92597
Sarcopenia	4.4518	4.60393	5.35482	3.9443	3.63552	4.09957
Sarcopenia	4.62291	4.70111	5.34601	3.72034	3.78401	4.09137
Sarcopenia	4.64718	4.61571	5.39758	3.97139	3.48949	3.96426

## Sheet: Fig2i
Variable measured:	mRNA expression in skeletal muscle by RNAseq
Unit:	log2 counts/million
Status	CLPP	HSPE1	HSPD1	UBL5	DDIT3	ATF4
Control	3.91466	2.28315	5.7302	4.67005	2.88588	7.13725
Control	4.01056	2.52836	5.87036	4.76788	3.07731	7.04613
Control	3.86043	2.56174	5.82467	4.72876	3.41961	7.35783
Control	3.9015	2.82159	5.93645	4.81865	3.52125	7.81826
Control	4.02395	2.88754	5.82863	4.78616	3.07626	7.46041
Control	3.68112	2.49008	5.8071	4.45481	3.03492	7.19309
Control	3.67399	1.90304	5.6034	4.28327	3.23422	6.96409
Control	3.80976	2.68163	5.86196	4.7321	2.89454	7.14318
Control	3.85004	2.48496	6.02484	4.7755	3.05693	6.8761
Control	3.97888	3.17617	6.28065	4.64777	3.14965	6.93102
Control	4.02034	2.8475	6.03569	4.7089	3.15716	7.50488
Control	3.75108	2.00956	5.65386	4.38341	3.02733	6.85627
Control	3.86577	2.41871	5.89688	4.56229	3.07584	7.31801
Control	3.82151	2.3937	5.55853	4.31539	2.95841	7.33021
Control	3.84682	2.3177	5.58685	4.65292	3.16865	7.47621
Control	3.69358	2.36823	5.57558	4.62375	2.8319	7.3315
Control	3.63467	2.96745	6.07532	4.47964	3.67598	7.20731
Control	3.91458	2.71441	5.84268	4.70093	3.10825	7.41549
Control	3.75594	2.6294	5.92645	4.68061	3.39216	7.31367
Control	4.07161	2.93361	5.91302	4.73076	3.09244	7.42929
Sarcopenia	3.7019	2.19411	5.66062	4.6658	2.91078	6.85352
Sarcopenia	3.68759	2.43459	5.89602	4.60024	3.61507	7.21648
Sarcopenia	3.77957	2.60328	5.98299	4.74555	3.03268	7.27603
Sarcopenia	3.65889	2.05979	5.31959	4.38005	2.77518	6.87281
Sarcopenia	3.61971	2.49222	5.66747	4.45369	3.00566	7.09183
Sarcopenia	3.92696	2.28757	5.53196	4.59172	2.92278	7.25217
Sarcopenia	3.69246	2.48035	5.5772	4.58654	3.00685	7.10211
Sarcopenia	3.54161	2.48158	5.7049	4.40558	2.94793	7.12265
Sarcopenia	3.76422	1.96216	5.45295	4.11976	2.68611	7.25929
Sarcopenia	3.75621	2.49519	5.75225	4.50898	3.00663	7.35122
Sarcopenia	3.70787	2.19165	5.5517	4.43938	2.65281	7.0779
Sarcopenia	3.96193	2.67764	5.98923	4.61944	3.17044	7.03124
Sarcopenia	3.70802	2.11598	5.55274	4.50064	2.79014	6.64458
Sarcopenia	3.69423	2.25271	5.36505	4.72292	2.70657	7.47583
Sarcopenia	3.63777	2.29162	5.70229	4.62969	2.58348	7.14111
Sarcopenia	3.65279	1.94313	5.66031	4.31678	2.61816	7.01515
Sarcopenia	3.8255	2.54516	5.70818	4.49785	3.06116	6.83108
Sarcopenia	3.73776	2.53425	5.7416	4.61081	3.07043	7.47981
Sarcopenia	3.89104	2.35885	5.72632	4.52504	2.77708	7.19455

## Sheet: Fig5d
Protein expression in skeletal muscle by western blot
Arbitrary units normalized to HSC70 and GAPDH
Status	Complex I (NDUFA9)	Complex II (SDHa)	Complex III (UQCR2)	Complex V (ATP5a)
Control	2.06814	0.359981	0.658219	0.212449
Control	0.28667	0.334765	0.61597	0.573859
Control	0.155824	0.384238	0.204218	0.531306
Control	0.519512	0.322061	0.764248	0.263526
Control	0.441815	0.938185	0.698933	1.10896
Control	2.25672	1.11801	2.26015	0.937923
Control	1.45236	2.46708	1.75823	1.99469
Control	0.818962	2.07568	1.04003	2.37728
Control	2.94612	1.94008	2.33277	1.76759
Control	0.669585	1.0383	0.855279	1.39933
Control	0.482073	1.2052	0.84954	1.28469
Control	1.69474	0.63688	0.670125	0.598351
Control	0.473182	0.526182	0.734885	0.475824
Control	0.747916	1.04042	1.16707	0.905601
Control	0.274859	0.514797	0.547155	0.51119
Control	0.711519	1.09814	0.84318	1.05743
Sarcopenia	0.089896	0.384929	0.09515	0.419554
Sarcopenia	0.642785	1.26322	0.668956	0.891601
Sarcopenia	0.101452	0.183566	0.120681	0.135336
Sarcopenia	0.300661	0.400722	0.546679	0.361594
Sarcopenia	0.314213	0.430017	0.517597	0.506853
Sarcopenia	0.395359	0.674243	0.978658	0.795285
Sarcopenia	0.533022	0.48389	1.02406	0.753959
Sarcopenia	0.150776	0.164005	0.109089	0.077623
Sarcopenia	0.622513	0.19904	0.080156	0.057278
Sarcopenia	1.89975	0.329495	0.209093	0.138327
Sarcopenia	0.350571	0.298776	0.303344	0.308787
Sarcopenia	1.24776	0.714937	1.06143	0.791885
Sarcopenia	0.299105	0.91038	0.617826	1.02118
Sarcopenia	0.412711	0.623848	0.464695	0.641052
Sarcopenia	0.948128	1.08446	0.81578	0.761006

## Sheet: Fig5e
Variable measured:	Respiratory complex activity in skeletal muscle
Unit:	Enzymatic activity of complex / mg muscle
Status	Complex I	Complex II	Complex III	Complex IV	CS	SDH
Control	16.075	4.5931	37.0862	62.007	45.3382	4.1108
Control	63.9702	21.4324	52.6094	111.05	199.616	15.6415
Control	11.6655	9.0516	98.4954	64.3141	56.0737	6.5572
Control	13.1467	5.9374	38.3678	40.7999	93.1116	4.5319
Control	33.0149	9.2067	101.897	109.767	116.855	6.4832
Control	58.9278	14.2779	88.9307	113.214	186.092	12.8935
Control	65.995	19.4557	96.132	176.128	207.555	18.9027
Control	49.8838	26.2464	82.7603	135.654	148.991	19.8008
Control	39.5159	12.564	102.206	139.272	143.651	7.8512
Control	41.436	11.1944	76.6731	98.9461	220.231	9.133
Control	82.2235	22.3662	40.9807	148.484	347.7	12.9508
Control	15.2204	14.6224	75.8015	103.73	170.836	10.3696
Control	42.2802	16.568	79.8026	123.886	150.581	14.9209
Control	39.4255	13.7856	69.4461	109.756	94.9465	11.4799
Control	28.0307	7.7982	56.2595	82.9344	78.9962	7.249
Control	68.9711	20.1906	115.659	267.621	210.594	16.892
Control	18.9916	9.724	144.961	76.4821	76.0524	7.1314
Control	39.2001	21.375	88.7782	125.8	139.214	16.9549
Sarcopenia	14.2611	8.0107	25.8216	30.0689	107.642	4.5498
Sarcopenia	15.5551	15.4446	83.7325	83.2342	96.0467	10.7183
Sarcopenia	41.4315	19.6936	99.0533	242.604	148.117	14.2014
Sarcopenia	8.6514	4.6291	17.4554	23.5734	27.4572	3.0804
Sarcopenia	15.559	13.1225	78.6867	80.7417	93.0023	7.7579
Sarcopenia	9.9345	3.5113	26.1807	31.7396	27.6269	3.534
Sarcopenia	81.4736	20.2802	78.6611	210.27	298.323	12.2024
Sarcopenia	10.1009	3.4741	NA	NA	13.3269	2.965
Sarcopenia	42.7661	11.6011	71.4655	95.9935	115.586	9.5151
Sarcopenia	8.4462	5.4407	23.5128	36.0838	35.0652	5.976
Sarcopenia	15.7774	6.9703	39.5758	49.261	48.551	6.0568
Sarcopenia	12.9199	6.2198	43.8299	54.1759	44.3155	5.7225
Sarcopenia	3.2451	5.1453	84.3634	41.6756	35.1295	3.1861
Sarcopenia	26.7232	15.1319	79.6217	130.534	153.806	9.0538
Sarcopenia	28.9416	8.1741	77.152	113.74	130.049	5.9012
Sarcopenia	70.536	26.4974	158.763	306.081	310.487	26.66
Sarcopenia	20.7958	5.7336	48.6129	67.1131	100.826	4.5025
Sarcopenia	15.4288	9.2233	51.966	82.5199	86.19	6.5482

## Sheet: Fig5g
Variable measured:	Protein expression in skeletal muscle by western blot
Unit:	Arbitrary units normalized to HSC70
Status	Porin	Citrate Synthase
Control	0.748262	1.08723
Control	0.859954	0.988694
Control	0.407358	0.79786
Control	1.05661	1.12521
Control	0.612047	1.6831
Control	1.70698	1.41292
Control	1.13309	1.64878
Control	2.12458	3.31833
Control	1.50535	1.53771
Control	1.48884	1.70488
Control	5.16388	5.00262
Control	1.89393	2.31491
Control	2.25754	1.88593
Control	2.49267	2.21347
Control	1.40985	1.40999
Control	0.775647	0.895687
Control	0.849281	0.951503
Control	0.847215	0.609111
Control	0.580929	0.692672
Control	0.630886	0.64867
Sarcopenia	0.146565	0.463902
Sarcopenia	0.227951	0.265299
Sarcopenia	0.80967	0.56088
Sarcopenia	0.333915	0.346613
Sarcopenia	1.16214	0.404974
Sarcopenia	0.0761154	0.553048
Sarcopenia	0.790989	1.14924
Sarcopenia	0.131562	0.632181
Sarcopenia	0.653992	0.8075
Sarcopenia	0.0805406	0.510975
Sarcopenia	0.270008	0.717059
Sarcopenia	0.170554	0.828414
Sarcopenia	0.190663	0.563393
Sarcopenia	0.458777	0.488931
Sarcopenia	0.0249889	0.211422
Sarcopenia	1.04332	1.37597
Sarcopenia	1.76804	1.04465
Sarcopenia	1.41253	0.932621
Sarcopenia	1.0107	0.805819
Sarcopenia	1.75474	1.17508

## Sheet: Fig6b
Variable measured:	NAD+ level in skeletal muscle
Unit:	micromol/g muscle
Status	NAD+
Control	0.030342
Control	0.017424
Control	0.042344
Control	0.035521
Sarcopenia	0.018538
Sarcopenia	0.013849
Sarcopenia	0.020275
Sarcopenia	0.032435
Sarcopenia	0.021149
Sarcopenia	0.022327

## Sheet: Fig6d
Variable measured:	mRNA expression in skeletal muscle by RNAseq
Unit:	log2 counts/million
Status	NMNAT1	NAMPT
Control	4.14747	5.22592
Control	4.02555	5.60705
Control	4.21113	5.44928
Control	4.52708	5.37215
Control	4.35081	5.28227
Control	3.74143	4.75701
Control	4.30615	4.98532
Control	4.0927	5.45538
Control	3.9275	6.14323
Control	3.92518	5.31919
Control	3.61227	5.26041
Control	3.68378	5.0368
Control	3.67353	5.44805
Control	3.88319	5.19217
Control	3.89478	5.35996
Control	3.76267	5.52759
Control	4.16363	5.77782
Control	4.09083	5.62714
Control	4.09902	5.30179
Control	4.33921	5.93977
Sarcopenia	3.61402	5.32883
Sarcopenia	3.68302	5.14743
Sarcopenia	4.00595	5.12567
Sarcopenia	3.69848	5.14211
Sarcopenia	3.70315	4.82494
Sarcopenia	4.05185	5.09446
Sarcopenia	3.76954	5.19353
Sarcopenia	3.68679	5.43006
Sarcopenia	3.57132	5.18473
Sarcopenia	4.03162	4.70488
Sarcopenia	3.61576	5.23961
Sarcopenia	3.90358	5.53654
Sarcopenia	3.53923	4.97718
Sarcopenia	4.38264	5.51362
Sarcopenia	3.77381	4.79785
Sarcopenia	3.77872	5.10616
Sarcopenia	3.83322	5.36639
Sarcopenia	4.14458	5.22065
Sarcopenia	4.0294	5.31228

[truncated: 19 more sheets: Fig6e, Fig6f, SuppFig1A, SuppFig2a, SuppFig2b, SuppFig2c, SuppFig2h, SuppFig3b, SuppFig4d, SuppFig4e, SuppFig4f, SuppFig5a, SuppFig5b, SuppFig5c, SuppFig5d, SuppFig5e, SuppFig5f, SuppFig5g, RawData_Nanostring]
